# Supplementary material for: The crystal structures of the ligand N-(quinolin-8-yl)pyrazine-2-carboxamide and of a tetra­nuclear copper(II) complex
Source: Acta Crystallogr E Crystallogr Commun. 2019 May 10;75(Pt 6):755–61. doi: 10.1107/S2056989019005450 (PMC6658947; doi:10.1107/S2056989019005450)
Supplement: Supplementary file 1 [file e-75-00755-sup1.cif]

##############################################################################
#                                                                            #
# This CIF contains the data in a paper accepted for publication in          #
# Acta Crystallographica Section E. It conforms to the requirements of       #
# Notes for Authors for Acta Crystallographica Section E, and has been       #
# peer reviewed under the auspices of the IUCr Commission on Journals.       #
#                                                                            #
# Full details of the Crystallographic Information File format               #
# are given in the paper "The Crystallographic Information File (CIF):       #
# a New Standard Archive File for Crystallography" by S. R. Hall, F. H.      #
# Allen and I. D. Brown [Acta Cryst. (1991), A47, 655-685].                  #
#                                                                            #
# The current version of the core CIF dictionary is obtainable from          #
# ftp://ftp.iucr.org/pub/cif_core.dic.                                       #
#                                                                            #
# Software is freely available for graphical display of the structure(s)     #
# in this CIF. For information consult the CIF software page                 #
# http://www.iucr.org/resources/cif/software.                                #
#                                                                            #
# This file may be used for bona fide research purposes within the           #
# scientific community so long as proper attribution is given to the journal # 
# article from which it was obtained.                                        #
#                                                                            #
##############################################################################
data_HL1
_database_code_depnum_ccdc_archive 'CCDC 1911374'
_audit_creation_method     'SHELXL-2018/3'
_chemical_name_systematic
;
<i>N</i>-(quinolin-8-yl)pyrazine-2-carboxamide
;
_chemical_name_common     ?
_chemical_formula_moiety     'C14 H10 N4 O'
_chemical_formula_sum     'C14 H10 N4 O'
_chemical_formula_iupac     'C14 H10 N4 O'
_chemical_formula_weight     250.26
_chemical_melting_point     ?
_chemical_absolute_configuration     unk
_space_group_crystal_system     monoclinic
_space_group_name_H-M_alt     'C c'
_space_group_name_Hall     'C -2yc'
loop_
    _space_group_symop_operation_xyz
    'x, y, z'
    'x, -y, z+1/2'
    'x+1/2, y+1/2, z'
    'x+1/2, -y+1/2, z+1/2'
_cell_length_a     11.5047(9)
_cell_length_b     23.410(3)
_cell_length_c     13.4115(11)
_cell_angle_alpha     90
_cell_angle_beta     104.305(8)
_cell_angle_gamma     90
_cell_volume     3500.0(6)
_cell_formula_units_Z     12
_cell_measurement_reflns_used     38
_cell_measurement_theta_min     10.05
_cell_measurement_theta_max     19.20
_cell_measurement_temperature     223(2)
_exptl_crystal_description     block
_exptl_crystal_colour     colourless
_exptl_crystal_size_max     0.50
_exptl_crystal_size_mid     0.40
_exptl_crystal_size_min     0.30
_exptl_crystal_density_diffrn     1.425
_exptl_crystal_density_meas     ?
_exptl_crystal_density_method     ?
_exptl_crystal_F_000     1560
_exptl_absorpt_coefficient_mu     0.095
_exptl_absorpt_correction_type     none
_exptl_absorpt_process_details     ?
_exptl_absorpt_correction_T_min     ?
_exptl_absorpt_correction_T_max     ?
_diffrn_ambient_temperature     223(2)
_diffrn_radiation_type     MoK\a
_diffrn_radiation_wavelength     0.71073
_diffrn_radiation_source     'fine-focus sealed tube'
_diffrn_radiation_monochromator     'plane graphite'
_diffrn_measurement_device     'STOE-Siemens AED2, 4-circle'
_diffrn_measurement_method     '\w/\2q scans'
_diffrn_detector     'scintillation counter'
_diffrn_reflns_number     4090
_diffrn_reflns_av_R_equivalents     0.0
_diffrn_reflns_av_unetI/netI     0.0474
_diffrn_reflns_theta_min     2.023
_diffrn_reflns_theta_max     25.489
_diffrn_reflns_theta_full     25.242
_diffrn_measured_fraction_theta_max     1.000
_diffrn_measured_fraction_theta_full     1.000
_diffrn_reflns_limit_h_min     -13
_diffrn_reflns_limit_h_max     13
_diffrn_reflns_limit_k_min     0
_diffrn_reflns_limit_k_max     28
_diffrn_reflns_limit_l_min     -15
_diffrn_reflns_limit_l_max     16
_diffrn_standards_number     2
_diffrn_standards_interval_time     60
_diffrn_standards_decay_%     1.5
_refine_special_details     ?
_reflns_number_total     4090
_reflns_number_gt     2851
_reflns_threshold_expression     'I > 2\s(I)'
_refine_ls_structure_factor_coef     Fsqd
_refine_ls_matrix_type     full
_refine_ls_R_factor_all     0.1014
_refine_ls_R_factor_gt     0.0594
_refine_ls_wR_factor_gt     0.1095
_refine_ls_wR_factor_ref     0.1335
_refine_ls_goodness_of_fit_ref     1.165
_refine_ls_restrained_S_all     1.165
_refine_ls_number_reflns     4090
_refine_ls_number_parameters     515
_refine_ls_number_restraints     2
_refine_ls_hydrogen_treatment     constr
_refine_ls_weighting_scheme     calc
_refine_ls_weighting_details
              'w=1/[\s^2^(Fo^2^)+(0.0283P)^2^+4.6085P] where P=(Fo^2^+2Fc^2^)/3'
_atom_sites_solution_hydrogens     geom
_atom_sites_solution_primary     direct
_atom_sites_solution_secondary     difmap
_refine_ls_shift/su_max     0.003
_refine_ls_shift/su_mean     0.001
_refine_diff_density_max     0.190
_refine_diff_density_min     -0.206
_refine_ls_extinction_method
;
(SHELXL-2018/3; Sheldrick, 2015)
;
_refine_ls_extinction_coef     0.0021(2)
_refine_ls_extinction_expression
                                  'Fc^*^=kFc[1+0.001xFc^2^\l^3^/sin(2\q)]^-1/4^'
loop_
    _atom_type_symbol
    _atom_type_description
    _atom_type_scat_dispersion_real
    _atom_type_scat_dispersion_imag
    _atom_type_scat_source
    'C' 'C' 0.0033 0.0016
                         'International Tables Vol C Tables 4.2.6.8 and 6.1.1.4'
    'H' 'H' 0.0000 0.0000
                         'International Tables Vol C Tables 4.2.6.8 and 6.1.1.4'
    'N' 'N' 0.0061 0.0033
                         'International Tables Vol C Tables 4.2.6.8 and 6.1.1.4'
    'O' 'O' 0.0106 0.0060
                         'International Tables Vol C Tables 4.2.6.8 and 6.1.1.4'
_computing_data_collection
;
STADI4  (Stoe & Cie, 1997)
;
_computing_cell_refinement
;
STADI4  (Stoe & Cie, 1997)
;
_computing_data_reduction
;
X-RED  (Stoe & Cie, 1997)
;
_computing_structure_solution
;
SHELXS97 (Sheldrick, 2008)
;
_computing_structure_refinement
;
<i>SHELXL2018/3</i> (Sheldrick, 2015)
;
_computing_molecular_graphics
;
PLATON (Spek, 2009) and Mercury (Macrae <i>et al.</i>,  2008)
;
_computing_publication_material
;
<i>SHELXL2018/3</i> (Sheldrick, 2015), PLATON (Spek, 2009)
and publCIF (Westrip, 2010)
;
loop_
    _atom_site_type_symbol
    _atom_site_label
    _atom_site_fract_x
    _atom_site_fract_y
    _atom_site_fract_z
    _atom_site_U_iso_or_equiv
    _atom_site_adp_type
    _atom_site_calc_flag
    _atom_site_occupancy
    _atom_site_disorder_assembly
    _atom_site_disorder_group
    O O1 0.7337(5) 0.0790(3) 0.8655(4) 0.0463(14) Uani d 1 . .
    N N1 0.7597(7) 0.1224(4) 1.1248(6) 0.0382(19) Uani d 1 . .
    N N2 0.6261(8) 0.2143(4) 1.0247(7) 0.044(2) Uani d 1 . .
    N N3 0.8141(6) 0.0339(3) 1.0201(5) 0.0360(15) Uani d 1 . .
    H H3N 0.822207 0.037888 1.085969 0.043 Uiso calc 1 . .
    N N4 0.9191(8) -0.0366(3) 1.1719(7) 0.0331(17) Uani d 1 . .
    C C1 0.7234(8) 0.1270(4) 1.0203(8) 0.034(2) Uani d 1 . .
    C C2 0.6608(8) 0.1720(4) 0.9717(8) 0.037(2) Uani d 1 . .
    H H2 0.641206 0.173510 0.899409 0.044 Uiso calc 1 . .
    C C3 0.6545(8) 0.2114(4) 1.1237(8) 0.042(2) Uani d 1 . .
    H H3 0.627584 0.239705 1.162515 0.050 Uiso calc 1 . .
    C C4 0.7270(10) 0.1651(5) 1.1748(9) 0.045(2) Uani d 1 . .
    H H4 0.752016 0.165464 1.247046 0.055 Uiso calc 1 . .
    C C5 0.7573(6) 0.0775(3) 0.9596(6) 0.0320(17) Uani d 1 . .
    C C6 0.8616(9) -0.0171(4) 0.9887(7) 0.031(2) Uani d 1 . .
    C C7 0.8578(10) -0.0331(5) 0.8907(8) 0.042(2) Uani d 1 . .
    H H7 0.818655 -0.009305 0.836235 0.050 Uiso calc 1 . .
    C C8 0.9096(10) -0.0833(5) 0.8681(9) 0.046(3) Uani d 1 . .
    H H8 0.906182 -0.092985 0.799415 0.055 Uiso calc 1 . .
    C C9 0.9658(10) -0.1189(5) 0.9464(9) 0.046(3) Uani d 1 . .
    H H9 1.000005 -0.153289 0.931312 0.055 Uiso calc 1 . .
    C C10 0.9724(10) -0.1040(5) 1.0502(9) 0.037(2) Uani d 1 . .
    C C11 1.0315(11) -0.1379(5) 1.1327(10) 0.056(3) Uani d 1 . .
    H H11 1.069668 -0.171833 1.120905 0.067 Uiso calc 1 . .
    C C12 1.0335(10) -0.1216(5) 1.2294(9) 0.046(3) Uani d 1 . .
    H H12 1.073731 -0.143839 1.285804 0.055 Uiso calc 1 . .
    C C13 0.9749(9) -0.0713(5) 1.2449(8) 0.038(2) Uani d 1 . .
    H H13 0.975561 -0.061557 1.313068 0.046 Uiso calc 1 . .
    C C14 0.9177(9) -0.0536(4) 1.0716(8) 0.029(2) Uani d 1 . .
    O O2 1.1664(6) 0.0867(3) 1.2537(5) 0.0469(17) Uani d 1 . .
    N N21 1.1428(7) 0.0431(3) 0.9977(6) 0.0334(19) Uani d 1 . .
    N N22 1.2741(9) -0.0505(4) 1.0996(7) 0.047(2) Uani d 1 . .
    N N23 1.0843(6) 0.1305(3) 1.1025(5) 0.0311(16) Uani d 1 . .
    H H23N 1.074944 0.126707 1.036416 0.037 Uiso calc 1 . .
    N N24 0.9780(7) 0.2026(4) 0.9528(6) 0.0359(19) Uani d 1 . .
    C C21 1.1773(11) 0.0001(5) 0.9463(8) 0.041(2) Uani d 1 . .
    H H21 1.158817 0.001603 0.874010 0.049 Uiso calc 1 . .
    C C22 1.2378(11) -0.0452(5) 0.9946(9) 0.049(3) Uani d 1 . .
    H H22 1.256284 -0.074972 0.954083 0.058 Uiso calc 1 . .
    C C23 1.2382(11) -0.0062(5) 1.1504(9) 0.046(3) Uani d 1 . .
    H H23 1.256952 -0.006842 1.222691 0.055 Uiso calc 1 . .
    C C24 1.1760(8) 0.0391(4) 1.1000(7) 0.030(2) Uani d 1 . .
    C C25 1.1415(7) 0.0869(4) 1.1595(6) 0.035(2) Uani d 1 . .
    C C26 1.0377(8) 0.1811(4) 1.1325(7) 0.0267(19) Uani d 1 . .
    C C27 1.0415(9) 0.1959(4) 1.2346(7) 0.033(2) Uani d 1 . .
    H H27 1.080413 0.172461 1.289764 0.040 Uiso calc 1 . .
    C C28 0.9845(10) 0.2474(5) 1.2516(9) 0.045(3) Uani d 1 . .
    H H28 0.987051 0.258236 1.319558 0.054 Uiso calc 1 . .
    C C29 0.9267(11) 0.2815(4) 1.1738(10) 0.046(3) Uani d 1 . .
    H H29 0.887722 0.314476 1.188833 0.056 Uiso calc 1 . .
    C C30 0.9238(10) 0.2689(5) 1.0723(10) 0.043(3) Uani d 1 . .
    C C31 0.8637(10) 0.3020(5) 0.9884(9) 0.046(3) Uani d 1 . .
    H H31 0.822150 0.334769 1.000800 0.056 Uiso calc 1 . .
    C C32 0.8633(10) 0.2884(5) 0.8881(9) 0.051(3) Uani d 1 . .
    H H32 0.824502 0.311252 0.832158 0.061 Uiso calc 1 . .
    C C33 0.9265(10) 0.2366(5) 0.8750(9) 0.041(3) Uani d 1 . .
    H H33 0.931273 0.226477 0.808338 0.050 Uiso calc 1 . .
    C C34 0.9778(8) 0.2169(4) 1.0483(8) 0.030(2) Uani d 1 . .
    O O3 1.2338(5) 0.2464(3) 0.8676(4) 0.0499(15) Uani d 1 . .
    N N31 1.2533(7) 0.2882(4) 1.1263(6) 0.0357(18) Uani d 1 . .
    N N32 1.1316(9) 0.3839(4) 1.0267(8) 0.056(2) Uani d 1 . .
    N N33 1.3101(5) 0.2002(3) 1.0212(5) 0.0343(14) Uani d 1 . .
    H H33N 1.315150 0.203851 1.086711 0.041 Uiso calc 1 . .
    N N34 1.4154(7) 0.1285(4) 1.1717(6) 0.0351(19) Uani d 1 . .
    C C41 1.2238(8) 0.2920(4) 1.0237(7) 0.032(2) Uani d 1 . .
    C C42 1.1626(9) 0.3411(4) 0.9757(7) 0.040(2) Uani d 1 . .
    H H42 1.143118 0.343064 0.903457 0.048 Uiso calc 1 . .
    C C43 1.1578(10) 0.3785(5) 1.1267(9) 0.055(3) Uani d 1 . .
    H H43 1.132327 0.406954 1.165939 0.066 Uiso calc 1 . .
    C C44 1.2214(9) 0.3326(4) 1.1769(8) 0.041(2) Uani d 1 . .
    H H44 1.243254 0.332380 1.249264 0.050 Uiso calc 1 . .
    C C45 1.2556(6) 0.2439(3) 0.9620(6) 0.0337(17) Uani d 1 . .
    C C46 1.3596(9) 0.1501(4) 0.9928(8) 0.035(2) Uani d 1 . .
    C C47 1.3526(9) 0.1366(4) 0.8925(7) 0.036(2) Uani d 1 . .
    H H47 1.310731 0.160484 0.839348 0.043 Uiso calc 1 . .
    C C48 1.4091(10) 0.0861(5) 0.8688(9) 0.043(3) Uani d 1 . .
    H H48 1.406998 0.077855 0.799766 0.052 Uiso calc 1 . .
    C C49 1.4661(11) 0.0493(5) 0.9437(10) 0.048(3) Uani d 1 . .
    H H49 1.499598 0.015108 0.926739 0.057 Uiso calc 1 . .
    C C50 1.4738(9) 0.0637(4) 1.0481(9) 0.034(2) Uani d 1 . .
    C C51 1.5356(10) 0.0298(5) 1.1340(10) 0.052(3) Uani d 1 . .
    H H51 1.576831 -0.003515 1.123746 0.062 Uiso calc 1 . .
    C C52 1.5333(10) 0.0465(4) 1.2297(10) 0.048(3) Uani d 1 . .
    H H52 1.573714 0.024722 1.286647 0.058 Uiso calc 1 . .
    C C53 1.4737(10) 0.0941(5) 1.2445(9) 0.044(3) Uani d 1 . .
    H H53 1.473984 0.103532 1.312724 0.053 Uiso calc 1 . .
    C C54 1.4176(9) 0.1133(5) 1.0717(8) 0.034(2) Uani d 1 . .
loop_
    _atom_site_aniso_label
    _atom_site_aniso_U_11
    _atom_site_aniso_U_22
    _atom_site_aniso_U_33
    _atom_site_aniso_U_12
    _atom_site_aniso_U_13
    _atom_site_aniso_U_23
    O1 0.062(4) 0.052(4) 0.024(3) 0.008(3) 0.009(3) 0.003(2)
    N1 0.038(4) 0.041(5) 0.033(4) 0.001(3) 0.004(3) -0.002(3)
    N2 0.047(5) 0.031(4) 0.052(6) 0.005(3) 0.011(4) 0.010(4)
    N3 0.044(4) 0.039(4) 0.026(3) 0.003(3) 0.009(3) 0.000(3)
    N4 0.037(4) 0.032(4) 0.028(4) 0.004(3) 0.004(3) 0.001(3)
    C1 0.025(4) 0.040(5) 0.039(5) 0.001(3) 0.010(4) -0.002(4)
    C2 0.032(5) 0.040(5) 0.033(5) 0.005(4) -0.002(4) 0.014(4)
    C3 0.031(5) 0.033(5) 0.059(7) 0.007(4) 0.008(4) 0.001(4)
    C4 0.043(5) 0.037(5) 0.048(6) 0.005(4) -0.004(4) 0.002(4)
    C5 0.030(4) 0.028(4) 0.040(5) 0.001(3) 0.013(3) 0.000(3)
    C6 0.033(5) 0.026(4) 0.032(5) -0.007(3) 0.004(4) 0.001(3)
    C7 0.041(5) 0.060(6) 0.024(5) -0.007(4) 0.008(4) 0.010(4)
    C8 0.050(6) 0.051(6) 0.037(5) -0.008(5) 0.015(5) -0.015(5)
    C9 0.057(6) 0.042(5) 0.043(6) -0.002(5) 0.020(5) -0.015(5)
    C10 0.036(5) 0.033(5) 0.041(6) 0.006(4) 0.011(4) 0.005(4)
    C11 0.058(7) 0.043(6) 0.075(8) 0.017(5) 0.031(6) 0.013(5)
    C12 0.042(5) 0.040(6) 0.053(7) 0.001(5) 0.007(5) 0.024(5)
    C13 0.035(5) 0.057(6) 0.021(4) -0.005(4) 0.004(4) 0.002(4)
    C14 0.031(5) 0.031(4) 0.027(5) -0.009(4) 0.011(4) 0.001(4)
    O2 0.055(4) 0.052(4) 0.034(4) 0.009(3) 0.011(3) 0.010(3)
    N21 0.039(4) 0.025(4) 0.035(5) 0.005(3) 0.007(4) 0.004(3)
    N22 0.059(6) 0.038(5) 0.043(5) 0.009(4) 0.011(4) 0.010(4)
    N23 0.038(4) 0.033(4) 0.021(4) 0.007(3) 0.005(3) 0.000(3)
    N24 0.032(4) 0.043(5) 0.031(4) -0.006(4) 0.005(3) 0.000(4)
    C21 0.059(6) 0.034(5) 0.032(5) -0.005(5) 0.015(5) -0.005(4)
    C22 0.074(8) 0.032(6) 0.042(6) -0.005(5) 0.019(6) -0.003(5)
    C23 0.054(6) 0.042(6) 0.045(7) -0.005(5) 0.020(5) 0.010(5)
    C24 0.033(5) 0.027(5) 0.029(5) -0.008(4) 0.006(4) 0.004(4)
    C25 0.025(4) 0.055(6) 0.022(4) -0.004(4) -0.001(3) 0.016(4)
    C26 0.020(4) 0.033(5) 0.027(5) -0.002(4) 0.004(3) 0.004(4)
    C27 0.039(5) 0.029(5) 0.031(5) -0.014(4) 0.010(4) -0.009(4)
    C28 0.053(7) 0.044(6) 0.046(6) -0.015(5) 0.025(5) -0.009(5)
    C29 0.054(6) 0.025(5) 0.068(8) -0.004(4) 0.031(6) -0.008(5)
    C30 0.038(6) 0.041(6) 0.054(7) -0.005(5) 0.019(5) -0.006(5)
    C31 0.050(6) 0.034(5) 0.055(7) -0.002(5) 0.015(5) 0.002(5)
    C32 0.043(6) 0.058(8) 0.049(7) -0.001(6) 0.006(5) -0.005(5)
    C33 0.043(6) 0.036(6) 0.042(6) 0.001(4) 0.006(5) 0.013(5)
    C34 0.022(4) 0.025(4) 0.038(5) -0.003(3) 0.001(4) -0.009(4)
    O3 0.062(4) 0.064(4) 0.024(3) 0.007(3) 0.011(3) 0.009(3)
    N31 0.036(4) 0.038(4) 0.032(4) -0.001(3) 0.005(3) 0.002(3)
    N32 0.061(5) 0.046(5) 0.061(6) 0.009(4) 0.015(5) 0.010(5)
    N33 0.035(3) 0.043(4) 0.026(3) 0.000(3) 0.008(3) 0.002(3)
    N34 0.038(4) 0.039(4) 0.028(4) -0.007(3) 0.008(3) 0.000(3)
    C41 0.026(4) 0.035(5) 0.036(5) -0.002(3) 0.008(4) 0.009(4)
    C42 0.041(5) 0.043(6) 0.033(5) 0.007(4) 0.006(4) 0.008(4)
    C43 0.054(6) 0.053(7) 0.056(7) 0.012(5) 0.009(5) 0.009(5)
    C44 0.047(5) 0.040(5) 0.038(5) 0.012(4) 0.013(4) -0.001(4)
    C45 0.038(4) 0.026(4) 0.036(4) 0.001(3) 0.007(3) 0.003(3)
    C46 0.039(5) 0.033(5) 0.038(5) -0.006(4) 0.018(4) -0.013(4)
    C47 0.039(5) 0.042(5) 0.030(5) -0.005(4) 0.014(4) -0.003(4)
    C48 0.045(6) 0.047(6) 0.045(6) -0.017(5) 0.024(5) -0.021(5)
    C49 0.050(6) 0.043(6) 0.056(7) -0.008(5) 0.024(5) -0.023(5)
    C50 0.036(5) 0.024(5) 0.045(6) -0.008(4) 0.015(4) 0.000(4)
    C51 0.044(5) 0.037(5) 0.082(9) 0.005(4) 0.032(6) 0.013(5)
    C52 0.039(5) 0.042(6) 0.063(7) 0.010(4) 0.012(5) 0.036(5)
    C53 0.037(5) 0.056(6) 0.035(5) -0.009(4) 0.002(4) 0.001(4)
    C54 0.035(5) 0.040(5) 0.027(5) -0.007(4) 0.013(4) -0.001(4)
_geom_special_details
;
 All esds (except the esd in the dihedral angle between two l.s. planes)
 are estimated using the full covariance matrix.  The cell esds are taken
 into account individually in the estimation of esds in distances, angles
 and torsion angles; correlations between esds in cell parameters are only
 used when they are defined by crystal symmetry.  An approximate (isotropic)
 treatment of cell esds is used for estimating esds involving l.s. planes.
;
loop_
    _geom_bond_atom_site_label_1
    _geom_bond_atom_site_label_2
    _geom_bond_site_symmetry_2
    _geom_bond_distance
    _geom_bond_publ_flag
    O1 C5 . 1.224(9) ?
    N1 C4 . 1.311(14) ?
    N1 C1 . 1.364(12) ?
    N2 C3 . 1.289(13) ?
    N2 C2 . 1.337(13) ?
    N3 C5 . 1.366(10) ?
    N3 C6 . 1.419(11) ?
    N3 H3N . 0.8700 ?
    N4 C13 . 1.312(14) ?
    N4 C14 . 1.398(13) ?
    C1 C2 . 1.349(14) ?
    C1 C5 . 1.521(11) ?
    C2 H2 . 0.9400 ?
    C3 C4 . 1.435(15) ?
    C3 H3 . 0.9400 ?
    C4 H4 . 0.9400 ?
    C6 C7 . 1.358(13) ?
    C6 C14 . 1.424(14) ?
    C7 C8 . 1.385(15) ?
    C7 H7 . 0.9400 ?
    C8 C9 . 1.371(17) ?
    C8 H8 . 0.9400 ?
    C9 C10 . 1.419(16) ?
    C9 H9 . 0.9400 ?
    C10 C11 . 1.395(16) ?
    C10 C14 . 1.400(11) ?
    C11 C12 . 1.347(17) ?
    C11 H11 . 0.9400 ?
    C12 C13 . 1.398(15) ?
    C12 H12 . 0.9400 ?
    C13 H13 . 0.9400 ?
    O2 C25 . 1.224(11) ?
    N21 C24 . 1.333(12) ?
    N21 C21 . 1.334(13) ?
    N22 C23 . 1.360(15) ?
    N22 C22 . 1.372(15) ?
    N23 C25 . 1.347(11) ?
    N23 C26 . 1.399(11) ?
    N23 H23N . 0.8700 ?
    N24 C34 . 1.324(13) ?
    N24 C33 . 1.329(13) ?
    C21 C22 . 1.344(17) ?
    C21 H21 . 0.9400 ?
    C22 H22 . 0.9400 ?
    C23 C24 . 1.362(16) ?
    C23 H23 . 0.9400 ?
    C24 C25 . 1.484(13) ?
    C26 C27 . 1.403(13) ?
    C26 C34 . 1.439(14) ?
    C27 C28 . 1.418(15) ?
    C27 H27 . 0.9400 ?
    C28 C29 . 1.351(17) ?
    C28 H28 . 0.9400 ?
    C29 C30 . 1.385(17) ?
    C29 H29 . 0.9400 ?
    C30 C31 . 1.400(16) ?
    C30 C34 . 1.438(15) ?
    C31 C32 . 1.380(16) ?
    C31 H31 . 0.9400 ?
    C32 C33 . 1.447(16) ?
    C32 H32 . 0.9400 ?
    C33 H33 . 0.9400 ?
    O3 C45 . 1.230(9) ?
    N31 C41 . 1.337(12) ?
    N31 C44 . 1.340(12) ?
    N32 C43 . 1.306(14) ?
    N32 C42 . 1.312(13) ?
    N33 C45 . 1.350(10) ?
    N33 C46 . 1.399(11) ?
    N33 H33N . 0.8700 ?
    N34 C53 . 1.314(14) ?
    N34 C54 . 1.395(13) ?
    C41 C42 . 1.417(14) ?
    C41 C45 . 1.494(12) ?
    C42 H42 . 0.9400 ?
    C43 C44 . 1.378(16) ?
    C43 H43 . 0.9400 ?
    C44 H44 . 0.9400 ?
    C46 C47 . 1.366(13) ?
    C46 C54 . 1.398(15) ?
    C47 C48 . 1.422(13) ?
    C47 H47 . 0.9400 ?
    C48 C49 . 1.362(17) ?
    C48 H48 . 0.9400 ?
    C49 C50 . 1.421(16) ?
    C49 H49 . 0.9400 ?
    C50 C54 . 1.403(11) ?
    C50 C51 . 1.435(16) ?
    C51 C52 . 1.348(16) ?
    C51 H51 . 0.9400 ?
    C52 C53 . 1.350(15) ?
    C52 H52 . 0.9400 ?
    C53 H53 . 0.9400 ?
loop_
    _geom_angle_atom_site_label_1
    _geom_angle_atom_site_label_2
    _geom_angle_atom_site_label_3
    _geom_angle_site_symmetry_1
    _geom_angle_site_symmetry_3
    _geom_angle
    _geom_angle_publ_flag
    C4 N1 C1 . . 114.3(10) ?
    C3 N2 C2 . . 118.4(9) ?
    C5 N3 C6 . . 128.0(7) ?
    C5 N3 H3N . . 116.0 ?
    C6 N3 H3N . . 116.0 ?
    C13 N4 C14 . . 115.5(8) ?
    C2 C1 N1 . . 123.4(9) ?
    C2 C1 C5 . . 120.8(9) ?
    N1 C1 C5 . . 115.8(9) ?
    N2 C2 C1 . . 121.0(9) ?
    N2 C2 H2 . . 119.5 ?
    C1 C2 H2 . . 119.5 ?
    N2 C3 C4 . . 120.1(9) ?
    N2 C3 H3 . . 120.0 ?
    C4 C3 H3 . . 120.0 ?
    N1 C4 C3 . . 122.6(10) ?
    N1 C4 H4 . . 118.7 ?
    C3 C4 H4 . . 118.7 ?
    O1 C5 N3 . . 125.8(7) ?
    O1 C5 C1 . . 120.6(8) ?
    N3 C5 C1 . . 113.5(7) ?
    C7 C6 N3 . . 126.7(9) ?
    C7 C6 C14 . . 119.3(9) ?
    N3 C6 C14 . . 114.0(8) ?
    C6 C7 C8 . . 122.3(10) ?
    C6 C7 H7 . . 118.9 ?
    C8 C7 H7 . . 118.9 ?
    C9 C8 C7 . . 119.7(10) ?
    C9 C8 H8 . . 120.2 ?
    C7 C8 H8 . . 120.2 ?
    C8 C9 C10 . . 120.2(10) ?
    C8 C9 H9 . . 119.9 ?
    C10 C9 H9 . . 119.9 ?
    C11 C10 C14 . . 118.2(9) ?
    C11 C10 C9 . . 122.4(10) ?
    C14 C10 C9 . . 119.4(9) ?
    C12 C11 C10 . . 119.5(10) ?
    C12 C11 H11 . . 120.3 ?
    C10 C11 H11 . . 120.3 ?
    C11 C12 C13 . . 119.2(10) ?
    C11 C12 H12 . . 120.4 ?
    C13 C12 H12 . . 120.4 ?
    N4 C13 C12 . . 125.1(10) ?
    N4 C13 H13 . . 117.4 ?
    C12 C13 H13 . . 117.4 ?
    N4 C14 C10 . . 122.5(8) ?
    N4 C14 C6 . . 118.4(9) ?
    C10 C14 C6 . . 119.1(8) ?
    C24 N21 C21 . . 115.7(9) ?
    C23 N22 C22 . . 113.1(10) ?
    C25 N23 C26 . . 130.3(8) ?
    C25 N23 H23N . . 114.9 ?
    C26 N23 H23N . . 114.9 ?
    C34 N24 C33 . . 120.0(9) ?
    N21 C21 C22 . . 122.0(11) ?
    N21 C21 H21 . . 119.0 ?
    C22 C21 H21 . . 119.0 ?
    C21 C22 N22 . . 123.8(11) ?
    C21 C22 H22 . . 118.1 ?
    N22 C22 H22 . . 118.1 ?
    N22 C23 C24 . . 122.1(11) ?
    N22 C23 H23 . . 118.9 ?
    C24 C23 H23 . . 118.9 ?
    N21 C24 C23 . . 123.2(9) ?
    N21 C24 C25 . . 117.0(8) ?
    C23 C24 C25 . . 119.8(9) ?
    O2 C25 N23 . . 123.1(9) ?
    O2 C25 C24 . . 121.8(9) ?
    N23 C25 C24 . . 115.1(8) ?
    N23 C26 C27 . . 124.6(9) ?
    N23 C26 C34 . . 114.2(8) ?
    C27 C26 C34 . . 121.1(9) ?
    C26 C27 C28 . . 117.5(10) ?
    C26 C27 H27 . . 121.2 ?
    C28 C27 H27 . . 121.2 ?
    C29 C28 C27 . . 122.5(11) ?
    C29 C28 H28 . . 118.7 ?
    C27 C28 H28 . . 118.7 ?
    C28 C29 C30 . . 121.4(10) ?
    C28 C29 H29 . . 119.3 ?
    C30 C29 H29 . . 119.3 ?
    C29 C30 C31 . . 124.0(11) ?
    C29 C30 C34 . . 119.5(12) ?
    C31 C30 C34 . . 116.3(11) ?
    C32 C31 C30 . . 122.5(11) ?
    C32 C31 H31 . . 118.8 ?
    C30 C31 H31 . . 118.8 ?
    C31 C32 C33 . . 115.5(11) ?
    C31 C32 H32 . . 122.2 ?
    C33 C32 H32 . . 122.2 ?
    N24 C33 C32 . . 123.1(11) ?
    N24 C33 H33 . . 118.4 ?
    C32 C33 H33 . . 118.4 ?
    N24 C34 C30 . . 122.3(11) ?
    N24 C34 C26 . . 119.8(8) ?
    C30 C34 C26 . . 117.9(10) ?
    C41 N31 C44 . . 116.1(9) ?
    C43 N32 C42 . . 116.0(10) ?
    C45 N33 C46 . . 129.6(7) ?
    C45 N33 H33N . . 115.2 ?
    C46 N33 H33N . . 115.2 ?
    C53 N34 C54 . . 115.5(9) ?
    N31 C41 C42 . . 119.5(9) ?
    N31 C41 C45 . . 119.1(8) ?
    C42 C41 C45 . . 121.4(8) ?
    N32 C42 C41 . . 123.5(9) ?
    N32 C42 H42 . . 118.3 ?
    C41 C42 H42 . . 118.3 ?
    N32 C43 C44 . . 122.5(11) ?
    N32 C43 H43 . . 118.7 ?
    C44 C43 H43 . . 118.7 ?
    N31 C44 C43 . . 122.3(10) ?
    N31 C44 H44 . . 118.8 ?
    C43 C44 H44 . . 118.8 ?
    O3 C45 N33 . . 126.1(7) ?
    O3 C45 C41 . . 121.2(8) ?
    N33 C45 C41 . . 112.7(7) ?
    C47 C46 C54 . . 120.3(9) ?
    C47 C46 N33 . . 122.3(9) ?
    C54 C46 N33 . . 117.5(8) ?
    C46 C47 C48 . . 119.6(10) ?
    C46 C47 H47 . . 120.2 ?
    C48 C47 H47 . . 120.2 ?
    C49 C48 C47 . . 121.6(10) ?
    C49 C48 H48 . . 119.2 ?
    C47 C48 H48 . . 119.2 ?
    C48 C49 C50 . . 118.6(10) ?
    C48 C49 H49 . . 120.7 ?
    C50 C49 H49 . . 120.7 ?
    C54 C50 C49 . . 119.9(9) ?
    C54 C50 C51 . . 116.2(8) ?
    C49 C50 C51 . . 123.9(10) ?
    C52 C51 C50 . . 118.8(10) ?
    C52 C51 H51 . . 120.6 ?
    C50 C51 H51 . . 120.6 ?
    C51 C52 C53 . . 120.7(10) ?
    C51 C52 H52 . . 119.7 ?
    C53 C52 H52 . . 119.7 ?
    N34 C53 C52 . . 125.5(11) ?
    N34 C53 H53 . . 117.2 ?
    C52 C53 H53 . . 117.2 ?
    N34 C54 C46 . . 116.9(9) ?
    N34 C54 C50 . . 123.2(8) ?
    C46 C54 C50 . . 120.0(7) ?
loop_
    _geom_torsion_atom_site_label_1
    _geom_torsion_atom_site_label_2
    _geom_torsion_atom_site_label_3
    _geom_torsion_atom_site_label_4
    _geom_torsion_site_symmetry_1
    _geom_torsion_site_symmetry_2
    _geom_torsion_site_symmetry_3
    _geom_torsion_site_symmetry_4
    _geom_torsion
    _geom_torsion_publ_flag
    C4 N1 C1 C2 . . . . 1.0(13) ?
    C4 N1 C1 C5 . . . . -178.7(8) ?
    C3 N2 C2 C1 . . . . 0.3(14) ?
    N1 C1 C2 N2 . . . . -2.7(14) ?
    C5 C1 C2 N2 . . . . 177.0(8) ?
    C2 N2 C3 C4 . . . . 3.3(14) ?
    C1 N1 C4 C3 . . . . 2.7(14) ?
    N2 C3 C4 N1 . . . . -5.1(16) ?
    C6 N3 C5 O1 . . . . 2.7(13) ?
    C6 N3 C5 C1 . . . . -177.2(8) ?
    C2 C1 C5 O1 . . . . 3.8(12) ?
    N1 C1 C5 O1 . . . . -176.5(8) ?
    C2 C1 C5 N3 . . . . -176.2(8) ?
    N1 C1 C5 N3 . . . . 3.4(10) ?
    C5 N3 C6 C7 . . . . -1.3(14) ?
    C5 N3 C6 C14 . . . . 178.9(7) ?
    N3 C6 C7 C8 . . . . 178.4(9) ?
    C14 C6 C7 C8 . . . . -1.8(15) ?
    C6 C7 C8 C9 . . . . 0.8(17) ?
    C7 C8 C9 C10 . . . . -0.9(17) ?
    C8 C9 C10 C11 . . . . -178.2(11) ?
    C8 C9 C10 C14 . . . . 2.1(15) ?
    C14 C10 C11 C12 . . . . 0.5(15) ?
    C9 C10 C11 C12 . . . . -179.3(11) ?
    C10 C11 C12 C13 . . . . 0.7(17) ?
    C14 N4 C13 C12 . . . . 1.7(15) ?
    C11 C12 C13 N4 . . . . -1.9(18) ?
    C13 N4 C14 C10 . . . . -0.3(12) ?
    C13 N4 C14 C6 . . . . -178.2(9) ?
    C11 C10 C14 N4 . . . . -0.7(12) ?
    C9 C10 C14 N4 . . . . 179.0(11) ?
    C11 C10 C14 C6 . . . . 177.2(11) ?
    C9 C10 C14 C6 . . . . -3.1(12) ?
    C7 C6 C14 N4 . . . . -179.1(9) ?
    N3 C6 C14 N4 . . . . 0.8(12) ?
    C7 C6 C14 C10 . . . . 2.9(12) ?
    N3 C6 C14 C10 . . . . -177.2(7) ?
    C24 N21 C21 C22 . . . . 2.4(16) ?
    N21 C21 C22 N22 . . . . -3.1(19) ?
    C23 N22 C22 C21 . . . . 2.7(17) ?
    C22 N22 C23 C24 . . . . -2.0(16) ?
    C21 N21 C24 C23 . . . . -1.8(15) ?
    C21 N21 C24 C25 . . . . 178.6(9) ?
    N22 C23 C24 N21 . . . . 1.8(16) ?
    N22 C23 C24 C25 . . . . -178.6(9) ?
    C26 N23 C25 O2 . . . . -3.2(15) ?
    C26 N23 C25 C24 . . . . 178.6(8) ?
    N21 C24 C25 O2 . . . . 178.9(9) ?
    C23 C24 C25 O2 . . . . -0.7(13) ?
    N21 C24 C25 N23 . . . . -2.8(11) ?
    C23 C24 C25 N23 . . . . 177.5(9) ?
    C25 N23 C26 C27 . . . . -0.7(15) ?
    C25 N23 C26 C34 . . . . -177.6(8) ?
    N23 C26 C27 C28 . . . . -176.8(8) ?
    C34 C26 C27 C28 . . . . -0.2(14) ?
    C26 C27 C28 C29 . . . . 0.8(16) ?
    C27 C28 C29 C30 . . . . -2.4(17) ?
    C28 C29 C30 C31 . . . . 178.9(11) ?
    C28 C29 C30 C34 . . . . 3.3(17) ?
    C29 C30 C31 C32 . . . . 179.5(11) ?
    C34 C30 C31 C32 . . . . -4.8(16) ?
    C30 C31 C32 C33 . . . . 1.6(16) ?
    C34 N24 C33 C32 . . . . -3.1(16) ?
    C31 C32 C33 N24 . . . . 2.6(16) ?
    C33 N24 C34 C30 . . . . -0.4(15) ?
    C33 N24 C34 C26 . . . . -177.6(9) ?
    C29 C30 C34 N24 . . . . -179.8(8) ?
    C31 C30 C34 N24 . . . . 4.3(16) ?
    C29 C30 C34 C26 . . . . -2.6(16) ?
    C31 C30 C34 C26 . . . . -178.5(7) ?
    N23 C26 C34 N24 . . . . -4.6(12) ?
    C27 C26 C34 N24 . . . . 178.4(9) ?
    N23 C26 C34 C30 . . . . 178.1(9) ?
    C27 C26 C34 C30 . . . . 1.1(14) ?
    C44 N31 C41 C42 . . . . 0.0(12) ?
    C44 N31 C41 C45 . . . . -179.6(8) ?
    C43 N32 C42 C41 . . . . -1.7(15) ?
    N31 C41 C42 N32 . . . . -0.5(14) ?
    C45 C41 C42 N32 . . . . 179.1(9) ?
    C42 N32 C43 C44 . . . . 4.3(17) ?
    C41 N31 C44 C43 . . . . 2.5(14) ?
    N32 C43 C44 N31 . . . . -5.0(18) ?
    C46 N33 C45 O3 . . . . 3.7(13) ?
    C46 N33 C45 C41 . . . . -175.4(8) ?
    N31 C41 C45 O3 . . . . -177.5(8) ?
    C42 C41 C45 O3 . . . . 2.9(12) ?
    N31 C41 C45 N33 . . . . 1.6(10) ?
    C42 C41 C45 N33 . . . . -178.0(8) ?
    C45 N33 C46 C47 . . . . -3.9(14) ?
    C45 N33 C46 C54 . . . . 176.2(7) ?
    C54 C46 C47 C48 . . . . -2.6(14) ?
    N33 C46 C47 C48 . . . . 177.4(9) ?
    C46 C47 C48 C49 . . . . 2.8(15) ?
    C47 C48 C49 C50 . . . . -3.2(16) ?
    C48 C49 C50 C54 . . . . 3.5(14) ?
    C48 C49 C50 C51 . . . . -177.4(10) ?
    C54 C50 C51 C52 . . . . 1.6(13) ?
    C49 C50 C51 C52 . . . . -177.6(10) ?
    C50 C51 C52 C53 . . . . 0.3(16) ?
    C54 N34 C53 C52 . . . . -0.3(15) ?
    C51 C52 C53 N34 . . . . -1.0(18) ?
    C53 N34 C54 C46 . . . . -178.0(9) ?
    C53 N34 C54 C50 . . . . 2.4(12) ?
    C47 C46 C54 N34 . . . . -176.6(9) ?
    N33 C46 C54 N34 . . . . 3.4(13) ?
    C47 C46 C54 C50 . . . . 3.0(13) ?
    N33 C46 C54 C50 . . . . -177.0(7) ?
    C49 C50 C54 N34 . . . . 176.2(11) ?
    C51 C50 C54 N34 . . . . -3.0(11) ?
    C49 C50 C54 C46 . . . . -3.4(11) ?
    C51 C50 C54 C46 . . . . 177.4(11) ?
loop_
    _geom_hbond_atom_site_label_D
    _geom_hbond_atom_site_label_H
    _geom_hbond_atom_site_label_A
    _geom_hbond_site_symmetry_A
    _geom_hbond_distance_DH
    _geom_hbond_distance_HA
    _geom_hbond_distance_DA
    _geom_hbond_angle_DHA
    _geom_hbond_publ_flag
    N3 H3N N1 . 0.87 2.21 2.661(10) 112 yes
    N3 H3N N4 . 0.87 2.23 2.667(10) 111 yes
    C7 H7 O1 . 0.94 2.36 2.967(13) 122 yes
    N23 H23N N21 . 0.87 2.22 2.662(10) 112 yes
    N23 H23N N24 . 0.87 2.24 2.675(11) 110 yes
    C21 H21 O2 2_554 0.94 2.64 3.264(12) 125 no
    C22 H22 O2 2_554 0.94 2.64 3.278(13) 125 no
    C27 H27 O2 . 0.94 2.34 2.912(13) 119 yes
    N33 H33N N31 . 0.87 2.21 2.667(10) 113 yes
    N33 H33N N34 . 0.87 2.26 2.674(11) 109 yes
    C44 H44 O1 4 0.94 2.61 3.244(11) 125 no
    C47 H47 O3 . 0.94 2.27 2.893(12) 123 yes
_shelx_space_group_comment
;
The symmetry employed for this shelxl refinement is uniquely defined
by the following loop, which should always be used as a source of
symmetry information in preference to the above space-group names.
They are only intended as comments.
;
_shelx_estimated_absorpt_T_min     ?
_shelx_estimated_absorpt_T_max     ?
_shelx_hkl_file
;
   2   0   0  135.22    1.76   0
   4   0   0 1610.75   15.10   0
   6   0   0   14.53    1.26   0
   8   0   0   85.75    2.97   0
  10   0   0  171.16    4.83   0
  12   0   0   43.24    2.90   0
   1   1   0  129.58    1.28   0
   3   1   0   89.86    1.79   0
   5   1   0   46.13    1.76   0
   7   1   0   26.24    1.61   0
   9   1   0   25.58    1.95   0
  11   1   0    1.09    1.49   0
  13   1   0    1.32    1.55   0
   2   2   0    0.52    0.56   0
   4   2   0   27.13    1.26   0
   6   2   0   16.59    1.24   0
   8   2   0   30.29    1.84   0
  10   2   0    5.98    1.26   0
  12   2   0    1.46    1.20   0
   1   3   0  433.17    3.47   0
   3   3   0 7334.07  109.24   0
   5   3   0   25.68    1.36   0
   7   3   0   44.97    2.07   0
   9   3   0   34.47    2.18   0
  11   3   0    0.00    1.16   0
  13   3   0   43.84    3.34   0
   0   4   0    0.73    0.52   0
   2   4   0  338.89    3.29   0
   4   4   0   63.76    1.81   0
   6   4   0    2.90    0.75   0
   8   4   0    2.29    0.91   0
  10   4   0    1.35    1.06   0
  12   4   0    1.09    1.31   0
   1   5   0    3.18    0.65   0
   3   5   0  385.60    4.08   0
   5   5   0   22.47    1.34   0
   7   5   0    6.22    1.01   0
   9   5   0    0.44    1.01   0
  11   5   0    1.26    1.29   0
  13   5   0    3.82    1.41   0
   0   6   0  393.49    3.64   0
   2   6   0  356.69    3.74   0
   4   6   0  754.40    6.63   0
   6   6   0  427.22    5.73   0
   8   6   0   20.35    1.64   0
  10   6   0    1.64    1.11   0
  12   6   0   10.12    2.10   0
   1   7   0    7.61    0.76   0
   3   7   0   15.80    1.11   0
   5   7   0  131.28    3.05   0
   7   7   0   42.55    2.22   0
   9   7   0    1.14    1.00   0
  11   7   0    3.40    1.23   0
  13   7   0    9.05    1.92   0
   0   8   0    0.68    0.59   0
   2   8   0    6.95    0.83   0
   4   8   0   14.40    1.15   0
   6   8   0   62.62    2.39   0
   8   8   0    7.78    1.24   0
  10   8   0    1.51    1.08   0
  12   8   0   14.88    2.12   0
   1   9   0    1.86    0.67   0
   3   9   0  136.88    2.88   0
   5   9   0  308.64    4.83   0
   7   9   0    2.63    0.98   0
   9   9   0   89.81    3.44   0
  11   9   0   16.64    2.05   0
   0  10   0    0.71    0.61   0
   2  10   0   12.06    1.04   0
   4  10   0   21.53    1.42   0
   6  10   0   31.49    1.92   0
   8  10   0    2.14    1.14   0
  10  10   0    2.27    1.36   0
  12  10   0    7.70    1.89   0
   1  11   0   12.65    1.10   0
   3  11   0    8.70    1.08   0
   5  11   0    4.24    0.97   0
   7  11   0   33.37    2.03   0
   9  11   0    1.58    1.13   0
  11  11   0   20.36    2.21   0
   0  12   0  506.55    5.76   0
   2  12   0  166.34    3.41   0
   4  12   0   97.47    2.86   0
   6  12   0    8.36    1.36   0
   8  12   0    5.40    1.23   0
  10  12   0    4.06    1.46   0
  12  12   0    6.33    1.54   0
   1  13   0   21.05    1.35   0
   3  13   0   12.15    1.18   0
   5  13   0    9.69    1.25   0
   7  13   0    3.86    1.12   0
   9  13   0    4.65    1.52   0
  11  13   0   -0.71    1.35   0
   0  14   0    0.66    0.75   0
   2  14   0   11.62    1.26   0
   4  14   0    3.85    1.21   0
   6  14   0   -0.68    1.15   0
   8  14   0   36.46    2.47   0
  10  14   0    8.30    1.55   0
   1  15   0   38.24    1.91   0
   3  15   0  210.65    4.43   0
   5  15   0    7.59    1.26   0
   7  15   0   26.68    2.19   0
   9  15   0    4.12    1.33   0
  11  15   0    1.51    1.53   0
   0  16   0   -0.49    0.81   0
   2  16   0    8.12    1.27   0
   4  16   0   93.65    3.24   0
   6  16   0   35.81    2.30   0
   8  16   0   -0.14    1.26   0
  10  16   0   -1.15    1.36   0
   1  17   0    2.33    0.89   0
   3  17   0    8.57    1.37   0
   5  17   0   86.85    3.35   0
   7  17   0    4.73    1.25   0
   9  17   0    3.57    1.34   0
   0  18   0    3.76    1.01   0
   2  18   0   20.06    1.71   0
   4  18   0   76.58    3.12   0
   6  18   0   33.65    2.38   0
   8  18   0    0.37    1.28   0
  10  18   0   -6.65    1.51   0
   1  19   0   38.30    2.28   0
   3  19   0   50.89    2.59   0
   5  19   0   -5.33    1.15   0
   7  19   0    3.23    1.42   0
   9  19   0   -2.13    1.34   0
   0  20   0    0.06    1.03   0
   2  20   0    3.48    1.38   0
   4  20   0    2.57    1.38   0
   6  20   0   24.46    2.14   0
   8  20   0    4.12    1.37   0
   1  21   0  283.99    6.09   0
   3  21   0   86.50    3.65   0
   5  21   0   -2.09    1.17   0
   7  21   0   -3.93    1.09   0
   9  21   0   63.78    3.83   0
   0  22   0   -3.58    1.39   0
   2  22   0    9.55    1.73   0
   4  22   0   15.11    1.96   0
   6  22   0    0.77    1.30   0
   8  22   0   32.27    2.74   0
   1  23   0   -0.48    1.28   0
   3  23   0   25.63    2.26   0
   5  23   0    2.70    1.42   0
   7  23   0    4.18    1.81   0
   0  24   0  227.62    5.96   0
   2  24   0  108.95    4.40   0
   4  24   0   20.69    2.38   0
   6  24   0    8.91    1.75   0
   1  25   0    4.50    1.48   0
   3  25   0   -4.05    1.35   0
   5  25   0   17.21    2.27   0
   0  26   0   -3.61    1.12   0
   2  26   0    2.67    1.32   0
   4  26   0   -0.17    1.91   0
   1  27   0    2.94    1.40   0
   3  27   0    5.16    1.55   0
   0  28   0    1.96    1.54   0
   2  28   0    2.85    1.49   0
  12   0  -1   -2.40    1.32   0
 -12   0   1    2.91    1.30   0
 -10   0   1    1.17    1.00   0
  10   0  -1    2.17    1.09   0
  -8   0   1    1.59    0.78   0
   8   0  -1    1.00    0.88   0
  -6   0   1   -0.49    0.67   0
  -4   0   1   -0.59    0.65   0
  -2   0   1    0.09    0.49   0
   2   0   1   -0.11    0.56   0
   4   0   1   -1.23    0.60   0
   6   0   1   -0.43    0.76   0
   8   0   1    1.39    0.93   0
  10   0   1    1.05    1.13   0
  12   0   1   -0.08    1.39   0
 -13   1   1   -0.84    1.44   0
  13   1  -1    3.99    1.41   0
  11   1  -1   -1.20    1.12   0
 -11   1   1    1.46    1.10   0
  -9   1   1   -4.08    0.87   0
   9   1  -1    1.79    1.14   0
  -7   1   1    2.10    0.89   0
   7   1  -1    1.64    0.81   0
  -5   1   1    2.50    0.78   0
  -3   1   1   72.00    1.62   0
  -1   1   1   78.39    1.06   0
   1   1   1  202.55    1.95   0
   3   1   1   50.72    1.48   0
   5   1   1    2.72    0.71   0
   7   1   1    8.23    1.17   0
   9   1   1   10.45    1.42   0
  11   1   1    3.37    1.29   0
  13   1   1    1.06    1.57   0
  12   2  -1    3.16    1.51   0
 -12   2   1    5.01    1.59   0
 -10   2   1    4.81    1.40   0
  10   2  -1    5.36    1.25   0
  -8   2   1    3.98    1.06   0
   8   2  -1    8.86    1.13   0
  -6   2   1   15.70    1.23   0
  -4   2   1  142.19    2.55   0
  -2   2   1   15.63    0.78   0
   0   2   1  531.67    5.82   0
   2   2   1  194.47    2.38   0
   4   2   1   10.89    0.94   0
   6   2   1    1.79    0.73   0
   8   2   1   18.67    1.57   0
  10   2   1    0.37    1.01   0
  12   2   1   -1.50    1.80   0
 -13   3   1    8.71    1.79   0
  13   3  -1   10.47    1.71   0
  11   3  -1    4.51    1.35   0
 -11   3   1   -0.13    1.56   0
  -9   3   1    8.03    1.26   0
   9   3  -1    6.08    1.33   0
  -7   3   1  109.20    3.02   0
   7   3  -1  117.11    3.12   0
  -5   3   1  220.86    3.54   0
  -3   3   1 9999.00  131.53   0
  -1   3   1  760.96    7.31   0
   1   3   1 2093.11   28.79   0
   3   3   1 1486.77   14.11   0
   5   3   1  432.86    5.22   0
   7   3   1  117.27    3.23   0
   9   3   1    1.77    1.02   0
  11   3   1    9.00    1.52   0
  13   3   1   13.57    2.22   0
  12   4  -1    0.00    1.31   0
 -12   4   1    1.74    1.30   0
 -10   4   1    4.24    1.42   0
  10   4  -1    6.47    1.17   0
  -8   4   1    0.48    0.83   0
   8   4  -1    0.94    0.85   0
  -6   4   1    2.46    0.89   0
  -4   4   1   -0.70    0.62   0
  -2   4   1   44.38    1.25   0
   0   4   1    2.56    0.54   0
   2   4   1  139.71    2.20   0
   4   4   1  115.19    2.50   0
   6   4   1   75.81    2.45   0
   8   4   1    0.81    0.97   0
  10   4   1    2.09    0.96   0
  12   4   1    1.28    1.33   0
 -13   5   1    1.76    1.80   0
  13   5  -1    4.48    1.50   0
  11   5  -1    1.99    1.35   0
 -11   5   1    1.02    1.53   0
  -9   5   1   -1.06    1.02   0
   9   5  -1    0.96    1.03   0
  -7   5   1    5.62    1.03   0
   7   5  -1    4.33    1.02   0
  -5   5   1   12.52    1.04   0
  -3   5   1  222.74    3.06   0
  -1   5   1   12.58    0.82   0
   1   5   1   73.13    1.59   0
   3   5   1  101.02    2.19   0
   5   5   1   88.98    2.51   0
   7   5   1    0.95    0.80   0
   9   5   1    7.41    1.39   0
  11   5   1    1.44    1.23   0
  13   5   1   -0.31    1.59   0
  12   6  -1    7.41    1.56   0
 -12   6   1   12.09    1.86   0
 -10   6   1    1.41    1.17   0
  10   6  -1    0.93    0.96   0
  -8   6   1    4.26    1.08   0
   8   6  -1    4.00    1.16   0
  -6   6   1 3084.00   26.23   0
  -4   6   1  665.17    6.12   0
  -2   6   1 2236.11   27.50   0
   0   6   1   59.22    1.47   0
   2   6   1 1254.90   10.28   0
   4   6   1  247.59    3.80   0
   6   6   1  165.37    3.66   0
   8   6   1   43.44    2.37   0
  10   6   1   30.19    2.26   0
  12   6   1  115.72    4.62   0
 -13   7   1    0.65    1.28   0
  13   7  -1    1.59    1.41   0
  11   7  -1    1.20    1.36   0
 -11   7   1    4.99    1.28   0
  -9   7   1   -0.83    1.04   0
   9   7  -1    1.39    1.12   0
  -7   7   1   19.73    1.60   0
   7   7  -1   19.64    1.69   0
  -5   7   1  242.00    4.05   0
  -3   7   1    0.39    0.65   0
  -1   7   1    9.97    0.86   0
   1   7   1   97.91    2.06   0
   3   7   1   24.26    1.32   0
   5   7   1    1.44    0.78   0
   7   7   1    2.00    0.95   0
   9   7   1    7.40    1.26   0
  11   7   1    5.12    1.49   0
 -12   8   1    1.60    1.41   0
  12   8  -1    0.64    1.30   0
 -10   8   1    1.72    1.25   0
  10   8  -1   -0.38    1.14   0
  -8   8   1   23.11    1.73   0
   8   8  -1   18.49    1.74   0
  -6   8   1  186.51    3.91   0
  -4   8   1   26.97    1.49   0
  -2   8   1    1.27    0.64   0
   0   8   1    3.68    0.67   0
   2   8   1   17.52    1.11   0
   4   8   1  132.70    3.00   0
   6   8   1    5.98    1.09   0
   8   8   1    2.98    1.23   0
  10   8   1    6.68    1.58   0
  12   8   1    1.85    1.95   0
  11   9  -1   30.10    2.53   0
 -11   9   1   35.75    2.60   0
  -9   9   1  276.85    5.91   0
   9   9  -1  274.48    5.89   0
  -7   9   1  345.80    5.78   0
   7   9  -1  364.15    5.91   0
  -5   9   1  348.18    5.09   0
  -3   9   1   64.13    2.03   0
  -1   9   1  937.19    7.69   0
   1   9   1  153.03    2.79   0
   3   9   1  383.27    4.85   0
   5   9   1   72.49    2.46   0
   7   9   1   11.83    1.36   0
   9   9   1  147.23    4.46   0
  11   9   1   82.35    3.94   0
 -12  10   1    7.51    1.71   0
  12  10  -1    2.00    1.82   0
 -10  10   1    5.76    1.27   0
  10  10  -1    3.09    1.34   0
  -8  10   1   57.80    2.72   0
   8  10  -1   65.63    2.84   0
  -6  10   1    4.46    0.87   0
  -4  10   1    4.54    0.89   0
  -2  10   1   54.66    1.84   0
   0  10   1    3.25    0.72   0
   2  10   1   10.38    1.03   0
   4  10   1   37.09    1.79   0
   6  10   1    7.48    1.13   0
   8  10   1    3.16    1.52   0
  10  10   1   49.25    2.86   0
  12  10   1    1.27    1.45   0
  11  11  -1    0.61    1.29   0
 -11  11   1    4.12    1.50   0
  -9  11   1   10.43    1.58   0
   9  11  -1   15.12    1.67   0
  -7  11   1    4.73    0.98   0
   7  11  -1    1.36    0.99   0
  -5  11   1    5.43    1.07   0
  -3  11   1    6.31    0.93   0
  -1  11   1   61.17    2.08   0
   1  11   1   13.34    1.05   0
   3  11   1    1.61    0.79   0
   5  11   1    3.40    0.87   0
   7  11   1   25.38    1.88   0
   9  11   1   21.72    2.19   0
  11  11   1    1.20    1.43   0
 -12  12   1   10.67    1.92   0
  12  12  -1   13.81    2.04   0
 -10  12   1   64.93    3.41   0
  10  12  -1   73.12    3.56   0
  -8  12   1  152.60    4.41   0
   8  12  -1  146.31    4.38   0
  -6  12   1    8.23    1.17   0
  -4  12   1   12.18    1.23   0
  -2  12   1   36.81    1.77   0
   0  12   1  222.17    3.84   0
   2  12   1   52.62    2.09   0
   4  12   1   48.05    2.11   0
   6  12   1    9.97    1.28   0
   8  12   1   98.12    3.63   0
  10  12   1    3.12    1.62   0
  11  13  -1    1.62    1.34   0
 -11  13   1    3.21    1.38   0
  -9  13   1   37.16    2.60   0
   9  13  -1   40.99    2.63   0
  -7  13   1   40.14    2.41   0
   7  13  -1   45.21    2.54   0
  -5  13   1    0.51    0.86   0
  -3  13   1    0.36    0.92   0
  -1  13   1   16.43    1.35   0
   1  13   1   99.83    2.78   0
   3  13   1   11.81    1.31   0
   5  13   1    9.67    1.34   0
   7  13   1   45.70    2.56   0
   9  13   1   27.11    2.21   0
  11  13   1    4.60    1.50   0
 -10  14   1   15.47    1.83   0
  10  14  -1   15.53    2.05   0
  -8  14   1    7.50    1.38   0
   8  14  -1    7.26    1.43   0
  -6  14   1   67.10    2.76   0
  -4  14   1    4.38    0.97   0
  -2  14   1    2.22    0.81   0
   0  14   1    6.75    1.15   0
   2  14   1   86.06    2.72   0
   4  14   1    7.96    1.12   0
   6  14   1   78.13    3.09   0
   8  14   1   14.66    1.84   0
  10  14   1   -3.46    1.59   0
  11  15  -1   17.61    2.29   0
 -11  15   1   15.92    2.21   0
  -9  15   1   30.66    2.47   0
   9  15  -1   39.00    2.67   0
  -7  15   1   16.86    1.84   0
   7  15  -1   19.45    1.80   0
  -5  15   1   24.62    1.79   0
  -3  15   1   43.55    2.08   0
  -1  15   1   29.61    1.74   0
   1  15   1   11.85    1.32   0
   3  15   1  444.07    6.51   0
   5  15   1   87.11    3.22   0
   7  15   1   48.84    2.65   0
   9  15   1   30.91    2.59   0
  11  15   1   -4.81    1.48   0
 -10  16   1    8.09    1.70   0
  10  16  -1   -2.25    1.83   0
  -8  16   1    8.13    1.42   0
   8  16  -1    6.59    1.59   0
  -6  16   1   42.20    2.43   0
  -4  16   1   42.97    2.32   0
  -2  16   1    3.81    0.90   0
   0  16   1   18.89    1.50   0
   2  16   1    3.79    0.85   0
   4  16   1   55.02    2.59   0
   6  16   1   25.03    2.11   0
   8  16   1   15.69    1.85   0
  10  16   1    3.97    1.49   0
  -9  17   1   -5.48    1.13   0
   9  17  -1    1.98    1.25   0
   7  17  -1    2.26    1.35   0
  -7  17   1    2.39    1.43   0
  -5  17   1    4.95    1.35   0
  -3  17   1   63.26    2.70   0
  -1  17   1    2.50    0.95   0
   1  17   1   17.25    1.57   0
   3  17   1   10.56    1.31   0
   5  17   1   21.40    1.93   0
   7  17   1    2.75    1.49   0
   9  17   1    2.86    1.56   0
 -10  18   1    1.94    1.42   0
  10  18  -1    3.74    1.43   0
  -8  18   1    0.58    1.23   0
   8  18  -1    0.95    1.33   0
  -6  18   1  196.49    5.18   0
  -4  18   1   77.36    3.29   0
  -2  18   1   71.21    2.90   0
   0  18   1   21.53    1.75   0
   2  18   1    2.69    1.02   0
   4  18   1   32.00    2.29   0
   6  18   1   58.23    2.96   0
   8  18   1    3.41    1.27   0
  10  18   1    1.91    1.56   0
  -9  19   1   -0.21    1.18   0
   9  19  -1    0.33    1.42   0
  -7  19   1   20.78    2.11   0
   7  19  -1   18.94    2.09   0
  -5  19   1    7.32    1.41   0
  -3  19   1    6.24    1.34   0
  -1  19   1   17.42    1.62   0
   1  19   1   34.12    2.16   0
   3  19   1   20.64    1.93   0
   5  19   1    1.85    1.16   0
   7  19   1    1.24    1.13   0
   9  19   1    0.90    1.35   0
  -8  20   1    1.03    1.22   0
   8  20  -1   -0.56    1.51   0
  -6  20   1    0.97    1.22   0
  -4  20   1   -1.18    1.01   0
  -2  20   1    1.80    1.14   0
   0  20   1   62.77    2.84   0
   2  20   1   82.14    3.29   0
   4  20   1    3.82    1.49   0
   6  20   1    9.44    1.87   0
   8  20   1    0.00    1.58   0
  -9  21   1    0.83    1.70   0
   9  21  -1   -1.07    1.66   0
  -7  21   1    3.17    1.64   0
   7  21  -1    5.27    1.44   0
  -5  21   1   12.61    1.93   0
  -3  21   1   94.27    3.64   0
  -1  21   1   70.52    3.25   0
   1  21   1   10.48    1.52   0
   3  21   1    1.29    1.20   0
   5  21   1   12.24    1.87   0
   7  21   1   -0.16    1.47   0
  -8  22   1    2.30    1.52   0
   8  22  -1   -1.26    1.33   0
  -6  22   1    1.68    1.42   0
  -4  22   1    3.13    1.32   0
  -2  22   1   22.34    2.19   0
   0  22   1   38.75    2.58   0
   2  22   1    6.80    1.41   0
   4  22   1    3.19    1.38   0
   6  22   1    4.88    1.38   0
   8  22   1   -0.12    1.59   0
  -7  23   1    5.93    1.59   0
   7  23  -1    7.68    1.95   0
  -5  23   1    3.06    1.33   0
  -3  23   1    9.00    1.52   0
  -1  23   1    9.14    1.57   0
   1  23   1    1.23    1.32   0
   3  23   1    1.58    1.18   0
   5  23   1    6.34    1.72   0
   7  23   1   11.88    2.06   0
  -6  24   1    7.13    1.77   0
  -4  24   1   37.10    2.92   0
  -2  24   1   27.82    2.65   0
   0  24   1    2.74    1.25   0
   2  24   1   34.59    2.48   0
   4  24   1   12.75    1.94   0
   6  24   1   27.11    2.59   0
  -5  25   1    5.45    1.59   0
  -3  25   1    6.48    1.52   0
  -1  25   1    5.88    1.31   0
   1  25   1   -0.31    1.32   0
   3  25   1    5.85    1.57   0
   5  25   1   10.01    2.10   0
  -4  26   1   -0.29    1.63   0
  -2  26   1    1.26    1.32   0
   0  26   1   -1.93    1.19   0
   2  26   1    2.85    1.40   0
   4  26   1    7.89    1.97   0
  -3  27   1   27.70    2.75   0
  -1  27   1    7.27    1.79   0
   1  27   1    3.13    1.54   0
   3  27   1   18.82    2.54   0
  -2  28   1    4.17    1.61   0
   0  28   1    6.63    1.67   0
 -12   0   2   11.38    1.72   0
  12   0  -2    6.36    1.63   0
 -10   0   2   13.69    1.64   0
  10   0  -2   15.02    1.81   0
  -8   0   2  384.32    6.00   0
   8   0  -2  378.97    5.90   0
  -6   0   2   27.36    1.51   0
  -4   0   2  366.75    4.06   0
  -2   0   2  271.43    2.71   0
   0   0   2 3548.59   62.82   0
   2   0   2 2589.09   48.23   0
   4   0   2  185.69    3.16   0
   6   0   2  434.02    5.80   0
   8   0   2  127.22    3.72   0
  10   0   2   61.97    3.09   0
  12   0   2    3.96    1.78   0
 -13   1   2    1.10    1.48   0
  13   1  -2    2.61    1.51   0
 -11   1   2    2.94    1.10   0
  11   1  -2   -0.33    1.06   0
  -9   1   2    1.76    1.08   0
   9   1  -2   -1.01    0.85   0
  -7   1   2   16.05    1.42   0
   7   1  -2   17.17    1.42   0
  -5   1   2   66.88    1.99   0
  -3   1   2    7.17    0.74   0
  -1   1   2  109.59    1.53   0
   1   1   2   67.45    1.38   0
   3   1   2    8.02    0.83   0
   5   1   2    9.45    1.04   0
   7   1   2    4.27    1.06   0
   9   1   2    5.00    1.23   0
  11   1   2    1.46    1.41   0
 -12   2   2    1.33    1.30   0
  12   2  -2    2.45    1.22   0
 -10   2   2   -0.17    1.18   0
  10   2  -2   -0.81    1.16   0
  -8   2   2    2.64    0.82   0
   8   2  -2   -2.35    1.05   0
  -6   2   2    4.93    0.90   0
  -4   2   2   18.60    1.07   0
  -2   2   2   36.18    1.12   0
   0   2   2   14.48    0.73   0
   2   2   2    6.89    0.75   0
   4   2   2   16.24    1.14   0
   6   2   2    1.06    0.75   0
   8   2   2    3.47    1.30   0
  10   2   2   -1.10    1.01   0
  12   2   2    3.06    1.59   0
 -13   3   2    1.88    1.44   0
  13   3  -2    2.84    1.46   0
  11   3  -2   25.08    2.28   0
 -11   3   2   25.05    2.07   0
  -9   3   2   25.68    1.82   0
   9   3  -2   24.13    1.82   0
  -7   3   2  299.33    5.01   0
   7   3  -2  307.67    4.99   0
  -5   3   2  234.88    3.70   0
  -3   3   2 4503.11   75.21   0
  -1   3   2 1374.76   18.73   0
   1   3   2    8.01    0.73   0
   3   3   2   77.69    1.94   0
   5   3   2  121.19    2.89   0
   7   3   2  173.39    4.09   0
   9   3   2  139.37    4.19   0
  11   3   2   20.56    2.20   0
 -12   4   2   -0.97    1.29   0
  12   4  -2    1.73    1.25   0
 -10   4   2   -0.88    0.93   0
  10   4  -2    0.77    1.12   0
  -8   4   2   15.10    1.40   0
   8   4  -2   13.57    1.47   0
  -6   4   2    4.49    0.93   0
  -4   4   2    3.15    0.74   0
  -2   4   2  310.51    3.24   0
   0   4   2  319.06    3.10   0
   2   4   2   -1.69    0.57   0
   4   4   2   -1.15    0.63   0
   6   4   2   25.07    1.61   0
   8   4   2    3.37    1.15   0
  10   4   2   -1.91    1.24   0
  12   4   2   -0.38    1.26   0
  13   5  -2    1.87    1.48   0
 -13   5   2    0.56    1.45   0
  11   5  -2    8.94    1.50   0
 -11   5   2    2.89    1.44   0
  -9   5   2    0.89    1.02   0
   9   5  -2    2.38    1.10   0
  -7   5   2   65.15    2.46   0
   7   5  -2   65.70    2.49   0
  -5   5   2   -0.54    0.75   0
  -3   5   2   72.77    1.83   0
  -1   5   2  350.18    3.47   0
   1   5   2  125.95    2.16   0
   3   5   2   11.81    0.96   0
   5   5   2   44.70    1.88   0
   7   5   2    2.78    1.01   0
   9   5   2    5.37    1.16   0
  11   5   2   -0.90    1.30   0
 -12   6   2   -0.69    1.24   0
  12   6  -2    1.62    1.09   0
 -10   6   2   61.16    3.02   0
  10   6  -2   57.02    2.89   0
  -8   6   2    9.02    1.25   0
   8   6  -2    8.65    1.31   0
  -6   6   2 1231.89   10.24   0
  -4   6   2  701.05    6.40   0
  -2   6   2  105.01    2.13   0
   0   6   2  439.02    4.13   0
   2   6   2   92.95    2.11   0
   4   6   2  257.67    4.00   0
   6   6   2  221.02    4.36   0
   8   6   2    4.23    1.10   0
  10   6   2   42.13    2.73   0
  12   6   2    0.90    1.22   0
 -13   7   2    2.71    1.47   0
  13   7  -2    1.97    1.46   0
  11   7  -2   -1.74    1.12   0
 -11   7   2   -0.76    1.15   0
  -9   7   2    4.05    1.08   0
   9   7  -2    0.38    1.04   0
  -7   7   2    9.92    1.14   0
   7   7  -2    7.82    1.15   0
  -5   7   2   -0.30    0.86   0
  -3   7   2    6.41    0.89   0
  -1   7   2   25.23    1.18   0
   1   7   2  109.56    2.22   0
   3   7   2  225.19    3.59   0
   5   7   2    5.13    0.94   0
   7   7   2    8.41    1.31   0
   9   7   2   -0.98    0.90   0
  11   7   2    3.38    1.24   0
 -12   8   2    0.71    1.65   0
  12   8  -2    2.93    1.40   0
 -10   8   2    1.96    1.11   0
  10   8  -2    6.08    1.41   0
  -8   8   2    6.70    1.08   0
   8   8  -2    4.31    1.18   0
  -6   8   2  152.61    3.57   0
  -4   8   2   28.93    1.44   0
  -2   8   2    7.18    0.85   0
   0   8   2   14.84    0.94   0
   2   8   2  108.45    2.45   0
   4   8   2   20.49    1.37   0
   6   8   2    3.08    0.92   0
   8   8   2   -0.17    1.04   0
  10   8   2    2.73    1.26   0
  12   8   2    8.39    1.75   0
 -13   9   2    5.75    1.80   0
  13   9  -2    8.07    2.19   0
  11   9  -2    4.42    1.35   0
 -11   9   2    4.97    1.41   0
  -9   9   2  475.78    7.71   0
   9   9  -2  499.58    7.86   0
   7   9  -2   30.11    1.84   0
  -7   9   2   28.47    1.81   0
  -5   9   2  516.52    6.22   0
  -3   9   2  684.80    6.63   0
  -1   9   2   19.66    1.16   0
   1   9   2  869.20    7.36   0
   3   9   2    5.83    0.85   0
   5   9   2   54.42    2.21   0
   7   9   2   42.53    2.36   0
   9   9   2   25.55    2.13   0
  11   9   2   71.55    3.82   0
 -12  10   2   12.81    1.82   0
  12  10  -2    6.31    2.21   0
 -10  10   2   49.92    2.95   0
  10  10  -2   52.64    3.04   0
  -8  10   2   76.17    2.98   0
   8  10  -2   70.36    3.04   0
  -6  10   2    2.81    0.90   0
  -4  10   2   11.42    1.22   0
  -2  10   2  124.61    2.78   0
   0  10   2    6.47    0.87   0
   2  10   2   96.34    2.54   0
   4  10   2   19.60    1.37   0
   6  10   2   13.16    1.34   0
   8  10   2    9.21    1.51   0
  10  10   2   20.00    2.03   0
  12  10   2    5.34    1.76   0
 -11  11   2   28.66    2.64   0
  11  11  -2   32.33    2.61   0
  -9  11   2  179.46    4.96   0
   9  11  -2  178.25    5.05   0
  -7  11   2    7.46    1.26   0
   7  11  -2    8.15    1.35   0
  -5  11   2    0.29    0.85   0
  -3  11   2   30.65    1.55   0
  -1  11   2   79.82    2.31   0
   1  11   2   84.12    2.38   0
   3  11   2  116.45    3.01   0
   5  11   2    1.69    0.91   0
   7  11   2    4.13    1.29   0
   9  11   2   23.16    2.26   0
  11  11   2    5.30    1.34   0
 -12  12   2  159.42    5.59   0
  12  12  -2  155.32    5.57   0
 -10  12   2   22.25    2.15   0
  10  12  -2   13.91    2.01   0
  -8  12   2  269.44    5.80   0
   8  12  -2  270.56    5.80   0
  -6  12   2   11.89    1.34   0
  -4  12   2  102.56    2.93   0
  -2  12   2   72.51    2.38   0
   0  12   2 1466.90   11.32   0
   2  12   2   84.35    2.57   0
   4  12   2   84.31    2.79   0
   6  12   2  275.01    5.43   0
   8  12   2  161.02    4.74   0
  10  12   2    0.38    1.50   0
  11  13  -2   29.41    2.65   0
 -11  13   2   30.66    2.73   0
   9  13  -2   18.47    1.97   0
  -9  13   2   14.88    1.88   0
  -7  13   2   74.04    2.94   0
   7  13  -2   77.36    3.12   0
  -5  13   2   11.50    1.31   0
  -3  13   2   11.03    1.23   0
  -1  13   2   -1.27    0.76   0
   1  13   2   73.38    2.44   0
   3  13   2   -0.24    0.92   0
   5  13   2   56.31    2.55   0
   7  13   2   40.07    2.51   0
   9  13   2    6.07    1.56   0
  11  13   2   -1.56    1.53   0
 -12  14   2    7.48    2.01   0
  12  14  -2    5.00    1.93   0
 -10  14   2    2.45    1.28   0
  10  14  -2    1.27    1.33   0
  -8  14   2   49.00    2.78   0
   8  14  -2   44.58    2.64   0
  -6  14   2   48.14    2.50   0
  -4  14   2    7.73    1.14   0
  -2  14   2   34.54    1.81   0
   0  14   2   10.55    1.22   0
   2  14   2    2.34    0.87   0
   4  14   2   18.70    1.67   0
   6  14   2   22.89    1.82   0
   8  14   2   11.93    1.74   0
  10  14   2    6.81    1.52   0
  11  15  -2   69.38    3.81   0
 -11  15   2   62.88    3.67   0
  -9  15   2    9.60    1.58   0
   9  15  -2    4.64    1.45   0
  -7  15   2   93.01    3.52   0
   7  15  -2  101.09    3.61   0
  -5  15   2   54.26    2.58   0
  -3  15   2   -0.76    0.92   0
  -1  15   2   31.35    1.79   0
   1  15   2   17.73    1.40   0
   3  15   2   15.99    1.49   0
   5  15   2  301.58    5.83   0
   7  15   2    6.86    1.66   0
   9  15   2    5.87    1.46   0
 -10  16   2    0.87    1.25   0
  10  16  -2    0.72    1.45   0
  -8  16   2   -1.27    1.33   0
   8  16  -2   -1.27    1.23   0
  -6  16   2   10.10    1.43   0
  -4  16   2   31.57    2.03   0
  -2  16   2   27.59    1.78   0
   0  16   2    1.30    0.84   0
   2  16   2    5.79    1.18   0
   4  16   2   68.88    2.96   0
   6  16   2   46.39    2.65   0
   8  16   2    2.74    1.31   0
  10  16   2    0.52    1.39   0
  11  17  -2    5.27    1.89   0
 -11  17   2    2.98    1.73   0
  -9  17   2    4.30    1.54   0
   9  17  -2    1.74    1.30   0
  -7  17   2   -2.57    1.28   0
   7  17  -2    0.51    1.09   0
  -5  17   2    7.97    1.29   0
  -3  17   2   30.92    1.97   0
  -1  17   2   33.05    1.95   0
   1  17   2    0.77    1.01   0
   3  17   2  124.67    3.84   0
   5  17   2   39.32    2.45   0
   7  17   2    8.08    1.52   0
   9  17   2   -0.33    1.44   0
 -10  18   2    1.36    1.43   0
  10  18  -2    0.85    1.50   0
  -8  18   2    5.95    1.62   0
   8  18  -2    5.66    1.57   0
  -6  18   2   13.42    1.76   0
  -4  18   2  156.73    4.36   0
  -2  18   2  135.18    3.87   0
   0  18   2  107.24    3.48   0
   2  18   2  163.93    4.36   0
   4  18   2   22.22    2.02   0
   6  18   2  105.28    4.02   0
   8  18   2   28.52    2.52   0
  -9  19   2    3.80    1.29   0
   9  19  -2    4.09    1.59   0
  -7  19   2    1.06    1.21   0
   7  19  -2    0.77    1.18   0
  -5  19   2    1.24    1.19   0
  -3  19   2   25.92    1.95   0
  -1  19   2   18.84    1.88   0
   1  19   2   60.02    2.89   0
   3  19   2   73.13    3.30   0
   5  19   2   22.93    2.16   0
   7  19   2    1.58    1.37   0
   9  19   2   -2.40    1.45   0
  -8  20   2    0.47    1.39   0
   8  20  -2   -1.42    1.26   0
  -6  20   2   -1.73    1.08   0
  -4  20   2    3.00    1.12   0
  -2  20   2   14.86    1.73   0
   0  20   2   28.35    2.20   0
   2  20   2   23.95    2.08   0
   4  20   2    7.16    1.42   0
   6  20   2   -2.35    1.23   0
   8  20   2    0.12    1.35   0
  -9  21   2   11.10    2.03   0
   9  21  -2   18.21    2.25   0
  -7  21   2    7.72    1.53   0
   7  21  -2    2.93    1.47   0
  -5  21   2    6.07    1.38   0
  -3  21   2   18.96    1.96   0
  -1  21   2   28.68    2.17   0
   1  21   2  110.68    3.90   0
   3  21   2    5.52    1.31   0
   5  21   2    7.67    1.56   0
   7  21   2    5.19    1.52   0
  -8  22   2   -1.77    1.36   0
   8  22  -2   -2.53    1.19   0
  -6  22   2    0.08    1.33   0
  -4  22   2    9.68    1.70   0
  -2  22   2    0.59    1.09   0
   0  22   2   15.60    1.96   0
   2  22   2   14.92    1.69   0
   4  22   2    1.52    1.36   0
   6  22   2   -0.08    1.35   0
  -7  23   2   -2.08    1.39   0
   7  23  -2    1.23    1.50   0
  -5  23   2    3.13    1.39   0
  -3  23   2    0.57    1.31   0
  -1  23   2   39.96    2.78   0
   1  23   2   21.85    2.13   0
   3  23   2    3.37    1.26   0
   5  23   2   -0.88    1.36   0
   7  23   2    2.45    1.57   0
  -6  24   2    0.22    1.36   0
  -4  24   2    6.12    1.33   0
  -2  24   2   56.62    3.33   0
   0  24   2    3.21    1.39   0
   2  24   2   43.53    2.94   0
   4  24   2    1.60    1.39   0
   6  24   2    6.69    1.89   0
  -5  25   2    4.95    1.27   0
  -3  25   2    3.49    1.59   0
  -1  25   2   31.14    2.56   0
   1  25   2   10.89    1.69   0
   3  25   2    1.74    1.35   0
   5  25   2    9.44    1.81   0
  -4  26   2    5.03    1.61   0
  -2  26   2   11.12    1.91   0
   0  26   2    6.46    1.61   0
   2  26   2   -3.12    1.37   0
   4  26   2    8.50    2.04   0
  -3  27   2   19.54    2.45   0
  -1  27   2   -0.74    1.61   0
   1  27   2    5.53    1.50   0
   3  27   2    9.06    1.91   0
   0  28   2    3.67    1.39   0
 -12   0   3   -0.15    1.08   0
  12   0  -3   -0.81    1.35   0
 -10   0   3    0.97    1.05   0
  10   0  -3   -0.35    1.08   0
  -8   0   3    1.11    0.84   0
   8   0  -3    2.89    0.90   0
  -6   0   3    0.51    0.69   0
  -4   0   3    1.31    0.70   0
  -2   0   3   -2.97    0.54   0
   0   0   3   -0.03    0.53   0
   2   0   3   -2.36    0.59   0
   4   0   3   -1.70    0.64   0
   6   0   3    1.72    0.81   0
   8   0   3    1.10    1.00   0
  10   0   3   -1.69    1.27   0
  12   0   3    1.41    1.63   0
 -13   1   3    4.30    1.60   0
  13   1  -3    3.34    1.60   0
 -11   1   3    4.87    1.49   0
  11   1  -3    4.64    1.38   0
  -9   1   3   -0.45    1.00   0
   9   1  -3   -2.12    0.89   0
  -7   1   3   41.83    1.95   0
   7   1  -3   40.77    1.91   0
  -5   1   3    3.10    0.73   0
  -3   1   3   93.74    1.94   0
  -1   1   3   12.77    0.87   0
   1   1   3    2.63    0.67   0
   3   1   3   -0.96    0.60   0
   5   1   3    7.24    0.98   0
   7   1   3    5.48    1.21   0
   9   1   3    5.74    1.45   0
  11   1   3    3.95    1.40   0
 -12   2   3   -1.46    1.10   0
  12   2  -3   -1.99    1.28   0
 -10   2   3    9.22    1.58   0
  10   2  -3   13.32    1.64   0
  -8   2   3   13.96    1.43   0
   8   2  -3   15.03    1.43   0
  -6   2   3   37.06    1.75   0
  -4   2   3   89.56    2.13   0
  -2   2   3  150.65    2.27   0
   0   2   3   31.22    1.09   0
   2   2   3    6.17    0.82   0
   4   2   3   21.87    1.32   0
   6   2   3   24.20    1.66   0
   8   2   3    4.97    1.24   0
  10   2   3    1.97    1.27   0
  12   2   3   -0.39    1.28   0
 -13   3   3    1.37    1.38   0
  13   3  -3    2.44    1.38   0
 -11   3   3   54.02    3.03   0
  11   3  -3   57.66    3.03   0
  -9   3   3  107.11    3.56   0
   9   3  -3  121.94    3.69   0
  -7   3   3  161.72    3.73   0
   7   3  -3  159.39    3.62   0
  -5   3   3   27.70    1.41   0
  -3   3   3   45.86    1.49   0
  -1   3   3  969.11    9.29   0
   1   3   3  432.38    4.13   0
   3   3   3  101.77    2.32   0
   5   3   3  235.51    4.13   0
   7   3   3   49.60    2.34   0
   9   3   3   88.40    3.51   0
  11   3   3   15.00    1.93   0
 -12   4   3   -3.64    1.11   0
  12   4  -3   -1.79    1.09   0
 -10   4   3    0.70    0.92   0
  10   4  -3    2.59    1.27   0
  -8   4   3   50.33    2.39   0
   8   4  -3   56.71    2.42   0
  -6   4   3    8.68    1.17   0
  -4   4   3   15.23    1.12   0
  -2   4   3   83.85    1.83   0
   0   4   3   79.27    1.76   0
   2   4   3   41.28    1.47   0
   4   4   3   16.49    1.18   0
   6   4   3   14.07    1.36   0
   8   4   3    1.29    0.99   0
  10   4   3    1.72    1.11   0
  12   4   3   -2.29    1.38   0
 -13   5   3   -0.28    1.29   0
  13   5  -3   -3.09    1.33   0
 -11   5   3    1.41    1.15   0
  11   5  -3    1.75    1.21   0
  -9   5   3    1.31    0.99   0
   9   5  -3   -1.48    1.07   0
  -7   5   3   35.13    1.83   0
   7   5  -3   34.73    1.85   0
  -5   5   3   18.42    1.26   0
  -3   5   3   80.88    1.98   0
  -1   5   3    5.24    0.71   0
   1   5   3  118.20    2.30   0
   3   5   3   21.18    1.36   0
   5   5   3   29.47    1.68   0
   7   5   3   -0.77    0.85   0
   9   5   3    2.23    1.10   0
  11   5   3    1.56    1.18   0
 -12   6   3    3.72    1.49   0
  12   6  -3    6.96    1.45   0
 -10   6   3   -1.51    1.31   0
  10   6  -3    2.79    1.12   0
  -8   6   3   13.32    1.44   0
   8   6  -3   13.99    1.48   0
  -6   6   3 1769.54   13.94   0
  -4   6   3  260.04    3.84   0
  -2   6   3   41.55    1.47   0
   0   6   3  446.95    4.47   0
   2   6   3  219.13    3.37   0
   4   6   3  310.62    4.60   0
   6   6   3    3.43    0.91   0
   8   6   3   15.71    1.72   0
  10   6   3   29.90    2.44   0
  12   6   3   20.71    2.30   0
 -13   7   3   15.98    2.26   0
  13   7  -3   18.65    2.33   0
 -11   7   3    6.62    1.48   0
  11   7  -3    7.22    1.39   0
  -9   7   3    1.09    0.93   0
   9   7  -3    1.87    1.11   0
  -7   7   3    9.73    1.26   0
   7   7  -3    9.05    1.23   0
  -5   7   3  158.11    3.32   0
  -3   7   3  146.25    2.86   0
  -1   7   3   53.57    1.64   0
   1   7   3    2.04    0.66   0
   3   7   3   34.75    1.59   0
   5   7   3    1.77    0.80   0
   7   7   3    1.44    1.03   0
   9   7   3   -2.94    1.19   0
  11   7   3    0.00    1.41   0
 -12   8   3   19.72    2.04   0
  12   8  -3   18.13    2.13   0
 -10   8   3   14.72    1.91   0
  10   8  -3   13.77    1.74   0
  -8   8   3    1.37    0.95   0
   8   8  -3   -2.10    0.98   0
  -6   8   3   12.58    1.30   0
  -4   8   3  229.60    3.82   0
  -2   8   3   39.74    1.55   0
   0   8   3  114.64    2.47   0
   2   8   3   93.69    2.43   0
   4   8   3    1.41    0.69   0
   6   8   3    1.95    0.88   0
   8   8   3    0.17    1.19   0
  10   8   3    1.97    1.24   0
  12   8   3    1.26    1.62   0
  13   9  -3    7.12    1.71   0
 -13   9   3    3.41    1.89   0
 -11   9   3   11.33    1.88   0
  11   9  -3   14.57    1.89   0
  -9   9   3  329.53    6.39   0
   9   9  -3  341.28    6.52   0
  -7   9   3   70.88    2.70   0
   7   9  -3   76.73    2.78   0
  -5   9   3   13.16    1.25   0
  -3   9   3  933.42    7.95   0
  -1   9   3  107.88    2.51   0
   1   9   3  359.03    4.60   0
   3   9   3  164.71    3.43   0
   5   9   3    8.53    1.20   0
   7   9   3    5.65    1.38   0
   9   9   3   21.89    2.08   0
  11   9   3    1.44    1.35   0
 -12  10   3   11.10    2.18   0
  12  10  -3    3.49    1.83   0
 -10  10   3   23.76    2.28   0
  10  10  -3   24.25    2.48   0
  -8  10   3    3.03    1.01   0
   8  10  -3    3.99    1.05   0
  -6  10   3   10.16    1.11   0
  -4  10   3   27.80    1.54   0
  -2  10   3   50.32    1.88   0
   0  10   3  178.14    3.37   0
   2  10   3   40.69    1.79   0
   4  10   3    0.16    0.79   0
   6  10   3    2.34    0.90   0
   8  10   3   -2.15    1.14   0
  10  10   3    7.06    1.59   0
 -11  11   3    4.58    1.53   0
  11  11  -3    5.74    1.59   0
  -9  11   3    2.81    1.32   0
   9  11  -3    5.70    1.48   0
  -7  11   3   -1.06    0.96   0
   7  11  -3   -0.03    0.83   0
  -5  11   3    0.73    0.84   0
  -3  11   3    6.08    0.89   0
  -1  11   3   78.96    2.34   0
   1  11   3    2.11    0.82   0
   3  11   3   13.45    1.22   0
   5  11   3   -0.55    0.94   0
   7  11   3    4.78    1.31   0
   9  11   3    1.05    1.12   0
  11  11   3   -0.05    1.72   0
 -12  12   3   53.50    3.62   0
  12  12  -3   59.84    3.61   0
 -10  12   3   90.67    3.81   0
  10  12  -3   93.14    3.92   0
  -8  12   3    5.48    1.31   0
   8  12  -3    4.34    1.33   0
  -6  12   3   23.37    1.79   0
  -4  12   3    8.20    1.06   0
  -2  12   3  307.17    4.75   0
   0  12   3   41.78    1.89   0
   2  12   3   27.00    1.60   0
   4  12   3   19.36    1.56   0
   6  12   3   81.49    3.21   0
   8  12   3   80.61    3.52   0
  10  12   3    0.40    1.43   0
 -11  13   3    9.17    1.77   0
  11  13  -3   10.74    2.02   0
  -9  13   3   15.26    1.88   0
   9  13  -3   12.11    1.81   0
  -7  13   3   43.15    2.35   0
   7  13  -3   44.11    2.51   0
  -5  13   3   21.90    1.64   0
  -3  13   3    2.29    0.82   0
  -1  13   3   41.14    1.88   0
   1  13   3   19.83    1.45   0
   3  13   3    8.92    1.20   0
   5  13   3    2.99    1.14   0
   7  13   3   26.92    2.17   0
   9  13   3    1.63    1.34   0
  11  13   3   -0.72    1.69   0
 -12  14   3   24.08    2.71   0
  12  14  -3   22.63    2.75   0
 -10  14   3   -1.85    1.17   0
  10  14  -3    1.94    1.40   0
  -8  14   3    7.21    1.42   0
   8  14  -3    3.21    1.39   0
  -6  14   3   11.60    1.49   0
  -4  14   3   12.22    1.38   0
  -2  14   3   21.32    1.46   0
   0  14   3   36.15    1.90   0
   2  14   3   -0.88    0.79   0
   4  14   3    5.42    1.21   0
   6  14   3   34.92    2.37   0
   8  14   3   -0.28    1.20   0
  10  14   3    3.70    1.39   0
 -11  15   3   19.26    2.39   0
  11  15  -3   24.09    2.75   0
  -9  15   3   27.03    2.24   0
   9  15  -3   28.66    2.57   0
  -7  15   3  180.20    4.81   0
   7  15  -3  187.81    4.90   0
  -5  15   3  218.62    4.86   0
  -3  15   3  170.14    4.04   0
  -1  15   3   13.15    1.41   0
   1  15   3   -0.99    0.95   0
   3  15   3  288.55    5.41   0
   5  15   3   24.32    2.00   0
   7  15   3   -1.39    1.18   0
   9  15   3    0.16    1.69   0
 -10  16   3    2.38    1.25   0
  10  16  -3    0.72    1.45   0
  -8  16   3    2.74    1.18   0
   8  16  -3    3.14    1.19   0
  -6  16   3   47.92    2.53   0
  -4  16   3   69.61    2.82   0
  -2  16   3   18.11    1.54   0
   0  16   3    3.30    1.04   0
   2  16   3   20.90    1.71   0
   4  16   3   43.06    2.42   0
   6  16   3    8.42    1.49   0
   8  16   3    2.17    1.24   0
  10  16   3    4.32    1.64   0
 -11  17   3    8.01    1.60   0
  11  17  -3    4.35    1.76   0
  -9  17   3    1.96    1.33   0
   9  17  -3    5.30    1.36   0
  -7  17   3    4.64    1.12   0
   7  17  -3    1.42    1.12   0
  -5  17   3   49.11    2.61   0
  -3  17   3   17.14    1.58   0
  -1  17   3    0.03    0.91   0
   1  17   3    4.46    1.09   0
   3  17   3   50.08    2.64   0
   5  17   3   20.53    1.95   0
   7  17   3   -1.00    1.32   0
   9  17   3    3.83    1.62   0
 -10  18   3    7.52    1.75   0
  10  18  -3    2.27    1.72   0
  -8  18   3   10.17    1.64   0
   8  18  -3    6.83    1.69   0
  -6  18   3   19.83    1.97   0
  -4  18   3  127.63    4.13   0
  -2  18   3   20.05    1.75   0
   0  18   3   40.84    2.32   0
   2  18   3  141.54    4.16   0
   4  18   3   35.86    2.34   0
   6  18   3    5.05    1.56   0
   8  18   3    5.32    1.48   0
  -9  19   3    2.93    1.30   0
   9  19  -3    4.36    1.62   0
  -7  19   3   17.95    2.09   0
   7  19  -3   15.83    1.88   0
  -5  19   3    3.82    1.19   0
  -3  19   3    6.04    1.25   0
  -1  19   3    9.92    1.55   0
   1  19   3   90.72    3.42   0
   3  19   3   29.46    2.22   0
   5  19   3   11.65    1.71   0
   7  19   3    2.33    1.26   0
   9  19   3   -0.72    1.43   0
  -8  20   3    4.74    1.36   0
   8  20  -3    1.58    1.30   0
  -6  20   3    6.48    1.78   0
  -4  20   3    1.71    1.14   0
  -2  20   3   13.11    1.66   0
   0  20   3   36.62    2.40   0
   2  20   3   36.11    2.38   0
   4  20   3   14.38    1.71   0
   6  20   3    3.78    1.50   0
   8  20   3   -1.09    1.48   0
   9  21  -3    5.53    1.56   0
  -9  21   3    2.87    1.67   0
  -7  21   3    1.39    1.50   0
   7  21  -3    6.35    1.70   0
  -5  21   3    2.71    1.28   0
  -3  21   3   14.07    1.83   0
  -1  21   3  219.24    5.44   0
   1  21   3   27.33    2.20   0
   3  21   3   15.41    1.91   0
   5  21   3    2.24    1.55   0
   7  21   3   -0.56    1.42   0
  -8  22   3    2.87    1.53   0
   8  22  -3   -0.52    1.36   0
  -6  22   3   -1.38    1.28   0
  -4  22   3   20.00    2.13   0
  -2  22   3   35.87    2.53   0
   0  22   3   92.30    3.77   0
   2  22   3   10.61    1.78   0
   4  22   3    3.87    1.38   0
   6  22   3   -0.05    1.29   0
  -7  23   3    1.07    1.34   0
   7  23  -3   -0.97    1.24   0
  -5  23   3    0.85    1.40   0
  -3  23   3    1.95    1.27   0
  -1  23   3   30.16    2.43   0
   1  23   3    5.05    1.64   0
   3  23   3    4.73    1.52   0
   5  23   3   -0.70    1.30   0
  -6  24   3    4.61    1.67   0
  -4  24   3    7.27    1.81   0
  -2  24   3   24.82    2.33   0
   0  24   3    9.14    1.69   0
   2  24   3   19.49    2.10   0
   4  24   3    5.47    1.59   0
   6  24   3    2.22    1.66   0
  -5  25   3   -2.09    1.48   0
  -3  25   3   33.69    2.78   0
  -1  25   3    5.32    1.69   0
   1  25   3    1.82    1.28   0
   3  25   3    1.33    1.41   0
   5  25   3   -0.31    1.35   0
  -4  26   3   30.64    2.65   0
  -2  26   3   13.93    2.21   0
   0  26   3   27.46    2.53   0
   2  26   3   -3.58    1.19   0
   4  26   3    0.78    1.50   0
  -3  27   3    3.15    1.74   0
  -1  27   3    7.48    1.69   0
   1  27   3   15.18    2.22   0
 -12   0   4   91.44    4.04   0
  12   0  -4  103.26    4.22   0
 -10   0   4  156.33    4.54   0
  10   0  -4  162.69    4.59   0
  -8   0   4   24.50    1.77   0
   8   0  -4   24.08    1.73   0
   6   0  -4  350.12    4.92   0
  -6   0   4  371.53    5.18   0
  -4   0   4  143.83    2.72   0
  -2   0   4  116.65    2.18   0
   0   0   4  195.53    2.74   0
   2   0   4  248.93    3.53   0
   4   0   4   16.19    1.31   0
   6   0   4  762.57    8.38   0
   8   0   4  109.85    3.72   0
  10   0   4    3.34    1.36   0
  12   0   4   18.41    2.35   0
 -13   1   4   -2.66    1.29   0
  13   1  -4    3.67    1.50   0
 -11   1   4   15.61    1.96   0
  11   1  -4   17.94    1.92   0
  -9   1   4   25.45    1.86   0
   9   1  -4   26.26    1.94   0
  -7   1   4   -0.29    0.81   0
   7   1  -4    1.11    0.78   0
  -5   1   4   70.63    2.14   0
  -3   1   4   57.67    1.68   0
  -1   1   4    3.29    0.70   0
   1   1   4    4.45    0.73   0
   3   1   4   10.81    0.99   0
   5   1   4    0.10    0.83   0
   7   1   4    6.47    1.10   0
   9   1   4   -1.64    1.26   0
  11   1   4    0.16    1.86   0
 -12   2   4   -0.44    1.25   0
  12   2  -4   -1.62    1.25   0
 -10   2   4   22.50    2.01   0
  10   2  -4   23.07    1.99   0
  -8   2   4    0.39    0.93   0
   8   2  -4    1.11    0.89   0
   6   2  -4    2.77    0.80   0
  -6   2   4    2.84    0.74   0
  -4   2   4   16.35    1.13   0
  -2   2   4   33.92    1.30   0
   0   2   4    2.33    0.64   0
   2   2   4    1.64    0.64   0
   4   2   4    0.76    0.66   0
   6   2   4   -0.43    0.86   0
   8   2   4    3.54    1.11   0
  10   2   4    6.21    1.21   0
  12   2   4    2.61    1.33   0
 -13   3   4   10.69    1.92   0
  13   3  -4   12.15    1.94   0
 -11   3   4    1.38    1.35   0
  11   3  -4    4.70    1.31   0
  -9   3   4   35.22    2.16   0
   9   3  -4   31.71    2.23   0
  -7   3   4   14.35    1.23   0
   7   3  -4   12.84    1.24   0
  -5   3   4   25.12    1.40   0
  -3   3   4    7.09    0.78   0
  -1   3   4    3.23    0.71   0
   1   3   4  196.84    3.03   0
   3   3   4  732.64    6.83   0
   5   3   4   18.25    1.39   0
   7   3   4    1.83    1.07   0
   9   3   4   -0.89    1.23   0
  11   3   4   11.79    1.86   0
 -12   4   4    3.79    1.32   0
  12   4  -4   -3.14    1.26   0
 -10   4   4   18.19    1.78   0
  10   4  -4   17.67    1.80   0
  -8   4   4    7.19    1.15   0
   8   4  -4    7.29    1.18   0
   6   4  -4   57.03    2.11   0
  -6   4   4   50.81    2.08   0
  -4   4   4  103.89    2.45   0
  -2   4   4    5.41    0.73   0
   0   4   4   -0.20    0.59   0
   2   4   4   26.03    1.40   0
   4   4   4   84.43    2.52   0
   6   4   4   -1.36    0.96   0
   8   4   4   -0.57    1.04   0
  10   4   4   -0.87    1.11   0
  12   4   4    0.00    1.69   0
 -13   5   4    3.34    1.64   0
  13   5  -4    6.85    1.67   0
 -11   5   4    1.75    1.22   0
  11   5  -4    1.69    1.30   0
  -9   5   4   10.94    1.39   0
   9   5  -4    7.35    1.48   0
  -7   5   4   30.21    1.84   0
   7   5  -4   30.61    1.77   0
  -5   5   4   50.74    1.92   0
  -3   5   4  127.65    2.62   0
  -1   5   4   12.60    0.96   0
   1   5   4   12.13    1.03   0
   3   5   4   62.13    2.09   0
   5   5   4   -1.46    0.70   0
   7   5   4    1.29    1.02   0
   9   5   4    3.85    1.14   0
  11   5   4    8.15    1.71   0
 -12   6   4   10.71    2.13   0
  12   6  -4   13.54    1.85   0
 -10   6   4   13.74    1.78   0
  10   6  -4   13.80    1.61   0
  -8   6   4    6.52    1.16   0
   8   6  -4    7.23    1.33   0
   6   6  -4  195.94    3.98   0
  -6   6   4  200.98    3.96   0
  -4   6   4   16.64    1.21   0
  -2   6   4  221.26    3.37   0
   0   6   4  470.01    4.94   0
   2   6   4  327.25    4.40   0
   4   6   4  461.34    5.93   0
   6   6   4    7.62    1.15   0
   8   6   4   16.90    1.74   0
  10   6   4    5.18    1.53   0
 -13   7   4   24.46    2.29   0
  13   7  -4   15.98    2.33   0
 -11   7   4   18.95    2.13   0
  11   7  -4   20.32    2.02   0
  -9   7   4   -1.49    1.03   0
   9   7  -4    1.94    1.15   0
  -7   7   4    3.14    0.86   0
   7   7  -4    1.95    0.99   0
  -5   7   4   21.48    1.43   0
  -3   7   4  105.63    2.51   0
  -1   7   4  217.21    3.44   0
   1   7   4  109.04    2.57   0
   3   7   4   38.94    1.75   0
   5   7   4    6.70    1.12   0
   7   7   4    1.02    1.15   0
   9   7   4    7.14    1.56   0
  11   7   4    1.12    1.74   0
 -12   8   4   12.37    2.08   0
  12   8  -4    8.59    1.89   0
 -10   8   4    4.62    1.47   0
  10   8  -4   12.32    1.60   0
  -8   8   4    1.57    1.02   0
   8   8  -4   -0.81    0.94   0
   6   8  -4   10.50    1.21   0
  -6   8   4   10.54    1.15   0
  -4   8   4    0.45    0.76   0
  -2   8   4  114.51    2.63   0
   0   8   4  195.33    3.43   0
   2   8   4   18.05    1.21   0
   4   8   4    0.18    0.73   0
   6   8   4   -1.15    0.98   0
   8   8   4    4.12    1.49   0
  10   8   4    1.22    1.16   0
  13   9  -4   23.10    2.75   0
 -13   9   4   23.80    2.59   0
 -11   9   4    8.05    1.80   0
  11   9  -4   10.20    1.65   0
  -9   9   4  148.37    4.43   0
   9   9  -4  155.16    4.46   0
  -7   9   4   93.14    3.12   0
   7   9  -4   95.72    3.18   0
  -5   9   4   32.33    1.69   0
  -3   9   4  370.90    4.96   0
  -1   9   4   82.65    2.30   0
   1   9   4  522.66    5.83   0
   3   9   4   18.96    1.37   0
   5   9   4    1.54    1.02   0
   7   9   4  109.25    3.74   0
   9   9   4    2.10    1.42   0
  11   9   4    3.45    1.69   0
  12  10  -4   16.86    2.19   0
 -12  10   4   15.56    2.23   0
 -10  10   4   18.57    2.06   0
  10  10  -4   21.05    2.11   0
  -8  10   4   37.80    2.34   0
   8  10  -4   42.79    2.41   0
   6  10  -4    8.91    1.29   0
  -6  10   4    7.82    1.20   0
  -4  10   4    2.75    0.91   0
  -2  10   4    1.68    0.79   0
   0  10   4   17.31    1.27   0
   2  10   4   16.67    1.28   0
   4  10   4    2.41    1.01   0
   6  10   4   -3.14    0.91   0
   8  10   4    4.59    1.46   0
  10  10   4   -1.75    1.43   0
 -11  11   4   22.87    2.20   0
  11  11  -4   18.32    2.09   0
  -9  11   4   52.23    2.75   0
   9  11  -4   41.65    2.64   0
  -7  11   4   44.19    2.36   0
   7  11  -4   48.71    2.38   0
  -5  11   4   -1.06    0.82   0
  -3  11   4   -0.74    0.71   0
  -1  11   4   75.42    2.38   0
   1  11   4    9.41    1.08   0
   3  11   4   -0.02    0.83   0
   5  11   4    5.54    1.15   0
   7  11   4   13.46    1.74   0
   9  11   4    1.84    1.25   0
  11  11   4   -0.13    1.58   0
 -12  12   4   82.90    4.09   0
  12  12  -4   82.44    4.26   0
 -10  12   4  137.78    4.72   0
  10  12  -4  141.18    4.73   0
  -8  12   4   28.20    2.08   0
   8  12  -4   28.22    2.12   0
   6  12  -4   50.54    2.39   0
  -6  12   4   47.06    2.29   0
  -4  12   4   10.90    1.23   0
  -2  12   4  529.53    6.43   0
   0  12   4   90.62    2.72   0
   2  12   4  334.14    5.40   0
   4  12   4   21.21    1.62   0
   6  12   4   16.47    1.88   0
   8  12   4    0.21    1.29   0
  10  12   4   87.61    4.19   0
 -11  13   4    6.66    1.60   0
  11  13  -4    4.86    1.83   0
   9  13  -4   48.94    2.77   0
  -9  13   4   38.79    2.64   0
  -7  13   4   10.36    1.47   0
   7  13  -4   11.29    1.50   0
  -5  13   4    1.18    0.87   0
  -3  13   4   16.13    1.45   0
  -1  13   4   19.56    1.41   0
   1  13   4    0.63    0.84   0
   3  13   4   -0.39    0.88   0
   5  13   4   -0.75    0.90   0
   7  13   4    2.57    1.04   0
   9  13   4    8.15    1.58   0
 -12  14   4   21.41    2.53   0
  12  14  -4   25.69    2.52   0
 -10  14   4    1.04    1.50   0
  10  14  -4    7.11    1.62   0
  -8  14   4   20.07    1.88   0
   8  14  -4   17.72    1.90   0
   6  14  -4   13.58    1.50   0
  -6  14   4   15.85    1.52   0
  -4  14   4   10.78    1.23   0
  -2  14   4   24.44    1.71   0
   0  14   4   11.98    1.22   0
   2  14   4    0.70    0.94   0
   4  14   4    2.12    1.09   0
   6  14   4   -0.43    1.07   0
   8  14   4    1.60    1.56   0
  10  14   4   -4.55    1.35   0
 -11  15   4   13.98    2.13   0
  11  15  -4   10.47    2.19   0
  -9  15   4    4.44    1.35   0
   9  15  -4    1.56    1.26   0
  -7  15   4   41.01    2.53   0
   7  15  -4   41.83    2.53   0
  -5  15   4   71.93    3.00   0
  -3  15   4   21.92    1.66   0
  -1  15   4   34.62    2.01   0
   1  15   4   98.40    3.18   0
   3  15   4   20.07    1.69   0
   5  15   4  225.67    5.34   0
   7  15   4    1.11    1.58   0
   9  15   4   38.01    2.88   0
 -10  16   4    7.87    1.59   0
  10  16  -4    7.03    1.56   0
  -8  16   4   -0.20    1.11   0
   8  16  -4    2.50    1.18   0
   6  16  -4   25.52    2.04   0
  -6  16   4   20.84    1.98   0
  -4  16   4    3.26    1.18   0
  -2  16   4   23.25    1.70   0
   0  16   4    1.03    1.01   0
   2  16   4   26.55    1.99   0
   4  16   4    5.78    1.40   0
   6  16   4   -1.85    1.05   0
   8  16   4    2.89    1.31   0
 -11  17   4    5.48    1.71   0
  11  17  -4    7.30    1.74   0
  -9  17   4   20.65    2.08   0
   9  17  -4   17.37    2.12   0
  -7  17   4    2.29    1.15   0
   7  17  -4    1.50    1.02   0
  -5  17   4    0.98    1.06   0
  -3  17   4    0.79    0.97   0
  -1  17   4    3.81    1.23   0
   1  17   4   13.36    1.59   0
   3  17   4    3.06    1.07   0
   5  17   4    1.80    1.17   0
   7  17   4    8.73    1.48   0
   9  17   4    4.50    1.45   0
 -10  18   4    8.23    1.87   0
  10  18  -4    9.36    1.98   0
  -8  18   4   11.58    1.73   0
   8  18  -4   12.61    1.76   0
   6  18  -4   19.31    1.91   0
  -6  18   4   20.27    1.99   0
  -4  18   4    1.04    1.11   0
  -2  18   4    6.70    1.30   0
   0  18   4    7.76    1.52   0
   2  18   4  118.25    4.00   0
   4  18   4   12.52    1.54   0
   6  18   4    4.54    1.33   0
   8  18   4    9.66    1.82   0
  -9  19   4   -2.84    1.23   0
   9  19  -4    2.52    1.51   0
  -7  19   4    2.14    1.46   0
   7  19  -4    5.79    1.32   0
  -5  19   4    2.81    1.34   0
  -3  19   4   15.35    1.58   0
  -1  19   4    6.13    1.38   0
   1  19   4    1.88    1.38   0
   3  19   4   23.48    2.04   0
   5  19   4    1.13    1.14   0
   7  19   4   -0.16    1.21   0
  -8  20   4    1.67    1.59   0
   8  20  -4    3.43    1.69   0
   6  20  -4   13.17    1.92   0
  -6  20   4   11.66    1.78   0
  -4  20   4    3.16    1.19   0
  -2  20   4   -0.12    1.16   0
   0  20   4   48.73    2.74   0
   2  20   4   23.14    2.03   0
   4  20   4   -0.70    1.27   0
   6  20   4    2.43    1.26   0
   8  20   4    1.13    1.62   0
  -9  21   4   -1.59    1.35   0
   9  21  -4   -1.12    1.30   0
   7  21  -4    5.24    1.63   0
  -7  21   4    8.76    1.60   0
  -5  21   4    6.43    1.57   0
  -3  21   4    7.26    1.53   0
  -1  21   4   37.84    2.63   0
   1  21   4    6.83    1.50   0
   3  21   4   53.35    3.02   0
   5  21   4    9.50    1.64   0
   7  21   4    1.52    1.45   0
  -8  22   4   -2.77    1.30   0
   8  22  -4    2.31    1.39   0
  -6  22   4    1.09    1.20   0
  -4  22   4    7.74    1.89   0
  -2  22   4   35.78    2.54   0
   0  22   4   19.55    2.09   0
   2  22   4   10.68    1.92   0
   4  22   4    2.08    1.32   0
   6  22   4   -1.32    1.68   0
  -7  23   4   -3.25    1.42   0
   7  23  -4    4.50    1.49   0
  -5  23   4    3.67    1.34   0
  -3  23   4   84.60    3.90   0
  -1  23   4   31.93    2.55   0
   1  23   4    5.27    1.58   0
   3  23   4    3.87    1.64   0
   5  23   4    0.85    1.49   0
  -6  24   4   17.78    2.19   0
  -4  24   4   50.55    3.16   0
  -2  24   4   35.90    2.64   0
   0  24   4   37.80    2.67   0
   2  24   4   -1.03    1.23   0
   4  24   4    7.16    1.57   0
  -5  25   4    9.25    1.88   0
  -3  25   4   39.85    3.02   0
  -1  25   4   32.65    2.82   0
   1  25   4    1.25    1.37   0
   3  25   4   -2.91    1.32   0
  -4  26   4   22.31    2.79   0
  -2  26   4    8.70    1.80   0
   0  26   4    7.11    1.73   0
   2  26   4   -1.62    1.26   0
  -3  27   4    2.17    1.68   0
  -1  27   4   -0.89    1.51   0
   1  27   4    0.59    1.76   0
 -12   0   5    1.32    1.10   0
  12   0  -5   -3.70    1.15   0
 -10   0   5   -1.93    1.01   0
  10   0  -5    0.71    1.07   0
  -8   0   5   -0.80    0.93   0
   8   0  -5   -0.28    0.97   0
   6   0  -5   -0.83    0.71   0
  -6   0   5    1.06    0.67   0
  -4   0   5    0.86    0.69   0
  -2   0   5   -0.28    0.58   0
   0   0   5    0.96    0.61   0
   2   0   5   -0.39    0.67   0
   4   0   5    0.79    0.82   0
   6   0   5    2.32    0.88   0
   8   0   5    1.61    1.04   0
  10   0   5   -1.73    1.38   0
 -13   1   5   11.64    1.87   0
  13   1  -5   12.51    1.83   0
 -11   1   5    1.45    1.11   0
  11   1  -5    1.85    1.15   0
  -9   1   5    4.94    1.30   0
   9   1  -5    3.97    1.21   0
   7   1  -5   49.93    2.17   0
  -7   1   5   44.12    2.06   0
  -5   1   5    8.65    1.01   0
  -3   1   5    5.94    0.81   0
  -1   1   5    1.35    0.68   0
   1   1   5   46.74    1.66   0
   3   1   5   11.99    1.06   0
   5   1   5    4.87    1.10   0
   7   1   5    0.85    0.89   0
   9   1   5   -3.56    1.24   0
  11   1   5    0.17    1.51   0
 -12   2   5    4.06    1.59   0
  12   2  -5    6.91    1.73   0
 -10   2   5   -1.41    1.27   0
  10   2  -5    3.79    1.12   0
  -8   2   5   38.61    2.11   0
   8   2  -5   43.93    2.21   0
   6   2  -5   77.16    2.49   0
  -6   2   5   74.82    2.46   0
  -4   2   5    5.67    0.80   0
  -2   2   5    3.42    0.76   0
   0   2   5   37.56    1.49   0
   2   2   5   68.52    2.12   0
   4   2   5    5.33    1.00   0
   6   2   5   -1.42    0.82   0
   8   2   5    8.66    1.43   0
  10   2   5    6.48    1.46   0
 -13   3   5   25.45    2.25   0
  13   3  -5   21.15    2.35   0
 -11   3   5    2.33    1.13   0
  11   3  -5    5.69    1.51   0
  -9   3   5  118.22    3.75   0
   9   3  -5  114.57    3.75   0
  -7   3   5   70.50    2.58   0
   7   3  -5   75.10    2.68   0
  -5   3   5   16.15    1.21   0
  -3   3   5   30.21    1.44   0
  -1   3   5  266.98    3.64   0
   1   3   5  276.02    3.89   0
   3   3   5  209.27    3.83   0
   5   3   5   88.69    2.89   0
   7   3   5   13.58    1.55   0
   9   3   5    8.62    1.51   0
  11   3   5   10.68    1.89   0
 -12   4   5    3.82    1.59   0
  12   4  -5    3.77    1.49   0
 -10   4   5    0.36    1.12   0
  10   4  -5   -0.54    1.12   0
  -8   4   5   15.75    1.45   0
   8   4  -5   12.25    1.42   0
   6   4  -5   69.41    2.38   0
  -6   4   5   65.47    2.34   0
  -4   4   5   74.83    2.22   0
  -2   4   5   18.52    1.14   0
   0   4   5    0.07    0.66   0
   2   4   5   16.60    1.17   0
   4   4   5    9.23    1.13   0
   6   4   5    5.64    1.20   0
   8   4   5   -1.71    1.07   0
  10   4   5    7.11    1.38   0
 -13   5   5    5.26    1.71   0
  13   5  -5    8.00    1.74   0
 -11   5   5   -2.04    1.15   0
  11   5  -5   -0.75    1.26   0
  -9   5   5    3.36    1.14   0
   9   5  -5    0.71    1.04   0
  -7   5   5    3.49    0.92   0
   7   5  -5    5.03    1.05   0
  -5   5   5   41.51    1.84   0
  -3   5   5   68.26    2.08   0
  -1   5   5    5.63    0.82   0
   1   5   5    8.03    0.93   0
   3   5   5    2.16    0.77   0
   5   5   5   15.64    1.52   0
   7   5   5    8.46    1.55   0
   9   5   5   -0.21    1.15   0
  11   5   5   -0.34    1.47   0
 -12   6   5    5.20    1.38   0
  12   6  -5    0.39    1.34   0
 -10   6   5   12.03    1.56   0
  10   6  -5    4.84    1.43   0
  -8   6   5   18.24    1.60   0
   8   6  -5   22.99    1.75   0
   6   6  -5   32.51    1.74   0
  -6   6   5   32.07    1.74   0
  -4   6   5  265.51    4.19   0
  -2   6   5   42.26    1.68   0
   0   6   5  129.83    2.82   0
   2   6   5   14.20    1.10   0
   4   6   5  216.37    4.27   0
   6   6   5   91.55    3.30   0
   8   6   5    0.38    1.21   0
  10   6   5    4.76    1.70   0
 -13   7   5    3.04    1.70   0
  13   7  -5    2.42    1.61   0
 -11   7   5    6.57    1.57   0
  11   7  -5    7.03    1.50   0
  -9   7   5    1.30    1.18   0
   9   7  -5    2.66    1.13   0
  -7   7   5    0.42    0.73   0
   7   7  -5   -0.66    0.86   0
  -5   7   5    2.77    0.88   0
  -3   7   5    7.74    1.00   0
  -1   7   5    3.63    0.85   0
   1   7   5   20.83    1.35   0
   3   7   5    1.02    0.84   0
   5   7   5   -0.80    0.94   0
   7   7   5    2.13    1.21   0
   9   7   5   -1.07    1.30   0
  11   7   5    0.47    1.72   0
 -12   8   5    1.89    1.59   0
  12   8  -5    2.94    1.32   0
 -10   8   5    4.55    1.23   0
  10   8  -5    6.83    1.38   0
  -8   8   5   -2.80    1.00   0
   8   8  -5    2.54    0.98   0
   6   8  -5    0.42    0.87   0
  -6   8   5    2.63    0.88   0
  -4   8   5    3.44    0.91   0
  -2   8   5    1.90    0.79   0
   0   8   5   14.82    1.23   0
   2   8   5   13.90    1.26   0
   4   8   5    5.95    1.03   0
   6   8   5    0.63    1.11   0
   8   8   5    2.22    1.18   0
  10   8   5    2.09    1.54   0
 -13   9   5   47.82    3.22   0
  13   9  -5   47.30    3.23   0
 -11   9   5   -0.51    1.38   0
  11   9  -5    0.00    1.27   0
   9   9  -5    3.68    1.32   0
  -9   9   5    4.02    1.23   0
  -7   9   5    3.41    0.99   0
   7   9  -5    4.02    1.06   0
  -5   9   5   -1.06    0.65   0
  -3   9   5  111.92    2.87   0
  -1   9   5  684.12    6.96   0
   1   9   5  197.51    3.80   0
   3   9   5  275.18    4.84   0
   5   9   5   30.61    2.08   0
   7   9   5  126.14    4.05   0
   9   9   5   21.02    2.22   0
  11   9   5   -2.76    1.50   0
 -12  10   5    7.48    2.03   0
  12  10  -5   17.64    2.16   0
 -10  10   5    8.07    1.65   0
  10  10  -5    6.95    1.65   0
  -8  10   5    1.27    1.11   0
   8  10  -5    4.41    1.03   0
   6  10  -5   -0.15    0.92   0
  -6  10   5   -0.18    0.90   0
  -4  10   5   -0.87    0.93   0
  -2  10   5   52.92    2.06   0
   0  10   5   31.57    1.63   0
   2  10   5    0.76    0.78   0
   4  10   5    5.98    1.09   0
   6  10   5   17.50    1.74   0
   8  10   5    2.88    1.22   0
  10  10   5   -0.22    1.47   0
 -11  11   5    9.27    1.69   0
  11  11  -5   10.85    1.82   0
  -9  11   5   -1.13    1.10   0
   9  11  -5    1.89    1.18   0
  -7  11   5    6.02    1.28   0
   7  11  -5    7.11    1.17   0
  -5  11   5    2.34    0.89   0
  -3  11   5    2.27    0.80   0
  -1  11   5   13.30    1.37   0
   1  11   5   -1.74    0.66   0
   3  11   5    2.13    0.87   0
   5  11   5   -2.16    0.88   0
   7  11   5    0.77    1.12   0
   9  11   5   -0.08    1.38   0
 -12  12   5   15.39    2.21   0
  12  12  -5    9.93    2.01   0
 -10  12   5    0.92    1.28   0
  10  12  -5   -1.57    1.23   0
  -8  12   5    5.61    1.32   0
   8  12  -5    6.14    1.31   0
   6  12  -5    1.52    1.11   0
  -6  12   5    5.04    1.16   0
  -4  12   5   22.95    1.67   0
  -2  12   5  128.25    3.32   0
   0  12   5   32.07    1.81   0
   2  12   5   21.43    1.62   0
   4  12   5    8.53    1.33   0
   6  12   5   36.47    2.40   0
   8  12   5   20.66    2.11   0
  10  12   5    1.27    1.60   0
 -11  13   5    4.48    1.42   0
  11  13  -5    3.14    1.48   0
  -9  13   5    8.48    1.68   0
   9  13  -5    8.58    1.61   0
  -7  13   5   15.30    1.64   0
   7  13  -5   12.26    1.61   0
  -5  13   5   -1.42    0.91   0
  -3  13   5   59.77    2.47   0
  -1  13   5    4.02    0.98   0
   1  13   5    3.24    1.01   0
   3  13   5    3.36    0.95   0
   5  13   5    3.25    1.44   0
   7  13   5    9.85    1.45   0
   9  13   5    3.47    1.60   0
 -12  14   5    3.77    1.45   0
  12  14  -5    3.85    1.65   0
 -10  14   5   12.06    1.84   0
  10  14  -5   10.97    1.83   0
  -8  14   5   11.06    1.86   0
   8  14  -5   16.67    1.87   0
   6  14  -5    5.26    1.30   0
  -6  14   5    5.06    1.28   0
  -4  14   5   55.94    2.50   0
  -2  14   5    1.08    0.84   0
   0  14   5   13.07    1.50   0
   2  14   5    2.55    0.99   0
   4  14   5   21.39    1.79   0
   6  14   5    1.48    1.16   0
   8  14   5   10.42    2.13   0
 -11  15   5   -0.46    1.44   0
  11  15  -5    5.33    1.70   0
  -9  15   5   10.24    1.73   0
   9  15  -5   12.06    1.90   0
  -7  15   5    5.45    1.33   0
   7  15  -5    5.75    1.61   0
  -5  15   5  126.72    3.88   0
  -3  15   5   19.94    1.60   0
  -1  15   5   22.07    1.63   0
   1  15   5    4.32    0.99   0
   3  15   5    1.35    1.15   0
   5  15   5   -1.80    1.03   0
   7  15   5   82.04    3.78   0
   9  15   5    3.27    1.48   0
 -10  16   5   13.39    2.04   0
  10  16  -5   10.90    1.86   0
  -8  16   5   -0.27    1.36   0
   8  16  -5    0.83    1.13   0
   6  16  -5   -1.91    1.05   0
  -6  16   5    2.09    1.02   0
  -4  16   5   23.62    1.92   0
  -2  16   5   12.85    1.45   0
   0  16   5   10.86    1.38   0
   2  16   5    4.11    1.11   0
   4  16   5    2.96    1.06   0
   6  16   5    3.07    1.31   0
   8  16   5    2.66    1.57   0
 -11  17   5   -1.74    1.53   0
  11  17  -5    1.39    1.52   0
  -9  17   5    5.39    1.52   0
   9  17  -5    5.64    1.65   0
   7  17  -5    7.20    1.60   0
  -7  17   5   10.41    1.59   0
  -5  17   5   40.07    2.36   0
  -3  17   5    4.00    1.15   0
  -1  17   5    2.45    1.08   0
   1  17   5   15.63    1.72   0
   3  17   5   -1.74    1.14   0
   5  17   5    0.07    1.16   0
   7  17   5    0.55    1.36   0
 -10  18   5   -0.74    1.48   0
  10  18  -5   -2.02    1.38   0
  -8  18   5   66.74    3.50   0
   8  18  -5   63.67    3.41   0
   6  18  -5    3.67    1.11   0
  -6  18   5    1.97    1.25   0
  -4  18   5   55.33    2.87   0
  -2  18   5   10.62    1.41   0
   0  18   5   37.34    2.44   0
   2  18   5    5.84    1.40   0
   4  18   5   61.35    3.13   0
   6  18   5   -1.81    1.31   0
   8  18   5    7.39    1.96   0
  -9  19   5   -3.27    1.54   0
   9  19  -5   -0.88    1.35   0
  -7  19   5   45.76    2.99   0
   7  19  -5   52.14    3.10   0
  -5  19   5   -0.26    1.11   0
  -3  19   5    0.49    0.92   0
  -1  19   5   12.19    1.58   0
   1  19   5    4.48    1.14   0
   3  19   5   20.63    1.94   0
   5  19   5   12.91    1.83   0
   7  19   5   -0.05    1.43   0
  -8  20   5   11.05    1.89   0
   8  20  -5   15.81    1.96   0
   6  20  -5   14.39    2.12   0
  -6  20   5   15.30    1.89   0
  -4  20   5    2.59    1.17   0
  -2  20   5    2.29    1.13   0
   0  20   5    2.42    1.20   0
   2  20   5   -1.07    0.98   0
   4  20   5    1.53    1.47   0
   6  20   5    0.44    1.44   0
   9  21  -5    5.70    1.62   0
  -9  21   5    0.18    1.67   0
   7  21  -5    6.36    1.43   0
  -7  21   5    5.41    1.53   0
  -5  21   5   10.93    1.84   0
  -3  21   5   18.52    1.97   0
  -1  21   5   63.38    3.23   0
   1  21   5    2.87    1.30   0
   3  21   5    4.74    1.55   0
   5  21   5   11.03    2.03   0
   7  21   5   11.94    2.40   0
  -8  22   5   -1.53    1.48   0
   8  22  -5   -0.35    1.46   0
   6  22  -5    3.40    1.34   0
  -6  22   5    0.95    1.46   0
  -4  22   5   30.30    2.37   0
  -2  22   5    7.99    1.67   0
   0  22   5    0.28    1.39   0
   2  22   5    0.59    1.24   0
   4  22   5    0.72    1.39   0
   6  22   5   18.14    2.51   0
  -7  23   5   -0.12    1.51   0
   7  23  -5   -3.35    1.30   0
  -5  23   5    0.40    1.40   0
  -3  23   5    0.91    1.51   0
  -1  23   5    4.90    1.38   0
   1  23   5    1.90    1.21   0
   3  23   5    4.10    1.40   0
   5  23   5   -1.41    1.44   0
   6  24  -5    2.77    1.59   0
  -6  24   5    2.56    1.39   0
  -4  24   5   35.44    2.89   0
  -2  24   5    1.10    1.44   0
   0  24   5    1.97    1.43   0
   2  24   5    1.03    1.54   0
   4  24   5   -3.28    1.46   0
  -5  25   5   24.41    2.65   0
  -3  25   5    9.92    1.74   0
  -1  25   5    0.54    1.33   0
   1  25   5    1.73    1.56   0
   3  25   5    4.25    1.73   0
  -4  26   5    2.81    1.72   0
  -2  26   5    9.38    1.62   0
   0  26   5    1.51    1.57   0
   2  26   5    0.67    1.57   0
 -12   0   6   31.78    2.58   0
  12   0  -6   23.14    2.37   0
 -10   0   6  114.58    3.96   0
  10   0  -6  112.70    3.92   0
  -8   0   6   13.02    1.41   0
   8   0  -6   14.95    1.50   0
   6   0  -6  150.00    3.45   0
  -6   0   6  143.58    3.42   0
  -4   0   6  301.40    4.40   0
  -2   0   6 2493.49   25.68   0
   0   0   6  111.89    2.58   0
   2   0   6   52.70    1.98   0
   4   0   6   48.67    2.15   0
   6   0   6   54.03    2.66   0
   8   0   6  100.21    3.91   0
  10   0   6  231.44    6.48   0
  13   1  -6    0.22    1.32   0
 -13   1   6    3.43    1.33   0
 -11   1   6   16.37    1.87   0
  11   1  -6   18.23    1.97   0
  -9   1   6   65.16    2.90   0
   9   1  -6   70.00    3.00   0
  -7   1   6   43.08    2.12   0
   7   1  -6   42.79    2.15   0
  -5   1   6    9.28    1.13   0
  -3   1   6   23.79    1.31   0
  -1   1   6  172.96    3.13   0
   1   1   6  174.58    3.33   0
   3   1   6   17.66    1.35   0
   5   1   6    5.33    1.06   0
   7   1   6    3.51    1.14   0
   9   1   6    1.08    1.25   0
  11   1   6    3.36    1.77   0
 -12   2   6   14.46    1.81   0
  12   2  -6    1.74    1.81   0
 -10   2   6   14.38    1.69   0
  10   2  -6   17.72    1.82   0
  -8   2   6   24.89    1.87   0
   8   2  -6   31.59    1.97   0
   6   2  -6   25.06    1.58   0
  -6   2   6   25.05    1.54   0
  -4   2   6   21.00    1.31   0
  -2   2   6   53.05    1.86   0
   0   2   6   41.65    1.68   0
   2   2   6   43.21    1.79   0
   4   2   6   18.87    1.49   0
   6   2   6   -4.13    0.98   0
   8   2   6    1.68    1.15   0
  10   2   6    1.60    1.41   0
  13   3  -6    3.15    1.62   0
 -13   3   6    2.56    1.35   0
 -11   3   6    0.14    1.42   0
  11   3  -6    0.55    1.30   0
  -9   3   6   12.86    1.68   0
   9   3  -6   13.55    1.60   0
  -7   3   6   50.66    2.31   0
   7   3  -6   49.93    2.31   0
  -5   3   6  128.35    3.12   0
  -3   3   6   82.21    2.31   0
  -1   3   6   51.01    1.86   0
   1   3   6  872.27    7.80   0
   3   3   6  130.11    3.24   0
   5   3   6    9.12    1.32   0
   7   3   6   48.35    2.60   0
   9   3   6   36.91    2.75   0
  11   3   6   37.03    2.88   0
 -12   4   6    0.99    1.18   0
  12   4  -6    3.98    1.30   0
 -10   4   6    1.78    1.29   0
  10   4  -6    0.68    1.16   0
  -8   4   6    0.46    0.90   0
   8   4  -6   -0.59    0.99   0
   6   4  -6   32.43    1.76   0
  -6   4   6   33.00    1.87   0
  -4   4   6   53.92    1.99   0
  -2   4   6    4.18    0.86   0
   0   4   6   19.34    1.32   0
   2   4   6    0.19    0.76   0
   4   4   6    7.60    1.07   0
   6   4   6   -0.37    1.31   0
   8   4   6   14.44    1.77   0
  10   4   6   -1.67    1.33   0
  13   5  -6    4.40    1.49   0
 -13   5   6   -2.60    1.27   0
 -11   5   6    3.04    1.20   0
  11   5  -6    0.07    1.29   0
  -9   5   6    0.62    1.08   0
   9   5  -6    3.03    1.08   0
  -7   5   6   -0.60    0.75   0
   7   5  -6   -0.72    0.81   0
  -5   5   6   29.10    1.68   0
  -3   5   6    5.72    0.91   0
  -1   5   6   -0.12    0.63   0
   1   5   6   12.51    1.10   0
   3   5   6    9.33    1.21   0
   5   5   6    1.25    0.94   0
   7   5   6   -1.97    1.04   0
   9   5   6   -3.39    1.22   0
  11   5   6    3.43    1.61   0
 -12   6   6    5.98    1.47   0
  12   6  -6    2.19    1.38   0
 -10   6   6    4.68    1.38   0
  10   6  -6    3.55    1.43   0
  -8   6   6   29.90    1.99   0
   8   6  -6   25.94    1.95   0
   6   6  -6   -0.33    0.78   0
  -6   6   6    0.92    0.87   0
  -4   6   6  262.85    4.37   0
  -2   6   6    1.76    0.79   0
   0   6   6  623.11    6.54   0
   2   6   6  202.63    3.95   0
   4   6   6   28.82    1.87   0
   6   6   6   25.42    1.96   0
   8   6   6   -1.35    1.19   0
  10   6   6    4.30    1.57   0
 -13   7   6    5.56    1.70   0
  13   7  -6    5.55    1.75   0
 -11   7   6   -1.35    1.05   0
  11   7  -6   -2.08    1.16   0
  -9   7   6    0.93    1.01   0
   9   7  -6    0.58    1.07   0
  -7   7   6   11.74    1.40   0
   7   7  -6   11.74    1.34   0
  -5   7   6    0.39    0.80   0
  -3   7   6    3.87    0.91   0
  -1   7   6   -1.38    0.69   0
   1   7   6    4.64    0.90   0
   3   7   6   12.65    1.27   0
   5   7   6   21.82    1.74   0
   7   7   6    3.34    1.14   0
   9   7   6    2.42    1.23   0
 -12   8   6    1.68    1.36   0
  12   8  -6    2.01    1.51   0
 -10   8   6    4.39    1.18   0
  10   8  -6    2.37    0.95   0
  -8   8   6    3.66    1.05   0
   8   8  -6    0.86    1.02   0
   6   8  -6    8.71    1.20   0
  -6   8   6    5.09    1.03   0
  -4   8   6    3.08    0.77   0
  -2   8   6    8.38    1.06   0
   0   8   6    2.68    0.87   0
   2   8   6    0.47    0.92   0
   4   8   6   19.61    1.63   0
   6   8   6    2.23    1.28   0
   8   8   6   -0.77    1.23   0
  10   8   6    5.95    1.50   0
  13   9  -6    9.61    2.44   0
 -13   9   6    8.82    1.90   0
  11   9  -6    2.75    1.28   0
 -11   9   6    0.44    1.23   0
   9   9  -6   -1.95    1.04   0
  -9   9   6    6.02    1.24   0
   7   9  -6    2.97    0.93   0
  -7   9   6    0.45    0.97   0
  -5   9   6   14.95    1.35   0
  -3   9   6  306.51    4.97   0
  -1   9   6    1.58    0.89   0
   1   9   6   77.31    2.58   0
   3   9   6    7.83    1.39   0
   5   9   6   42.47    2.36   0
   7   9   6    0.58    1.20   0
   9   9   6    2.98    1.85   0
 -12  10   6    4.64    1.59   0
  12  10  -6    5.85    1.64   0
 -10  10   6    4.39    1.33   0
  10  10  -6    1.86    1.32   0
  -8  10   6    5.64    1.40   0
   8  10  -6    5.13    1.24   0
   6  10  -6   22.81    1.80   0
  -6  10   6   21.83    1.63   0
  -4  10   6   21.53    1.57   0
  -2  10   6   35.81    1.84   0
   0  10   6   -0.60    0.66   0
   2  10   6    5.75    0.94   0
   4  10   6   14.59    1.55   0
   6  10   6   -0.18    1.23   0
   8  10   6   -0.44    1.18   0
  10  10   6    4.63    1.81   0
 -11  11   6    1.08    1.65   0
  11  11  -6    1.48    1.52   0
  -9  11   6    1.54    1.12   0
   9  11  -6    2.77    1.14   0
  -7  11   6    9.39    1.49   0
   7  11  -6    9.23    1.53   0
  -5  11   6   36.35    2.06   0
  -3  11   6   51.41    2.22   0
  -1  11   6   -1.92    0.75   0
   1  11   6    2.42    0.86   0
   3  11   6    0.48    0.98   0
   5  11   6   18.75    1.85   0
   7  11   6   -0.54    1.28   0
   9  11   6    6.71    1.72   0
  12  12  -6    1.45    1.66   0
 -12  12   6    2.42    1.49   0
 -10  12   6   21.00    2.20   0
  10  12  -6   23.86    2.36   0
  -8  12   6    4.87    1.23   0
   8  12  -6    0.24    1.15   0
  -6  12   6  140.25    4.08   0
   6  12  -6  146.67    4.11   0
  -4  12   6   17.89    1.55   0
  -2  12   6    9.71    1.11   0
   0  12   6    2.52    0.76   0
   2  12   6    2.43    0.99   0
   4  12   6   98.55    3.44   0
   6  12   6    3.33    1.21   0
   8  12   6    3.75    1.59   0
  11  13  -6    0.28    1.37   0
 -11  13   6    0.28    1.17   0
  -9  13   6    0.89    1.19   0
   9  13  -6    0.82    1.26   0
   7  13  -6   -1.75    1.30   0
  -7  13   6    0.76    1.03   0
  -5  13   6   38.55    2.21   0
  -3  13   6   12.35    1.34   0
  -1  13   6    1.72    0.82   0
   1  13   6    0.54    0.98   0
   3  13   6   10.13    1.37   0
   5  13   6    7.09    1.40   0
   7  13   6   -2.45    1.07   0
   9  13   6    1.37    1.36   0
 -10  14   6   -1.15    1.32   0
  10  14  -6   -1.00    1.40   0
  -8  14   6   -0.20    1.11   0
   8  14  -6   -0.52    1.03   0
   6  14  -6    4.57    1.19   0
  -6  14   6   -1.08    1.16   0
  -4  14   6    1.57    1.07   0
  -2  14   6   37.91    2.07   0
   0  14   6   -3.17    0.88   0
   2  14   6    2.40    1.10   0
   4  14   6    3.19    1.30   0
   6  14   6    9.12    1.73   0
   8  14   6    1.86    1.54   0
 -11  15   6    0.98    1.39   0
  11  15  -6    0.12    1.56   0
  -9  15   6   15.37    2.14   0
   9  15  -6   21.73    2.11   0
  -7  15   6   33.35    2.31   0
   7  15  -6   34.97    2.36   0
  -5  15   6   80.10    3.22   0
  -3  15   6    0.10    0.90   0
  -1  15   6   98.42    3.32   0
   1  15   6   92.50    3.37   0
   3  15   6   11.16    1.46   0
   5  15   6    2.70    1.31   0
   7  15   6    4.84    1.57   0
   9  15   6   12.85    2.19   0
 -10  16   6    3.76    1.44   0
  10  16  -6    3.45    1.71   0
  -8  16   6    2.89    1.28   0
   8  16  -6    1.48    1.23   0
   6  16  -6   16.18    1.74   0
  -6  16   6   11.33    1.72   0
  -4  16   6    2.53    0.98   0
  -2  16   6    0.43    0.94   0
   0  16   6   53.04    2.65   0
   2  16   6   28.12    2.16   0
   4  16   6    1.67    1.23   0
   6  16   6    1.99    1.33   0
   8  16   6    2.35    1.50   0
   9  17  -6    0.47    1.40   0
  -9  17   6    1.73    1.32   0
  -7  17   6    4.46    1.26   0
   7  17  -6    1.78    1.36   0
  -5  17   6    8.19    1.38   0
  -3  17   6    2.76    1.16   0
  -1  17   6    0.51    1.14   0
   1  17   6    4.32    1.12   0
   3  17   6    6.54    1.35   0
   5  17   6    7.36    1.84   0
   7  17   6    1.10    1.53   0
  10  18  -6    0.83    1.55   0
 -10  18   6   -3.32    1.43   0
  -8  18   6   30.34    2.53   0
   8  18  -6   27.93    2.52   0
   6  18  -6    2.84    1.41   0
  -6  18   6   -0.07    1.27   0
  -4  18   6   13.56    1.62   0
  -2  18   6    1.01    1.03   0
   0  18   6    4.27    1.29   0
   2  18   6  130.16    4.39   0
   4  18   6    2.59    1.22   0
   6  18   6    6.83    1.72   0
   9  19  -6   -2.71    1.39   0
  -9  19   6    1.52    1.67   0
  -7  19   6    2.77    1.02   0
   7  19  -6    1.42    1.32   0
  -5  19   6   -0.14    1.18   0
  -3  19   6    2.68    1.20   0
  -1  19   6   -1.25    1.04   0
   1  19   6    9.19    1.45   0
   3  19   6    9.20    1.74   0
   5  19   6    1.94    1.33   0
   7  19   6   -2.70    1.52   0
  -8  20   6   17.67    2.18   0
   8  20  -6   12.35    2.10   0
   6  20  -6    3.48    1.33   0
  -6  20   6    1.26    1.40   0
  -4  20   6    3.10    1.28   0
  -2  20   6    4.57    1.25   0
   0  20   6    7.20    1.47   0
   2  20   6   14.46    1.92   0
   4  20   6   30.48    2.50   0
   6  20   6   -2.75    1.51   0
  -7  21   6   10.81    1.89   0
   7  21  -6   12.66    1.99   0
  -5  21   6    1.87    1.19   0
  -3  21   6    2.90    1.47   0
  -1  21   6   20.47    2.20   0
   1  21   6   59.42    3.19   0
   3  21   6   -0.54    1.32   0
   5  21   6   24.78    2.49   0
  -8  22   6    3.04    1.68   0
   8  22  -6    5.86    1.74   0
   6  22  -6    5.14    1.54   0
  -6  22   6   -1.41    1.45   0
  -4  22   6   -2.66    1.21   0
  -2  22   6   -1.03    1.18   0
   0  22   6    0.07    1.06   0
   2  22   6   26.60    2.52   0
   4  22   6    9.58    1.84   0
  -7  23   6    9.82    2.10   0
   7  23  -6   10.35    2.02   0
  -5  23   6    1.76    1.66   0
  -3  23   6   -0.39    1.42   0
  -1  23   6    1.70    1.31   0
   1  23   6   10.91    1.83   0
   3  23   6    8.78    1.85   0
  -6  24   6    1.19    1.53   0
   6  24  -6   -2.43    1.63   0
  -4  24   6   21.08    2.31   0
  -2  24   6   12.18    2.00   0
   0  24   6   10.78    2.16   0
   2  24   6    2.67    1.33   0
  -5  25   6    0.18    1.40   0
  -3  25   6    5.29    1.43   0
  -1  25   6   11.29    1.99   0
   1  25   6    3.78    1.36   0
  -2  26   6    1.13    1.58   0
   0  26   6   -1.49    1.49   0
 -12   0   7    0.76    1.19   0
  12   0  -7   -2.77    1.15   0
  10   0  -7   -0.87    1.16   0
 -10   0   7    0.99    1.23   0
  -8   0   7    0.15    0.90   0
   8   0  -7    0.61    0.89   0
   6   0  -7   -0.33    0.75   0
  -6   0   7    1.34    0.81   0
  -4   0   7   -0.85    0.76   0
  -2   0   7   -0.44    0.69   0
   0   0   7    2.60    0.82   0
   2   0   7   -0.50    0.74   0
   4   0   7   -2.85    0.77   0
   6   0   7    1.01    0.97   0
   8   0   7    1.94    1.36   0
  10   0   7   -3.73    1.64   0
 -13   1   7   -0.46    1.30   0
  13   1  -7   -1.87    1.60   0
 -11   1   7    3.31    1.39   0
  11   1  -7    7.35    1.47   0
  -9   1   7   -1.63    0.99   0
   9   1  -7   -2.02    1.03   0
  -7   1   7    3.83    0.98   0
   7   1  -7    0.00    1.07   0
  -5   1   7   -0.53    0.74   0
  -3   1   7   33.27    1.63   0
  -1   1   7   70.68    2.22   0
   1   1   7    2.60    0.82   0
   3   1   7    9.58    1.23   0
   5   1   7    3.64    1.19   0
   7   1   7    1.12    1.40   0
   9   1   7    2.38    1.26   0
 -12   2   7    5.21    1.55   0
  12   2  -7    6.79    1.48   0
 -10   2   7    5.12    1.42   0
  10   2  -7    6.15    1.44   0
  -8   2   7    1.12    0.98   0
   8   2  -7    2.90    1.01   0
   6   2  -7    1.16    1.01   0
  -6   2   7    2.55    0.89   0
  -4   2   7    8.44    1.01   0
  -2   2   7  165.85    3.37   0
   0   2   7   54.68    2.02   0
   2   2   7    9.35    1.10   0
   4   2   7    1.31    0.89   0
   6   2   7    3.56    1.06   0
   8   2   7    1.74    1.32   0
  10   2   7   25.69    2.50   0
  13   3  -7   12.05    2.02   0
 -13   3   7   15.36    2.18   0
 -11   3   7    3.41    1.25   0
  11   3  -7    3.08    1.37   0
  -9   3   7    3.97    1.07   0
   9   3  -7    0.74    0.99   0
  -7   3   7   91.35    3.06   0
   7   3  -7   94.53    3.10   0
  -5   3   7  551.54    6.69   0
  -3   3   7  110.00    2.90   0
  -1   3   7  210.56    3.80   0
   1   3   7   79.95    2.51   0
   3   3   7  316.44    5.31   0
   5   3   7  100.84    3.40   0
   7   3   7  148.43    4.53   0
   9   3   7   26.46    2.62   0
  12   4  -7    3.20    1.39   0
 -12   4   7    1.63    1.55   0
 -10   4   7   -2.03    1.17   0
  10   4  -7    0.06    1.21   0
   8   4  -7   -0.83    0.93   0
  -8   4   7   -0.05    0.96   0
   6   4  -7   -0.06    0.90   0
  -6   4   7    0.54    0.83   0
  -4   4   7   52.74    2.06   0
  -2   4   7   18.47    1.30   0
   0   4   7   15.07    1.33   0
   2   4   7   19.47    1.52   0
   4   4   7    9.79    1.24   0
   6   4   7    4.66    1.22   0
   8   4   7    7.83    1.71   0
  10   4   7    1.60    1.58   0
 -13   5   7    4.09    1.50   0
  13   5  -7    3.19    1.51   0
 -11   5   7    0.00    1.25   0
  11   5  -7   -1.64    1.14   0
  -9   5   7   -0.29    1.05   0
   9   5  -7    2.98    1.06   0
   7   5  -7    1.05    0.86   0
  -7   5   7    1.18    0.84   0
  -5   5   7   32.93    1.77   0
  -3   5   7   13.15    1.24   0
  -1   5   7    0.02    0.81   0
   1   5   7   16.17    1.35   0
   3   5   7    0.70    0.79   0
   5   5   7   10.35    1.48   0
   7   5   7   29.80    2.22   0
   9   5   7    2.52    1.21   0
  12   6  -7    2.00    1.33   0
 -12   6   7    0.16    1.16   0
 -10   6   7    5.80    1.30   0
  10   6  -7    1.57    1.26   0
   8   6  -7  132.22    3.95   0
  -8   6   7  130.87    4.02   0
   6   6  -7  116.39    3.40   0
  -6   6   7  122.52    3.45   0
  -4   6   7    3.63    0.81   0
  -2   6   7  233.58    4.17   0
   0   6   7   50.77    2.10   0
   2   6   7    6.33    1.12   0
   4   6   7  251.55    5.13   0
   6   6   7  118.28    3.99   0
   8   6   7   39.44    2.76   0
  10   6   7   30.35    2.95   0
 -13   7   7    8.83    1.54   0
  13   7  -7    1.01    1.66   0
 -11   7   7    0.15    1.04   0
  11   7  -7    2.06    1.29   0
   9   7  -7    3.99    1.23   0
  -9   7   7    2.35    1.23   0
  -7   7   7    0.47    1.03   0
   7   7  -7    5.60    1.10   0
  -5   7   7   -4.77    0.79   0
  -3   7   7    4.57    0.99   0
  -1   7   7   -0.91    0.72   0
   1   7   7   30.03    1.77   0
   3   7   7    1.08    0.94   0
   5   7   7   17.71    1.66   0
   7   7   7    0.47    1.24   0
   9   7   7   -0.89    1.53   0
 -12   8   7   -0.28    1.35   0
  12   8  -7    4.06    1.31   0
 -10   8   7    2.70    1.22   0
  10   8  -7    1.90    1.24   0
   8   8  -7   -0.68    1.00   0
  -8   8   7    0.06    1.02   0
   6   8  -7    0.95    0.78   0
  -6   8   7   -0.22    0.92   0
  -4   8   7    1.47    0.95   0
  -2   8   7    0.91    0.74   0
   0   8   7    4.76    1.08   0
   2   8   7   29.62    1.86   0
   4   8   7   30.42    1.97   0
   6   8   7    2.78    1.06   0
   8   8   7    3.81    1.37   0
  10   8   7    4.02    1.49   0
 -11   9   7   15.29    1.97   0
  11   9  -7   11.58    1.90   0
   9   9  -7   38.83    2.48   0
  -9   9   7   38.72    2.40   0
   7   9  -7    3.60    1.12   0
  -7   9   7    2.28    1.08   0
  -5   9   7  104.51    3.29   0
  -3   9   7   13.66    1.32   0
  -1   9   7   10.05    1.20   0
   1   9   7    6.07    1.01   0
   3   9   7   23.55    1.77   0
   5   9   7    0.64    1.13   0
   7   9   7    2.56    1.58   0
   9   9   7    6.34    1.63   0
 -12  10   7    0.96    1.57   0
  12  10  -7    1.31    1.48   0
  10  10  -7    5.68    1.53   0
 -10  10   7    7.42    1.51   0
   8  10  -7   -2.85    0.82   0
  -8  10   7    3.09    1.12   0
   6  10  -7   29.15    1.97   0
  -6  10   7   32.07    2.02   0
  -4  10   7   -0.63    0.93   0
  -2  10   7    7.15    1.09   0
   0  10   7    8.92    1.14   0
   2  10   7   13.98    1.54   0
   4  10   7    0.71    0.99   0
   6  10   7    1.49    1.10   0
   8  10   7    9.71    1.74   0
 -11  11   7    7.35    1.55   0
  11  11  -7    2.07    1.75   0
  -9  11   7   -0.93    1.20   0
   9  11  -7    1.67    1.24   0
  -7  11   7   -4.30    1.01   0
   7  11  -7   -0.23    1.09   0
  -5  11   7   15.03    1.51   0
  -3  11   7    3.60    0.98   0
  -1  11   7    3.89    1.04   0
   1  11   7   18.15    1.55   0
   3  11   7    4.75    1.22   0
   5  11   7    3.56    1.23   0
   7  11   7    6.18    1.40   0
   9  11   7   -0.17    1.35   0
  12  12  -7   12.03    1.83   0
 -12  12   7    9.58    1.90   0
  10  12  -7    7.25    1.66   0
 -10  12   7    3.05    1.70   0
   8  12  -7    1.39    1.20   0
  -8  12   7   -0.25    1.00   0
   6  12  -7   25.33    2.06   0
  -6  12   7   22.34    1.88   0
  -4  12   7  157.30    4.12   0
  -2  12   7   94.04    3.14   0
   0  12   7   60.38    2.58   0
   2  12   7    9.61    1.29   0
   4  12   7   -5.58    1.14   0
   6  12   7    8.93    1.86   0
   8  12   7    2.23    1.37   0
 -11  13   7   -1.66    1.26   0
  11  13  -7   -0.33    1.29   0
   9  13  -7    2.97    1.46   0
  -9  13   7    0.21    1.27   0
  -7  13   7    1.16    1.12   0
   7  13  -7    3.40    1.18   0
  -5  13   7   11.52    1.54   0
  -3  13   7   85.07    3.11   0
  -1  13   7    3.24    0.93   0
   1  13   7   16.59    1.55   0
   3  13   7    8.85    1.35   0
   5  13   7   15.34    1.80   0
   7  13   7    5.07    1.49   0
   9  13   7   -2.36    1.72   0
  10  14  -7    3.16    1.19   0
 -10  14   7    0.16    1.31   0
   8  14  -7    4.34    1.25   0
  -8  14   7    1.22    1.14   0
   6  14  -7    6.75    1.33   0
  -6  14   7    5.52    1.18   0
  -4  14   7    4.31    1.01   0
  -2  14   7   59.81    2.73   0
   0  14   7   22.42    1.85   0
   2  14   7   11.50    1.58   0
   4  14   7   10.26    1.51   0
   6  14   7   -0.44    1.23   0
   8  14   7    2.28    1.37   0
 -11  15   7    4.68    1.53   0
  11  15  -7    0.83    1.83   0
  -9  15   7   11.90    1.72   0
   9  15  -7    9.97    1.68   0
  -7  15   7    3.35    1.34   0
   7  15  -7    3.81    1.42   0
  -5  15   7    4.24    1.11   0
  -3  15   7    1.87    1.20   0
  -1  15   7  183.58    4.65   0
   1  15   7   49.81    2.65   0
   3  15   7   18.49    1.80   0
   5  15   7    4.58    1.37   0
   7  15   7    3.91    1.53   0
  10  16  -7   -3.75    1.62   0
 -10  16   7   -1.72    1.49   0
   8  16  -7    2.11    1.46   0
  -8  16   7    1.24    1.48   0
   6  16  -7   11.34    1.61   0
  -6  16   7    8.20    1.54   0
  -4  16   7    7.41    1.34   0
  -2  16   7   21.89    1.93   0
   0  16   7   27.28    2.09   0
   2  16   7    6.23    1.46   0
   4  16   7    2.81    1.30   0
   6  16   7    4.15    1.56   0
   8  16   7   -2.41    1.40   0
   9  17  -7    4.69    1.65   0
  -9  17   7    3.07    1.57   0
  -7  17   7    5.19    1.52   0
   7  17  -7    7.32    1.59   0
  -5  17   7   -2.38    1.02   0
  -3  17   7    4.98    1.37   0
  -1  17   7   25.29    2.05   0
   1  17   7   51.18    2.79   0
   3  17   7   -1.01    1.07   0
   5  17   7    4.55    1.49   0
   7  17   7   -4.92    1.29   0
 -10  18   7    7.56    1.70   0
  10  18  -7    3.59    1.60   0
   8  18  -7   15.64    2.26   0
  -8  18   7    6.75    1.77   0
   6  18  -7    2.67    1.25   0
  -6  18   7    7.11    1.30   0
  -4  18   7    0.78    1.21   0
  -2  18   7   40.56    2.65   0
   0  18   7   31.12    2.41   0
   2  18   7   58.40    3.03   0
   4  18   7  167.43    5.29   0
   6  18   7   27.53    2.75   0
  -9  19   7    4.21    1.72   0
   9  19  -7    6.60    1.86   0
  -7  19   7    0.93    1.19   0
   7  19  -7    0.23    1.31   0
  -5  19   7    0.92    1.30   0
  -3  19   7   -3.61    1.12   0
  -1  19   7   52.44    2.91   0
   1  19   7   17.40    1.90   0
   3  19   7   19.62    2.18   0
   5  19   7    1.15    1.41   0
   8  20  -7    0.56    1.46   0
  -8  20   7    5.14    1.53   0
   6  20  -7   -0.38    1.24   0
  -6  20   7    3.84    1.23   0
  -4  20   7    2.08    0.95   0
  -2  20   7   11.48    1.74   0
   0  20   7   27.85    2.25   0
   2  20   7    8.37    1.84   0
   4  20   7   14.21    2.34   0
   6  20   7   -0.23    1.55   0
   7  21  -7    6.83    1.66   0
  -7  21   7    6.55    1.86   0
  -5  21   7    3.02    1.52   0
  -3  21   7    4.43    1.36   0
  -1  21   7    0.29    1.48   0
   1  21   7    3.77    1.46   0
   3  21   7   81.49    3.96   0
   5  21   7   37.20    2.96   0
   6  22  -7    3.90    1.32   0
  -6  22   7   -3.02    1.51   0
  -4  22   7    5.68    1.53   0
  -2  22   7    0.54    1.37   0
   0  22   7    0.62    1.47   0
   2  22   7   23.38    2.45   0
   4  22   7   23.70    2.49   0
  -5  23   7    7.00    1.66   0
  -3  23   7    3.13    1.27   0
  -1  23   7   -1.13    1.19   0
   1  23   7    0.78    1.64   0
   3  23   7   11.65    1.85   0
  -4  24   7    9.12    1.82   0
  -2  24   7    9.74    1.84   0
   0  24   7   -0.29    1.40   0
   2  24   7    1.65    1.53   0
  -3  25   7    3.57    1.52   0
  -1  25   7    0.05    1.56   0
   1  25   7    0.13    1.23   0
  12   0  -8   52.48    3.41   0
 -12   0   8   56.95    3.39   0
 -10   0   8    3.82    1.37   0
  10   0  -8    0.26    1.22   0
   8   0  -8   13.92    1.56   0
  -8   0   8   14.54    1.61   0
   6   0  -8  105.86    3.20   0
  -6   0   8  100.47    3.13   0
  -4   0   8  335.81    5.27   0
  -2   0   8  488.34    6.24   0
   0   0   8  738.26    7.77   0
   2   0   8  141.62    3.62   0
   4   0   8   12.71    1.47   0
   6   0   8   87.97    3.49   0
   8   0   8   66.24    3.58   0
  10   0   8  100.45    4.81   0
 -13   1   8   -1.21    1.23   0
  13   1  -8   -3.88    1.41   0
 -11   1   8    0.43    1.46   0
  11   1  -8    6.89    1.52   0
   9   1  -8    7.61    1.62   0
  -9   1   8   11.12    1.53   0
   7   1  -8    0.13    0.87   0
  -7   1   8   -2.71    0.78   0
  -5   1   8    6.26    1.02   0
  -3   1   8   14.66    1.26   0
  -1   1   8    4.94    0.87   0
   1   1   8   30.40    1.74   0
   3   1   8    6.31    1.04   0
   5   1   8    0.73    1.14   0
   7   1   8    5.49    1.56   0
   9   1   8   10.36    1.74   0
  12   2  -8   10.87    1.63   0
 -12   2   8    1.81    1.75   0
  10   2  -8    9.41    1.69   0
 -10   2   8    8.84    1.56   0
   8   2  -8   -0.22    1.02   0
  -8   2   8   -1.35    0.96   0
   6   2  -8    0.69    0.92   0
  -6   2   8   -0.54    0.80   0
  -4   2   8   -0.10    0.74   0
  -2   2   8    9.44    1.15   0
   0   2   8    9.32    1.12   0
   2   2   8    4.77    1.01   0
   4   2   8    1.89    1.00   0
   6   2   8    6.73    1.37   0
   8   2   8    2.17    1.39   0
  10   2   8    7.25    1.83   0
 -13   3   8    2.61    1.60   0
  13   3  -8    5.91    1.56   0
 -11   3   8   12.96    1.90   0
  11   3  -8   17.39    1.91   0
  -9   3   8  142.23    4.30   0
   9   3  -8  131.65    4.22   0
  -7   3   8   67.85    2.79   0
   7   3  -8   67.40    2.79   0
  -5   3   8   88.66    2.88   0
  -3   3   8  147.52    3.50   0
  -1   3   8   22.37    1.50   0
   1   3   8   27.89    1.75   0
   3   3   8   50.05    2.45   0
   5   3   8   11.27    1.59   0
   7   3   8  279.54    6.50   0
   9   3   8    4.59    1.64   0
  12   4  -8    9.72    1.80   0
 -12   4   8    9.33    1.88   0
 -10   4   8    1.32    1.12   0
  10   4  -8    3.52    1.33   0
  -8   4   8    5.55    1.26   0
   8   4  -8    3.74    1.12   0
   6   4  -8    8.63    1.18   0
  -6   4   8    7.86    1.26   0
  -4   4   8   34.56    1.86   0
  -2   4   8   60.36    2.35   0
   0   4   8   -0.85    0.83   0
   2   4   8    0.09    0.77   0
   4   4   8    1.52    1.19   0
   6   4   8   -0.19    1.14   0
   8   4   8    9.64    1.90   0
 -13   5   8    3.71    1.57   0
  13   5  -8    6.11    1.85   0
 -11   5   8   15.11    1.89   0
  11   5  -8   11.51    1.79   0
  -9   5   8   -1.22    1.10   0
   9   5  -8    2.51    1.06   0
  -7   5   8    7.72    1.24   0
   7   5  -8    4.29    1.27   0
  -5   5   8   50.06    2.26   0
  -3   5   8   41.61    2.00   0
  -1   5   8   27.78    1.69   0
   1   5   8    1.65    0.90   0
   3   5   8    1.69    0.99   0
   5   5   8    4.12    1.27   0
   7   5   8    9.63    1.54   0
   9   5   8    1.63    1.58   0
  12   6  -8    5.86    1.71   0
 -12   6   8    6.79    1.74   0
  10   6  -8    2.72    1.38   0
 -10   6   8    2.30    1.40   0
  -8   6   8    2.38    1.20   0
   8   6  -8   10.62    1.54   0
   6   6  -8  127.99    3.68   0
  -6   6   8  126.00    3.64   0
  -4   6   8    7.55    1.17   0
  -2   6   8    0.43    0.77   0
   0   6   8   31.16    1.85   0
   2   6   8  168.11    4.19   0
   4   6   8  263.10    5.48   0
   6   6   8   56.17    2.98   0
   8   6   8    6.44    1.65   0
 -11   7   8    3.17    1.28   0
  11   7  -8   -0.38    1.26   0
  -9   7   8   40.10    2.61   0
   9   7  -8   37.43    2.66   0
  -7   7   8   10.08    1.33   0
   7   7  -8    9.43    1.42   0
  -5   7   8   23.10    1.79   0
  -3   7   8    1.53    0.82   0
  -1   7   8   -0.76    0.85   0
   1   7   8    0.06    0.90   0
   3   7   8    1.69    1.05   0
   5   7   8   25.39    2.17   0
   7   7   8    0.29    1.48   0
   9   7   8   -0.17    1.41   0
  12   8  -8    0.46    1.35   0
 -12   8   8    1.22    1.46   0
  10   8  -8   -2.82    1.03   0
 -10   8   8   -0.70    1.19   0
  -8   8   8   82.12    3.46   0
   8   8  -8   83.31    3.40   0
   6   8  -8   -3.30    1.00   0
  -6   8   8    0.66    1.07   0
  -4   8   8   -1.03    0.96   0
  -2   8   8    4.53    0.91   0
   0   8   8    8.35    1.18   0
   2   8   8    2.65    1.18   0
   4   8   8   25.27    2.10   0
   6   8   8    2.28    1.29   0
   8   8   8    2.48    1.78   0
 -11   9   8   24.83    2.53   0
  11   9  -8   32.35    2.70   0
  -9   9   8   16.06    1.87   0
   9   9  -8   18.21    1.99   0
  -7   9   8  147.72    4.26   0
   7   9  -8  142.98    4.21   0
  -5   9   8   86.74    3.12   0
  -3   9   8   31.57    1.90   0
  -1   9   8   41.27    2.26   0
   1   9   8  206.83    4.63   0
   3   9   8   61.31    2.75   0
   5   9   8   31.36    2.23   0
   7   9   8   24.17    2.37   0
   9   9   8    5.69    1.85   0
 -12  10   8    0.12    1.46   0
  12  10  -8   -2.50    1.47   0
  10  10  -8    7.28    1.62   0
 -10  10   8    7.10    1.54   0
  -8  10   8    1.12    1.12   0
   8  10  -8    2.50    1.14   0
   6  10  -8   58.99    2.77   0
  -6  10   8   54.91    2.65   0
  -4  10   8   10.56    1.49   0
  -2  10   8   43.70    2.25   0
   0  10   8   44.91    2.26   0
   2  10   8   82.41    3.16   0
   4  10   8   -4.07    0.96   0
   6  10   8    2.66    1.22   0
   8  10   8    9.84    2.04   0
 -11  11   8   11.40    1.73   0
  11  11  -8    6.22    1.78   0
   9  11  -8    1.67    1.19   0
  -9  11   8    0.00    1.09   0
  -7  11   8    2.87    1.11   0
   7  11  -8    1.85    1.21   0
  -5  11   8   71.75    2.91   0
  -3  11   8   50.20    2.40   0
  -1  11   8   51.40    2.41   0
   1  11   8  106.83    3.47   0
   3  11   8   10.21    1.44   0
   5  11   8    5.32    1.26   0
   7  11   8    6.47    1.73   0
  10  12  -8    6.95    1.59   0
 -10  12   8    0.77    1.51   0
  -8  12   8   10.18    1.57   0
   8  12  -8    7.94    1.64   0
   6  12  -8   21.90    1.96   0
  -6  12   8   19.05    1.99   0
  -4  12   8  142.23    4.12   0
  -2  12   8  532.70    7.60   0
   0  12   8   25.83    1.90   0
   2  12   8   45.92    2.54   0
   4  12   8   21.41    1.91   0
   6  12   8    8.42    1.62   0
   8  12   8    7.63    1.91   0
 -11  13   8   -0.17    1.40   0
  11  13  -8    1.25    1.25   0
   9  13  -8    7.28    1.51   0
  -9  13   8    6.45    1.44   0
   7  13  -8   11.24    1.76   0
  -7  13   8   14.58    1.70   0
  -5  13   8   32.82    2.16   0
  -3  13   8   20.56    1.85   0
  -1  13   8   90.22    3.32   0
   1  13   8   23.35    1.85   0
   3  13   8   26.99    2.10   0
   5  13   8    2.54    1.34   0
   7  13   8   -0.21    1.31   0
  10  14  -8   -4.29    1.71   0
 -10  14   8    6.66    1.61   0
   8  14  -8   13.78    1.94   0
  -8  14   8    9.74    1.89   0
   6  14  -8    5.37    1.45   0
  -6  14   8    3.13    1.38   0
  -4  14   8   32.62    2.17   0
  -2  14   8    0.06    1.16   0
   0  14   8    5.96    1.41   0
   2  14   8   17.70    1.82   0
   4  14   8   -0.75    1.23   0
   6  14   8   10.72    1.64   0
 -11  15   8   -0.05    1.53   0
  11  15  -8    2.12    1.43   0
   9  15  -8    3.91    1.41   0
  -9  15   8    3.35    1.53   0
   7  15  -8    3.64    1.13   0
  -7  15   8    3.23    1.24   0
  -5  15   8    2.12    1.27   0
  -3  15   8   81.19    3.33   0
  -1  15   8   52.34    2.78   0
   1  15   8  167.26    4.64   0
   3  15   8   63.03    3.24   0
   5  15   8   17.17    1.85   0
   7  15   8   -0.87    1.37   0
  10  16  -8    6.41    1.51   0
 -10  16   8    1.90    1.48   0
  -8  16   8    1.44    1.41   0
   8  16  -8   -3.48    1.68   0
   6  16  -8    3.52    1.24   0
  -6  16   8    1.29    1.23   0
  -4  16   8    8.62    1.59   0
  -2  16   8    8.11    1.72   0
   0  16   8   16.52    1.84   0
   2  16   8    5.63    1.25   0
   4  16   8   29.04    2.48   0
   6  16   8    7.11    1.75   0
  -9  17   8   -0.05    1.53   0
   9  17  -8    2.29    1.55   0
  -7  17   8    0.00    1.34   0
   7  17  -8   -2.08    1.23   0
  -5  17   8   -4.41    1.13   0
  -3  17   8   33.76    2.45   0
  -1  17   8   18.19    1.87   0
   1  17   8   36.93    2.49   0
   3  17   8    7.30    1.72   0
   5  17   8    4.20    1.45   0
  -8  18   8    5.04    1.74   0
   8  18  -8    4.61    1.64   0
  -6  18   8    3.02    1.31   0
   6  18  -8   -1.69    1.22   0
  -4  18   8    2.96    1.25   0
  -2  18   8   10.70    1.62   0
   0  18   8  106.06    4.22   0
   2  18   8   32.29    2.58   0
   4  18   8   43.82    2.85   0
   6  18   8   11.44    1.99   0
   9  19  -8    2.74    1.43   0
  -9  19   8    4.23    1.57   0
  -7  19   8    0.08    1.36   0
   7  19  -8    5.13    1.43   0
  -5  19   8   -2.66    1.29   0
  -3  19   8    2.97    1.36   0
  -1  19   8   41.44    2.74   0
   1  19   8   21.27    2.39   0
   3  19   8    1.72    1.43   0
   5  19   8    0.57    1.47   0
  -8  20   8   -2.33    1.40   0
   8  20  -8   -0.82    1.33   0
  -6  20   8    1.60    1.46   0
   6  20  -8    3.99    1.40   0
  -4  20   8    0.83    1.13   0
  -2  20   8    1.54    1.14   0
   0  20   8    5.81    1.67   0
   2  20   8    3.22    1.68   0
   4  20   8   -0.39    1.42   0
  -7  21   8   -1.04    1.34   0
   7  21  -8    0.05    1.25   0
  -5  21   8    2.34    1.31   0
  -3  21   8    0.85    1.25   0
  -1  21   8    1.77    1.25   0
   1  21   8   49.83    3.14   0
   3  21   8   -0.29    1.46   0
   6  22  -8    0.35    1.39   0
  -6  22   8    3.08    1.51   0
  -4  22   8    1.15    1.28   0
  -2  22   8   -0.16    1.53   0
   0  22   8   -0.77    1.26   0
   2  22   8    6.04    1.63   0
  -5  23   8    3.87    1.51   0
  -3  23   8   -1.31    1.14   0
  -1  23   8   -2.58    1.49   0
   1  23   8   -2.84    1.30   0
  -4  24   8   -0.95    1.40   0
  -2  24   8   23.27    2.42   0
   0  24   8   13.74    2.07   0
  12   0  -9    1.19    1.26   0
 -12   0   9   -0.86    1.51   0
 -10   0   9   -1.63    0.98   0
  10   0  -9   -1.57    1.08   0
  -8   0   9   -1.08    0.95   0
   8   0  -9   -0.63    1.01   0
  -6   0   9   -0.81    0.87   0
   6   0  -9    2.81    0.97   0
  -4   0   9   -2.22    0.74   0
  -2   0   9   -0.70    0.69   0
   0   0   9   -0.44    0.85   0
   2   0   9   -0.17    0.93   0
   4   0   9   -1.07    1.15   0
   6   0   9    1.41    1.22   0
   8   0   9    0.08    1.26   0
  13   1  -9    5.07    1.60   0
 -13   1   9   -0.41    1.71   0
 -11   1   9    0.74    1.41   0
  11   1  -9    5.45    1.30   0
   9   1  -9   -1.43    1.06   0
  -9   1   9    1.12    1.10   0
  -7   1   9   -1.21    0.88   0
   7   1  -9    2.27    0.85   0
  -5   1   9    7.69    1.20   0
  -3   1   9   -0.62    0.82   0
  -1   1   9    5.08    1.00   0
   1   1   9   -1.71    0.78   0
   3   1   9    1.26    1.07   0
   5   1   9    5.36    1.50   0
   7   1   9   41.95    2.90   0
   9   1   9    2.06    1.38   0
 -12   2   9    9.78    1.79   0
  12   2  -9    3.12    1.72   0
  10   2  -9    2.05    1.15   0
 -10   2   9   -0.48    1.29   0
  -8   2   9    0.34    1.06   0
   8   2  -9    1.32    1.06   0
   6   2  -9    3.22    1.11   0
  -6   2   9    8.40    1.20   0
  -4   2   9   12.31    1.32   0
  -2   2   9    5.01    1.00   0
   0   2   9    3.02    1.05   0
   2   2   9    2.81    0.94   0
   4   2   9   10.92    1.48   0
   6   2   9    7.63    1.65   0
   8   2   9   11.96    2.09   0
  13   3  -9   22.93    2.64   0
 -13   3   9   24.37    2.62   0
 -11   3   9   65.20    3.46   0
  11   3  -9   76.58    3.77   0
  -9   3   9   58.63    3.13   0
   9   3  -9   60.56    3.04   0
  -7   3   9   11.88    1.48   0
   7   3  -9    8.50    1.42   0
  -5   3   9   33.98    2.10   0
  -3   3   9  185.07    4.14   0
  -1   3   9   99.22    3.06   0
   1   3   9    5.59    1.10   0
   3   3   9  178.98    4.53   0
   5   3   9  198.54    5.16   0
   7   3   9   18.12    2.09   0
   9   3   9   31.10    2.90   0
 -12   4   9    7.31    1.73   0
  12   4  -9    5.65    1.86   0
  10   4  -9    2.43    1.25   0
 -10   4   9    2.14    1.29   0
  -8   4   9    1.29    1.11   0
   8   4  -9    0.59    1.14   0
  -6   4   9   -0.20    0.98   0
   6   4  -9    1.91    1.06   0
  -4   4   9   14.27    1.44   0
  -2   4   9    0.64    0.79   0
   0   4   9   -0.61    0.91   0
   2   4   9   10.32    1.32   0
   4   4   9   14.49    1.69   0
   6   4   9    0.00    1.18   0
   8   4   9    0.05    1.51   0
 -11   5   9    8.77    1.72   0
  11   5  -9    7.60    1.72   0
  -9   5   9    4.24    1.34   0
   9   5  -9    3.67    1.19   0
  -7   5   9    0.22    1.09   0
   7   5  -9   -0.27    0.93   0
  -5   5   9   37.11    2.03   0
  -3   5   9   27.18    1.74   0
  -1   5   9    2.33    0.82   0
   1   5   9    5.49    1.15   0
   3   5   9    4.96    1.34   0
   5   5   9   -0.19    1.43   0
   7   5   9   -1.66    1.35   0
   9   5   9   -3.30    1.53   0
  12   6  -9   11.41    2.09   0
 -12   6   9    7.24    1.72   0
 -10   6   9  140.30    4.72   0
  10   6  -9  144.86    4.79   0
  -8   6   9  366.23    6.90   0
   8   6  -9  370.20    7.07   0
  -6   6   9   11.10    1.43   0
   6   6  -9   11.17    1.52   0
  -4   6   9   20.46    1.61   0
  -2   6   9    5.72    1.08   0
   0   6   9   78.17    2.91   0
   2   6   9  155.87    4.20   0
   4   6   9  179.70    4.82   0
   6   6   9    4.22    1.21   0
   8   6   9  142.48    5.13   0
 -11   7   9    4.46    1.38   0
  11   7  -9    4.96    1.37   0
   9   7  -9   18.90    2.17   0
  -9   7   9   20.70    2.08   0
  -7   7   9   41.46    2.48   0
   7   7  -9   46.67    2.49   0
  -5   7   9   60.92    2.76   0
  -3   7   9   40.11    2.23   0
  -1   7   9    6.07    1.25   0
   1   7   9    6.28    1.09   0
   3   7   9   12.80    1.87   0
   5   7   9   27.77    2.33   0
   7   7   9    3.26    1.52   0
 -12   8   9    1.21    1.33   0
  12   8  -9   -1.45    1.31   0
 -10   8   9    7.54    1.38   0
  10   8  -9    1.62    1.80   0
  -8   8   9    2.26    1.24   0
   8   8  -9    3.20    1.34   0
   6   8  -9   69.08    3.01   0
  -6   8   9   71.22    3.03   0
  -4   8   9   48.48    2.40   0
  -2   8   9   38.88    2.12   0
   0   8   9   26.98    1.84   0
   2   8   9   10.57    1.58   0
   4   8   9   21.27    1.95   0
   6   8   9   22.09    2.09   0
   8   8   9    3.90    1.55   0
 -11   9   9   22.51    2.43   0
  11   9  -9   23.29    2.41   0
  -9   9   9   38.28    2.63   0
   9   9  -9   31.04    2.49   0
  -7   9   9  118.67    3.97   0
   7   9  -9  113.05    3.94   0
  -5   9   9  289.57    5.78   0
  -3   9   9   17.40    1.62   0
  -1   9   9   90.96    3.24   0
   1   9   9  265.86    5.52   0
   3   9   9   46.18    2.61   0
   5   9   9   98.03    3.89   0
   7   9   9    4.10    1.66   0
 -12  10   9    0.23    1.48   0
  12  10  -9   -1.98    1.42   0
 -10  10   9    3.58    1.42   0
  10  10  -9    1.07    1.21   0
   8  10  -9   25.70    2.20   0
  -8  10   9   31.44    2.30   0
  -6  10   9   21.84    1.94   0
   6  10  -9   21.21    2.03   0
  -4  10   9   24.19    1.91   0
  -2  10   9   38.80    2.29   0
   0  10   9    7.59    1.20   0
   2  10   9    4.22    1.50   0
   4  10   9   -2.03    1.20   0
   6  10   9    9.69    1.76   0
   8  10   9    5.10    1.67   0
  11  11  -9   -0.12    1.53   0
 -11  11   9   -2.98    1.21   0
  -9  11   9    2.61    1.19   0
   9  11  -9    2.40    1.28   0
  -7  11   9   16.87    1.83   0
   7  11  -9   14.83    1.74   0
  -5  11   9   12.01    1.76   0
  -3  11   9   12.41    1.52   0
  -1  11   9   -2.53    1.11   0
   1  11   9   -0.63    1.21   0
   3  11   9   -4.60    1.00   0
   5  11   9    4.68    1.31   0
   7  11   9    4.13    1.49   0
  10  12  -9    1.93    1.22   0
 -10  12   9    2.64    1.37   0
  -8  12   9   -0.21    1.24   0
   8  12  -9    0.35    1.31   0
   6  12  -9   42.27    2.50   0
  -6  12   9   36.54    2.40   0
  -4  12   9  224.38    5.23   0
  -2  12   9   15.23    1.57   0
   0  12   9    1.71    1.07   0
   2  12   9    5.12    1.49   0
   4  12   9   12.65    1.80   0
   6  12   9   12.79    1.67   0
  11  13  -9    1.37    1.51   0
 -11  13   9   -1.18    1.41   0
  -9  13   9    5.13    1.47   0
   9  13  -9    5.29    1.38   0
  -7  13   9   17.16    1.93   0
   7  13  -9   17.55    1.73   0
  -5  13   9    1.04    1.19   0
  -3  13   9   68.17    3.06   0
  -1  13   9   33.39    2.26   0
   1  13   9   18.23    1.85   0
   3  13   9    9.61    1.77   0
   5  13   9   18.10    2.05   0
   7  13   9    1.10    1.65   0
  10  14  -9    3.44    1.51   0
 -10  14   9    1.01    1.38   0
   8  14  -9    0.59    1.23   0
  -8  14   9    0.37    1.29   0
  -6  14   9   28.57    2.25   0
   6  14  -9   27.18    2.33   0
  -4  14   9    2.72    1.30   0
  -2  14   9   97.30    3.64   0
   0  14   9    2.10    1.18   0
   2  14   9    3.31    1.31   0
   4  14   9   46.79    2.99   0
   6  14   9    9.55    1.89   0
   9  15  -9    1.63    1.43   0
  -9  15   9    1.14    1.25   0
  -7  15   9    6.94    1.65   0
   7  15  -9    3.61    1.62   0
  -5  15   9   99.03    3.90   0
  -3  15   9   27.55    2.16   0
  -1  15   9   79.39    3.50   0
   1  15   9  101.73    3.94   0
   3  15   9   30.95    2.63   0
   5  15   9   69.78    3.62   0
  10  16  -9    2.21    1.54   0
 -10  16   9    3.16    1.45   0
   8  16  -9    5.30    1.41   0
  -8  16   9    1.03    1.47   0
  -6  16   9   17.61    2.18   0
   6  16  -9   19.56    2.08   0
  -4  16   9   97.05    3.91   0
  -2  16   9    4.52    1.30   0
   0  16   9    8.36    1.54   0
   2  16   9   15.12    1.77   0
   4  16   9   12.11    1.82   0
   6  16   9   11.60    2.20   0
  -9  17   9    3.41    1.56   0
   9  17  -9    2.90    1.60   0
  -7  17   9    2.88    1.48   0
   7  17  -9    3.03    1.27   0
  -5  17   9   27.41    2.50   0
  -3  17   9   21.99    2.01   0
  -1  17   9   -0.96    1.08   0
   1  17   9    2.00    1.45   0
   3  17   9   -2.94    1.39   0
   5  17   9    0.91    1.52   0
   8  18  -9   12.26    2.09   0
  -8  18   9   19.64    2.22   0
   6  18  -9    6.25    1.39   0
  -6  18   9   -1.47    1.24   0
  -4  18   9   10.92    1.70   0
  -2  18   9    8.06    1.84   0
   0  18   9    5.67    1.38   0
   2  18   9    0.93    1.33   0
   4  18   9    6.92    1.87   0
  -7  19   9   17.08    2.19   0
   7  19  -9   20.75    2.29   0
  -5  19   9    0.47    1.25   0
  -3  19   9    4.42    1.44   0
  -1  19   9    1.20    1.12   0
   1  19   9    4.12    1.37   0
   3  19   9    4.39    1.47   0
   6  20  -9    4.84    1.54   0
  -6  20   9    3.40    1.39   0
  -4  20   9    0.40    1.36   0
  -2  20   9    2.10    1.24   0
   0  20   9   18.52    1.93   0
   2  20   9    5.39    1.62   0
   4  20   9   -0.96    1.49   0
   7  21  -9    2.04    1.52   0
  -7  21   9    0.96    1.48   0
  -5  21   9    0.56    1.96   0
  -3  21   9   15.29    2.02   0
  -1  21   9    0.11    1.34   0
   1  21   9    5.62    1.49   0
   3  21   9    5.41    1.57   0
  -4  22   9   -1.33    1.41   0
  -2  22   9    0.68    1.37   0
   0  22   9    0.22    1.43   0
   2  22   9   -2.59    1.34   0
  -3  23   9   13.64    2.12   0
  -1  23   9    2.36    1.37   0
 -12   0  10  178.60    5.91   0
  12   0 -10  175.89    5.87   0
  10   0 -10    4.74    1.55   0
 -10   0  10    6.93    1.50   0
   8   0 -10   -0.18    1.19   0
  -8   0  10    3.98    1.14   0
   6   0 -10   34.79    2.13   0
  -6   0  10   35.51    2.11   0
  -4   0  10    2.13    1.01   0
  -2   0  10   28.89    1.92   0
   0   0  10  133.34    3.77   0
   2   0  10  355.72    6.51   0
   4   0  10  774.70   10.18   0
   6   0  10  106.78    4.35   0
   8   0  10    3.08    1.49   0
 -11   1  10    4.59    1.48   0
  11   1 -10    3.91    1.64   0
   9   1 -10    1.86    1.18   0
  -9   1  10   -0.73    1.08   0
   7   1 -10   -0.34    1.08   0
  -7   1  10   -0.63    0.93   0
  -5   1  10    0.92    0.94   0
  -3   1  10    3.56    0.96   0
  -1   1  10    9.15    1.26   0
   1   1  10    0.62    0.98   0
   3   1  10    1.11    1.27   0
   5   1  10   32.13    2.59   0
   7   1  10    4.71    1.73   0
 -12   2  10    0.39    1.78   0
  12   2 -10    3.07    1.52   0
  10   2 -10    1.80    1.24   0
 -10   2  10   -3.45    1.31   0
   8   2 -10    3.27    1.45   0
  -8   2  10    3.01    1.35   0
   6   2 -10    6.20    1.26   0
  -6   2  10    6.59    1.18   0
  -4   2  10    0.86    0.93   0
  -2   2  10    4.10    1.16   0
   0   2  10   -0.83    1.03   0
   2   2  10    3.74    1.18   0
   4   2  10   15.88    1.86   0
   6   2  10    1.77    1.42   0
   8   2  10    4.83    1.76   0
 -11   3  10   69.45    3.64   0
  11   3 -10   70.63    3.77   0
   9   3 -10   31.47    2.48   0
  -9   3  10   29.78    2.35   0
   7   3 -10    8.09    1.47   0
  -7   3  10    8.62    1.42   0
  -5   3  10    1.09    1.02   0
  -3   3  10    6.93    1.15   0
  -1   3  10  133.06    3.76   0
   1   3  10  128.75    3.86   0
   3   3  10   21.39    2.09   0
   5   3  10   37.52    2.68   0
   7   3  10  103.62    4.33   0
  12   4 -10   16.19    2.06   0
 -12   4  10   15.14    2.09   0
  10   4 -10    2.78    1.40   0
 -10   4  10    5.24    1.46   0
   8   4 -10   31.08    2.31   0
  -8   4  10   29.03    2.30   0
   6   4 -10   33.64    2.13   0
  -6   4  10   24.13    1.87   0
  -4   4  10    6.52    1.28   0
  -2   4  10    1.80    1.02   0
   0   4  10    2.35    1.22   0
   2   4  10    6.06    1.33   0
   4   4  10   17.81    1.87   0
   6   4  10   10.32    1.71   0
   8   4  10    0.76    1.61   0
  11   5 -10    4.97    1.92   0
 -11   5  10   12.76    1.87   0
   9   5 -10   17.35    2.19   0
  -9   5  10   18.26    1.99   0
   7   5 -10   26.89    2.01   0
  -7   5  10   21.82    2.04   0
  -5   5  10   29.83    1.96   0
  -3   5  10   10.46    1.35   0
  -1   5  10   -1.36    0.91   0
   1   5  10   12.53    1.64   0
   3   5  10   24.93    2.07   0
   5   5  10    2.17    1.24   0
   7   5  10    9.88    2.05   0
 -12   6  10   10.19    1.96   0
  12   6 -10   12.98    2.13   0
 -10   6  10   28.90    2.38   0
  10   6 -10   28.15    2.35   0
   8   6 -10   80.50    3.54   0
  -8   6  10   82.55    3.65   0
   6   6 -10   26.10    2.12   0
  -6   6  10   32.53    2.12   0
  -4   6  10   43.90    2.36   0
  -2   6  10    9.59    1.41   0
   0   6  10  140.58    4.01   0
   2   6  10   17.13    1.89   0
   4   6  10    3.16    1.18   0
   6   6  10   51.40    3.04   0
   8   6  10    6.96    2.12   0
  11   7 -10    4.39    1.43   0
 -11   7  10    8.22    1.60   0
   9   7 -10   14.36    1.73   0
  -9   7  10   11.72    1.85   0
   7   7 -10    2.02    1.34   0
  -7   7  10    4.17    1.25   0
  -5   7  10   37.48    2.22   0
  -3   7  10   51.36    2.56   0
  -1   7  10   67.75    2.88   0
   1   7  10    2.98    1.15   0
   3   7  10   -0.50    1.11   0
   5   7  10    5.54    1.71   0
   7   7  10    0.17    1.38   0
 -12   8  10    6.69    1.72   0
  12   8 -10   -0.60    1.59   0
 -10   8  10    5.92    1.44   0
  10   8 -10    1.31    1.42   0
   8   8 -10   25.12    2.12   0
  -8   8  10   18.14    2.05   0
  -6   8  10   -3.68    0.94   0
   6   8 -10    0.53    1.20   0
  -4   8  10   22.63    1.88   0
  -2   8  10   94.65    3.39   0
   0   8  10    1.05    1.06   0
   2   8  10   12.07    1.62   0
   4   8  10    0.75    1.42   0
   6   8  10    0.24    1.26   0
  11   9 -10   22.91    2.31   0
 -11   9  10   22.44    2.43   0
   9   9 -10    2.27    1.48   0
  -9   9  10    3.57    1.46   0
  -7   9  10   60.19    3.05   0
   7   9 -10   63.33    3.09   0
  -5   9  10   97.93    3.65   0
  -3   9  10   12.30    1.62   0
  -1   9  10  273.29    5.68   0
   1   9  10   59.26    2.88   0
   3   9  10   74.94    3.39   0
   5   9  10   15.22    2.07   0
   7   9  10   19.74    2.37   0
  10  10 -10   21.03    2.33   0
 -10  10  10   19.80    2.33   0
   8  10 -10    3.15    1.31   0
  -8  10  10    1.88    1.26   0
  -6  10  10   16.62    1.91   0
   6  10 -10   13.72    1.71   0
  -4  10  10   -0.64    1.14   0
  -2  10  10   16.60    1.75   0
   0  10  10  135.23    4.18   0
   2  10  10   50.93    2.78   0
   4  10  10   16.25    2.01   0
   6  10  10    3.39    1.65   0
  11  11 -10   16.40    2.12   0
 -11  11  10    9.12    2.00   0
   9  11 -10   24.32    2.36   0
  -9  11  10   22.27    2.32   0
   7  11 -10    0.41    1.18   0
  -7  11  10    0.07    1.20   0
  -5  11  10    7.05    1.58   0
  -3  11  10    6.61    1.45   0
  -1  11  10   70.12    3.22   0
   1  11  10  109.20    3.97   0
   3  11  10   38.14    2.53   0
   5  11  10   13.96    1.75   0
   7  11  10   10.79    1.85   0
 -10  12  10    3.79    1.59   0
  10  12 -10    3.74    1.63   0
   8  12 -10   14.87    1.93   0
  -8  12  10   20.14    2.03   0
  -6  12  10    4.38    1.22   0
   6  12 -10    1.52    1.20   0
  -4  12  10   50.48    2.82   0
  -2  12  10  203.33    5.20   0
   0  12  10  302.69    6.33   0
   2  12  10  232.64    5.83   0
   4  12  10   13.58    2.00   0
   6  12  10   -0.29    1.51   0
   9  13 -10    4.11    1.61   0
  -9  13  10    6.50    1.61   0
  -7  13  10   13.41    1.84   0
   7  13 -10   11.03    1.85   0
  -5  13  10   -0.86    1.17   0
  -3  13  10   20.98    1.93   0
  -1  13  10   28.17    2.26   0
   1  13  10   34.29    2.59   0
   3  13  10   62.58    3.33   0
   5  13  10    8.15    1.67   0
  10  14 -10    1.24    1.31   0
 -10  14  10   -0.53    1.53   0
   8  14 -10    7.49    1.75   0
  -8  14  10    5.84    1.65   0
   6  14 -10    8.33    1.91   0
  -6  14  10   14.01    1.71   0
  -4  14  10   39.78    2.58   0
  -2  14  10   34.07    2.45   0
   0  14  10   15.28    1.72   0
   2  14  10   18.95    2.04   0
   4  14  10   11.59    2.11   0
   6  14  10    2.93    1.49   0
  -9  15  10    4.93    1.46   0
   9  15 -10    5.23    1.60   0
  -7  15  10   14.83    2.02   0
   7  15 -10   18.63    2.02   0
  -5  15  10   11.18    1.71   0
  -3  15  10   30.34    2.35   0
  -1  15  10   24.72    2.35   0
   1  15  10   10.66    1.64   0
   3  15  10   17.09    2.08   0
   5  15  10    7.98    1.80   0
  -8  16  10    1.33    1.51   0
   8  16 -10   -0.12    1.38   0
  -6  16  10    6.37    1.47   0
   6  16 -10    8.85    1.51   0
  -4  16  10   11.82    1.82   0
  -2  16  10    2.25    1.34   0
   0  16  10   20.21    2.22   0
   2  16  10    3.15    1.43   0
   4  16  10    1.52    1.44   0
  -9  17  10    3.30    1.52   0
   9  17 -10    0.24    1.43   0
  -7  17  10   23.23    2.29   0
   7  17 -10   19.94    2.32   0
  -5  17  10   13.03    1.92   0
  -3  17  10    3.97    1.40   0
  -1  17  10   10.32    1.87   0
   1  17  10   -1.00    1.17   0
   3  17  10    4.27    1.78   0
  -8  18  10   -2.48    1.54   0
   8  18 -10   -0.05    1.63   0
   6  18 -10   12.80    1.90   0
  -6  18  10    9.13    2.01   0
  -4  18  10   -0.15    1.46   0
  -2  18  10   11.20    2.01   0
   0  18  10    2.65    1.26   0
   2  18  10    2.48    1.54   0
   4  18  10   12.49    2.07   0
  -7  19  10    3.86    1.60   0
   7  19 -10    4.03    1.65   0
  -5  19  10    0.00    1.68   0
  -3  19  10    0.88    1.45   0
  -1  19  10   10.54    1.68   0
   1  19  10    0.17    1.18   0
   3  19  10   -1.48    1.32   0
  -6  20  10    1.88    1.32   0
   6  20 -10   -0.88    1.42   0
  -4  20  10    5.36    1.78   0
  -2  20  10   12.83    1.98   0
   0  20  10   -0.17    1.35   0
   2  20  10    0.53    1.64   0
  -5  21  10   11.91    1.97   0
  -3  21  10   27.26    2.60   0
  -1  21  10    3.29    1.54   0
   1  21  10    2.10    1.42   0
  -2  22  10    1.61    1.27   0
 -12   0  11   -1.29    1.62   0
  12   0 -11   -1.24    1.42   0
 -10   0  11    0.23    1.15   0
  10   0 -11   -1.75    1.22   0
   8   0 -11    0.92    1.24   0
  -8   0  11   -1.18    1.05   0
  -6   0  11   -0.06    0.96   0
   6   0 -11    0.35    0.94   0
  -4   0  11   -0.55    0.93   0
  -2   0  11   -2.84    0.91   0
   0   0  11   -0.95    1.09   0
   2   0  11    1.77    1.01   0
   4   0  11    0.48    1.31   0
   6   0  11    1.20    1.23   0
 -11   1  11    3.71    1.47   0
  11   1 -11    3.34    1.56   0
   9   1 -11    8.05    1.57   0
  -9   1  11    4.02    1.52   0
  -7   1  11    8.56    1.45   0
   7   1 -11    7.18    1.42   0
  -5   1  11    4.63    1.31   0
  -3   1  11    4.63    1.12   0
  -1   1  11    2.78    1.10   0
   1   1  11    1.28    1.15   0
   3   1  11   13.23    1.70   0
   5   1  11    9.52    1.76   0
   7   1  11   -0.87    1.47   0
  12   2 -11   -0.18    1.61   0
 -12   2  11   -0.83    1.63   0
  10   2 -11    9.62    1.50   0
 -10   2  11    3.57    1.56   0
   8   2 -11   23.05    2.13   0
  -8   2  11   21.02    2.05   0
  -6   2  11   16.19    1.91   0
   6   2 -11   12.14    1.64   0
  -4   2  11   18.26    1.66   0
  -2   2  11    0.43    1.22   0
   0   2  11   -1.63    1.18   0
   2   2  11    7.92    1.56   0
   4   2  11   50.91    2.95   0
   6   2  11   -0.97    1.43   0
 -11   3  11   49.41    3.26   0
  11   3 -11   59.63    3.49   0
   9   3 -11    4.28    1.40   0
  -9   3  11    3.13    1.39   0
   7   3 -11   13.15    1.63   0
  -7   3  11   11.54    1.58   0
  -5   3  11   46.50    2.55   0
  -3   3  11   21.39    1.75   0
  -1   3  11   10.09    1.48   0
   1   3  11  399.04    7.04   0
   3   3  11   60.96    3.12   0
   5   3  11   13.14    2.19   0
   7   3  11   22.19    2.43   0
  12   4 -11    6.37    1.73   0
 -12   4  11    5.96    1.59   0
  10   4 -11    0.62    1.24   0
 -10   4  11   -0.62    1.37   0
  -8   4  11   36.79    2.46   0
   8   4 -11   32.02    2.50   0
  -6   4  11   76.37    3.30   0
   6   4 -11   75.73    3.24   0
  -4   4  11   43.28    2.46   0
  -2   4  11    2.97    1.24   0
   0   4  11    0.52    1.08   0
   2   4  11   75.69    3.27   0
   4   4  11    3.03    1.33   0
   6   4  11    8.85    1.89   0
  11   5 -11    0.84    1.58   0
 -11   5  11    1.46    1.74   0
  -9   5  11    3.70    1.26   0
   9   5 -11   -3.71    1.10   0
   7   5 -11   33.54    2.39   0
  -7   5  11   37.94    2.56   0
  -5   5  11   63.81    2.95   0
  -3   5  11   18.48    1.86   0
  -1   5  11    3.23    1.21   0
   1   5  11   26.28    2.03   0
   3   5  11    8.63    1.34   0
   5   5  11   -0.15    1.15   0
   7   5  11    3.96    1.60   0
 -10   6  11   11.24    1.86   0
  10   6 -11   10.99    1.85   0
   8   6 -11   10.48    1.68   0
  -8   6  11   10.88    1.69   0
  -6   6  11   39.23    2.52   0
   6   6 -11   38.53    2.54   0
  -4   6  11  128.65    4.04   0
  -2   6  11  267.99    5.68   0
   0   6  11  229.79    5.39   0
   2   6  11   27.86    2.25   0
   4   6  11   28.91    2.41   0
   6   6  11    7.87    1.76   0
  11   7 -11    5.46    1.38   0
 -11   7  11   -0.51    1.40   0
  -9   7  11   -2.31    1.33   0
   9   7 -11    3.89    1.42   0
   7   7 -11    0.53    1.18   0
  -7   7  11   -0.40    1.05   0
  -5   7  11   25.11    2.01   0
  -3   7  11  101.18    3.64   0
  -1   7  11    2.29    1.30   0
   1   7  11   19.21    2.03   0
   3   7  11    2.07    1.23   0
   5   7  11    1.73    1.46   0
   7   7  11    2.96    1.41   0
 -10   8  11   -1.25    1.38   0
  10   8 -11    1.42    1.45   0
  -8   8  11    3.92    1.27   0
   8   8 -11   -0.57    1.23   0
  -6   8  11    2.89    1.12   0
   6   8 -11    2.18    1.30   0
  -4   8  11   23.28    2.05   0
  -2   8  11    7.00    1.38   0
   0   8  11   39.10    2.46   0
   2   8  11    3.86    1.31   0
   4   8  11    4.63    1.64   0
   6   8  11    0.74    1.37   0
 -11   9  11    2.42    1.31   0
  11   9 -11    1.47    1.44   0
   9   9 -11   12.39    1.94   0
  -9   9  11    9.65    1.78   0
   7   9 -11   12.18    1.87   0
  -7   9  11    8.89    1.71   0
  -5   9  11   21.45    2.11   0
  -3   9  11  480.33    7.87   0
  -1   9  11   20.56    2.03   0
   1   9  11   39.23    2.49   0
   3   9  11    2.08    1.23   0
   5   9  11   12.06    1.88   0
 -10  10  11    3.31    1.44   0
  10  10 -11    3.38    1.35   0
   8  10 -11    1.12    1.52   0
  -8  10  11    2.01    1.10   0
   6  10 -11   -1.35    1.29   0
  -6  10  11    1.28    1.31   0
  -4  10  11   17.90    1.94   0
  -2  10  11   53.52    2.84   0
   0  10  11   36.96    2.48   0
   2  10  11    7.25    1.34   0
   4  10  11    2.80    1.51   0
   6  10  11    5.79    1.81   0
   9  11 -11    2.79    1.28   0
  -9  11  11    0.48    1.18   0
   7  11 -11    2.67    1.31   0
  -7  11  11    2.46    1.27   0
  -5  11  11    6.22    1.38   0
  -3  11  11   14.83    1.82   0
  -1  11  11    0.33    1.25   0
   1  11  11   14.55    1.77   0
   3  11  11    1.50    1.25   0
   5  11  11    1.74    1.54   0
 -10  12  11    0.12    1.37   0
  10  12 -11   -1.46    1.43   0
   8  12 -11    9.22    1.81   0
  -8  12  11    7.41    1.78   0
   6  12 -11   44.32    2.88   0
  -6  12  11   46.97    2.86   0
  -4  12  11   99.28    3.86   0
  -2  12  11   48.29    2.75   0
   0  12  11    1.98    1.20   0
   2  12  11    1.98    1.65   0
   4  12  11   10.86    2.05   0
  -9  13  11    2.25    1.37   0
   9  13 -11    0.63    1.54   0
  -7  13  11    6.80    1.45   0
   7  13 -11    3.51    1.62   0
  -5  13  11    4.90    1.46   0
  -3  13  11    6.93    1.36   0
  -1  13  11    8.65    1.55   0
   1  13  11    3.34    1.35   0
   3  13  11   12.51    1.85   0
   5  13  11   -4.02    1.47   0
  -8  14  11    3.90    1.55   0
   8  14 -11    5.77    1.53   0
   6  14 -11   11.01    1.92   0
  -6  14  11   12.47    1.87   0
  -4  14  11   12.05    1.84   0
  -2  14  11    4.96    1.40   0
   0  14  11   10.20    1.70   0
   2  14  11    1.09    1.18   0
   4  14  11    7.37    1.54   0
  -9  15  11   25.33    2.80   0
   9  15 -11   31.11    2.74   0
  -7  15  11   86.89    4.12   0
   7  15 -11   84.03    4.00   0
  -5  15  11   10.68    1.89   0
  -3  15  11   74.55    3.64   0
  -1  15  11   35.64    2.57   0
   1  15  11   -0.46    1.41   0
   3  15  11    8.56    1.86   0
  -8  16  11    4.59    1.48   0
   8  16 -11    5.25    1.63   0
   6  16 -11   34.91    2.69   0
  -6  16  11   34.01    2.74   0
  -4  16  11    7.91    1.81   0
  -2  16  11    2.73    1.52   0
   0  16  11   -0.55    1.33   0
   2  16  11    1.33    1.33   0
   4  16  11   -0.18    1.29   0
   7  17 -11    6.68    2.43   0
  -7  17  11    8.93    2.26   0
  -5  17  11   25.48    2.55   0
  -3  17  11    7.80    1.72   0
  -1  17  11    4.76    1.44   0
   1  17  11    3.31    1.41   0
   3  17  11    1.61    1.68   0
   6  18 -11    2.98    1.46   0
  -6  18  11    0.35    1.76   0
  -4  18  11   22.44    2.44   0
  -2  18  11   32.97    2.71   0
   0  18  11    2.01    1.37   0
   2  18  11   11.92    2.00   0
  -5  19  11    4.30    1.60   0
  -3  19  11   11.99    2.10   0
  -1  19  11    1.59    1.42   0
   1  19  11    6.98    1.63   0
  -4  20  11    9.01    1.81   0
  -2  20  11    3.39    1.60   0
   0  20  11    3.60    1.53   0
  10   0 -12   35.19    2.76   0
 -10   0  12   31.63    2.73   0
  -8   0  12   52.72    3.17   0
   8   0 -12   57.37    3.20   0
   6   0 -12   23.73    2.05   0
  -6   0  12   25.83    2.12   0
  -4   0  12  126.16    4.12   0
  -2   0  12   65.61    3.09   0
   0   0  12    4.93    1.54   0
   2   0  12   55.38    3.16   0
   4   0  12   18.44    2.09   0
   6   0  12   17.24    2.29   0
  11   1 -12   44.02    3.52   0
 -11   1  12   46.71    3.41   0
  -9   1  12   73.25    3.62   0
   9   1 -12   73.28    3.64   0
  -7   1  12   27.07    2.33   0
   7   1 -12   30.53    2.49   0
  -5   1  12    6.09    1.53   0
  -3   1  12   -0.36    1.13   0
  -1   1  12   27.66    2.16   0
   1   1  12   37.75    2.48   0
   3   1  12   26.12    2.32   0
   5   1  12    3.70    1.37   0
 -10   2  12   33.70    2.68   0
  10   2 -12   32.91    2.64   0
  -8   2  12   46.56    2.95   0
   8   2 -12   51.65    3.08   0
   6   2 -12   12.51    1.90   0
  -6   2  12   18.35    1.90   0
  -4   2  12   -1.34    1.00   0
  -2   2  12    4.58    1.30   0
   0   2  12   41.30    2.61   0
   2   2  12    4.57    1.42   0
   4   2  12    9.80    1.90   0
   6   2  12    0.40    1.39   0
 -11   3  12   -0.52    1.60   0
  11   3 -12   -1.34    1.40   0
   9   3 -12   47.56    2.93   0
  -9   3  12   41.97    2.97   0
   7   3 -12   12.50    1.96   0
  -7   3  12   10.47    1.92   0
  -5   3  12   16.98    1.80   0
  -3   3  12   65.45    3.06   0
  -1   3  12   88.48    3.59   0
   1   3  12   19.54    2.22   0
   3   3  12    7.39    1.58   0
   5   3  12   11.45    1.97   0
  10   4 -12   -0.28    1.43   0
 -10   4  12    0.44    1.37   0
   8   4 -12   17.22    2.04   0
  -8   4  12   16.61    1.92   0
  -6   4  12   33.87    2.59   0
   6   4 -12   34.33    2.53   0
  -4   4  12    0.37    1.20   0
  -2   4  12    3.31    1.30   0
   0   4  12    1.85    1.20   0
   2   4  12   -0.14    1.37   0
   4   4  12    1.78    1.30   0
   6   4  12   16.08    2.23   0
 -11   5  12   -3.00    1.36   0
  11   5 -12    1.60    1.28   0
  -9   5  12   -0.23    1.15   0
   9   5 -12    3.96    1.29   0
   7   5 -12    2.98    1.33   0
  -7   5  12   -0.56    1.36   0
  -5   5  12   17.99    1.94   0
  -3   5  12    2.92    1.16   0
  -1   5  12    5.29    1.49   0
   1   5  12   21.96    2.09   0
   3   5  12    2.07    1.17   0
   5   5  12   -0.89    1.37   0
  10   6 -12    4.40    1.47   0
 -10   6  12    0.55    1.53   0
   8   6 -12    3.41    1.47   0
  -8   6  12    1.18    1.42   0
  -6   6  12  116.40    4.32   0
   6   6 -12  123.43    4.40   0
  -4   6  12    5.42    1.54   0
  -2   6  12   90.77    3.64   0
   0   6  12    9.57    1.60   0
   2   6  12   27.53    2.30   0
   4   6  12   10.22    1.66   0
   6   6  12   10.42    2.13   0
 -11   7  12   -2.52    1.69   0
  11   7 -12   -2.41    1.65   0
  -9   7  12    0.24    1.40   0
   9   7 -12    1.75    1.18   0
  -7   7  12    1.00    1.27   0
   7   7 -12    2.50    1.30   0
  -5   7  12   12.07    1.70   0
  -3   7  12   51.62    2.79   0
  -1   7  12   54.42    3.02   0
   1   7  12   10.83    1.55   0
   3   7  12   -2.43    1.27   0
   5   7  12    1.88    1.35   0
  10   8 -12    0.52    1.57   0
 -10   8  12   -4.40    1.34   0
  -8   8  12   -2.97    1.25   0
   8   8 -12   -2.60    1.15   0
  -6   8  12    2.44    1.16   0
   6   8 -12   -2.65    1.35   0
  -4   8  12    7.41    1.47   0
  -2   8  12   96.23    3.76   0
   0   8  12    4.96    1.45   0
   2   8  12    2.35    1.45   0
   4   8  12    2.28    1.42   0
  -9   9  12   -4.38    1.36   0
   9   9 -12    0.61    1.37   0
   7   9 -12   24.58    2.24   0
  -7   9  12   20.31    2.25   0
  -5   9  12   64.11    3.45   0
  -3   9  12   36.03    2.52   0
  -1   9  12   47.50    2.84   0
   1   9  12   10.76    1.74   0
   3   9  12   25.29    2.34   0
   5   9  12   26.09    2.52   0
 -10  10  12    1.12    1.66   0
  10  10 -12    1.42    1.53   0
  -8  10  12    0.95    1.33   0
   8  10 -12    1.99    1.21   0
   6  10 -12    2.33    1.26   0
  -6  10  12   -1.67    1.18   0
  -4  10  12   27.98    2.26   0
  -2  10  12    1.85    1.26   0
   0  10  12   12.01    1.83   0
   2  10  12    0.61    1.27   0
   4  10  12   -1.18    1.30   0
   9  11 -12   -0.98    1.34   0
  -9  11  12    1.59    1.50   0
   7  11 -12   -1.24    1.42   0
  -7  11  12   -1.16    1.40   0
  -5  11  12   34.07    2.52   0
  -3  11  12    3.38    1.30   0
  -1  11  12   -1.35    1.06   0
   1  11  12    2.86    1.44   0
   3  11  12    0.98    1.46   0
  -8  12  12   52.92    3.42   0
   8  12 -12   60.17    3.54   0
   6  12 -12  172.46    5.44   0
  -6  12  12  166.98    5.49   0
  -4  12  12    5.33    1.65   0
  -2  12  12   -1.16    1.45   0
   0  12  12    5.83    1.65   0
   2  12  12   16.98    2.10   0
   4  12  12    9.53    1.80   0
   9  13 -12    2.15    1.72   0
  -9  13  12    2.38    1.66   0
   7  13 -12   12.33    2.18   0
  -7  13  12   18.26    2.27   0
  -5  13  12   -2.22    1.56   0
  -3  13  12    5.44    1.49   0
  -1  13  12    8.29    1.49   0
   1  13  12    2.46    1.33   0
   3  13  12   -0.34    1.43   0
   8  14 -12   -0.52    1.47   0
  -8  14  12    1.80    1.57   0
  -6  14  12    9.27    1.94   0
   6  14 -12   12.55    1.87   0
  -4  14  12    4.95    1.61   0
  -2  14  12   12.37    1.84   0
   0  14  12    7.05    1.49   0
   2  14  12   -0.62    1.32   0
   7  15 -12   50.95    3.31   0
  -7  15  12   46.54    3.27   0
  -5  15  12   36.56    2.71   0
  -3  15  12   20.59    2.14   0
  -1  15  12    7.21    1.76   0
   1  15  12    2.68    1.48   0
   3  15  12    9.91    1.99   0
  -6  16  12   -0.29    1.55   0
   6  16 -12    3.31    1.59   0
  -4  16  12    2.69    1.43   0
  -2  16  12   17.19    2.06   0
   0  16  12    0.96    1.33   0
   2  16  12    5.24    2.08   0
  -5  17  12    1.09    1.52   0
  -3  17  12    5.75    1.66   0
  -1  17  12    1.14    1.88   0
   1  17  12    9.10    1.66   0
  -4  18  12   19.91    2.27   0
  -2  18  12    8.88    1.80   0
   0  18  12   -0.13    1.40   0
  -3  19  12   -3.39    1.32   0
 -10   0  13    5.81    1.49   0
  10   0 -13   -0.74    1.34   0
  -8   0  13    0.31    1.22   0
   8   0 -13   -2.83    1.26   0
  -6   0  13    0.21    1.15   0
   6   0 -13    2.66    1.25   0
  -4   0  13    1.74    1.07   0
  -2   0  13   -3.34    1.07   0
   0   0  13    0.28    1.29   0
   2   0  13    0.30    1.40   0
   4   0  13   -4.47    1.34   0
   9   1 -13   10.41    1.83   0
  -9   1  13   12.39    1.76   0
   7   1 -13    1.24    1.46   0
  -7   1  13    4.53    1.33   0
  -5   1  13    1.64    1.34   0
  -3   1  13   11.99    1.57   0
  -1   1  13    2.17    1.15   0
   1   1  13   11.02    1.92   0
   3   1  13    7.59    1.63   0
   5   1  13   -0.59    1.35   0
  10   2 -13   -1.21    1.54   0
 -10   2  13   -0.05    1.49   0
  -8   2  13    7.52    1.47   0
   8   2 -13    3.39    1.48   0
  -6   2  13    1.34    1.41   0
   6   2 -13    4.65    1.28   0
  -4   2  13   17.91    1.93   0
  -2   2  13   11.40    1.80   0
   0   2  13   20.37    2.04   0
   2   2  13    4.23    1.54   0
   4   2  13    1.18    1.49   0
  -9   3  13    5.16    1.53   0
   9   3 -13    3.59    1.45   0
  -7   3  13   94.62    4.04   0
   7   3 -13  104.66    4.14   0
  -5   3  13    8.77    1.45   0
  -3   3  13   55.04    3.19   0
  -1   3  13   14.11    1.81   0
   1   3  13    1.09    1.25   0
   3   3  13   66.38    3.54   0
   5   3  13    1.38    1.87   0
  10   4 -13   -0.99    1.34   0
 -10   4  13    3.18    1.60   0
  -8   4  13    4.90    1.32   0
   8   4 -13   -1.25    1.33   0
   6   4 -13   54.61    3.10   0
  -6   4  13   53.00    3.15   0
  -4   4  13   24.88    2.21   0
  -2   4  13   30.37    2.29   0
   0   4  13    4.18    1.40   0
   2   4  13    2.52    1.27   0
   4   4  13   -0.17    1.38   0
  -9   5  13   -1.94    1.62   0
   9   5 -13   -1.82    1.38   0
  -7   5  13   12.55    1.83   0
   7   5 -13   12.98    1.98   0
  -5   5  13   38.74    2.69   0
  -3   5  13   31.31    2.51   0
  -1   5  13   -0.42    1.09   0
   1   5  13    0.59    1.11   0
   3   5  13   -1.18    1.41   0
 -10   6  13   13.67    2.05   0
  10   6 -13   10.85    2.04   0
   8   6 -13    1.67    1.45   0
  -8   6  13    4.45    1.32   0
   6   6 -13    3.73    1.38   0
  -6   6  13    0.07    1.47   0
  -4   6  13   53.68    3.10   0
  -2   6  13   73.43    3.45   0
   0   6  13   -0.15    1.19   0
   2   6  13    2.34    1.39   0
   4   6  13   18.37    2.24   0
   9   7 -13    5.05    1.56   0
  -9   7  13    4.29    1.76   0
   7   7 -13    9.86    1.74   0
  -7   7  13    7.95    1.48   0
  -5   7  13    3.48    1.33   0
  -3   7  13   15.70    1.88   0
  -1   7  13   -1.01    1.09   0
   1   7  13    9.97    1.75   0
   3   7  13    2.00    1.48   0
  -8   8  13    2.67    1.65   0
   8   8 -13    5.41    1.62   0
  -6   8  13   10.37    1.88   0
   6   8 -13    4.46    1.60   0
  -4   8  13    3.77    1.19   0
  -2   8  13   -0.51    1.23   0
   0   8  13    1.95    1.57   0
   2   8  13   -5.39    1.66   0
   4   8  13   -0.89    1.21   0
  -9   9  13   18.53    2.39   0
   9   9 -13   13.14    2.24   0
  -7   9  13    2.16    1.47   0
   7   9 -13    3.27    1.39   0
  -5   9  13   86.91    3.94   0
  -3   9  13    0.29    1.32   0
  -1   9  13   33.29    2.66   0
   1   9  13    0.87    1.43   0
   3   9  13    3.55    1.51   0
   8  10 -13    0.39    1.51   0
  -8  10  13    1.07    1.34   0
  -6  10  13   -0.31    1.34   0
   6  10 -13    4.24    1.37   0
  -4  10  13    2.94    1.27   0
  -2  10  13   -0.75    1.28   0
   0  10  13    3.04    1.53   0
   2  10  13    0.89    1.34   0
   7  11 -13    1.99    1.68   0
  -7  11  13    1.55    1.46   0
  -5  11  13    1.65    1.54   0
  -3  11  13    0.38    1.24   0
  -1  11  13    2.26    1.30   0
   1  11  13    1.69    1.51   0
   3  11  13   -1.12    1.69   0
   8  12 -13   14.05    2.07   0
  -8  12  13   19.98    2.32   0
   6  12 -13   41.94    2.93   0
  -6  12  13   43.33    3.10   0
  -4  12  13    3.72    1.58   0
  -2  12  13    1.82    1.36   0
   0  12  13    6.58    1.81   0
   2  12  13   20.40    2.51   0
   7  13 -13   13.81    2.12   0
  -7  13  13   11.68    1.99   0
  -5  13  13    7.93    2.26   0
  -3  13  13    7.52    1.62   0
  -1  13  13    5.04    1.66   0
   1  13  13   -2.02    1.29   0
   6  14 -13   -7.44    1.52   0
  -6  14  13    0.87    1.47   0
  -4  14  13    3.96    1.44   0
  -2  14  13    2.88    1.47   0
   0  14  13   -0.52    1.48   0
  -5  15  13    2.62    1.55   0
  -3  15  13    4.23    1.64   0
  -1  15  13    1.51    1.32   0
   1  15  13    7.50    1.78   0
  -4  16  13   11.03    2.07   0
  -2  16  13    6.71    1.48   0
   8   0 -14   41.18    2.96   0
  -8   0  14   41.58    3.09   0
   6   0 -14   74.13    3.71   0
  -6   0  14   73.19    3.79   0
  -4   0  14    9.82    1.70   0
  -2   0  14   -1.70    1.17   0
   0   0  14   89.50    3.97   0
   2   0  14    0.61    1.52   0
  -9   1  14   27.72    2.65   0
   9   1 -14   25.18    2.71   0
   7   1 -14    5.23    1.68   0
  -7   1  14    4.45    1.64   0
  -5   1  14    4.35    1.35   0
  -3   1  14    0.15    1.31   0
  -1   1  14   -0.98    1.08   0
   1   1  14    4.30    1.81   0
   3   1  14    3.13    1.65   0
   8   2 -14   14.94    2.18   0
  -8   2  14   18.22    2.32   0
   6   2 -14    4.46    1.66   0
  -6   2  14    7.01    1.53   0
  -4   2  14   -1.41    1.23   0
  -2   2  14    1.04    1.08   0
   0   2  14    9.58    1.71   0
   2   2  14    0.17    1.60   0
  -9   3  14    9.38    2.13   0
   9   3 -14   11.78    2.01   0
  -7   3  14    2.96    1.57   0
   7   3 -14    4.08    1.50   0
  -5   3  14   11.36    1.85   0
  -3   3  14   10.77    1.57   0
  -1   3  14    5.84    1.52   0
   1   3  14    3.05    1.28   0
   3   3  14    0.00    1.68   0
  -8   4  14    3.97    1.58   0
   8   4 -14    4.92    1.53   0
  -6   4  14    2.19    1.26   0
   6   4 -14    2.57    1.51   0
  -4   4  14    1.43    1.56   0
  -2   4  14   33.40    2.66   0
   0   4  14    3.13    1.58   0
   2   4  14    4.43    1.41   0
  -9   5  14    8.74    1.84   0
   9   5 -14    4.49    1.60   0
  -7   5  14    0.60    1.66   0
   7   5 -14   -2.16    1.27   0
  -5   5  14   -1.77    1.40   0
  -3   5  14   22.69    2.27   0
  -1   5  14   10.42    1.87   0
   1   5  14    8.27    2.06   0
   3   5  14   -3.50    1.56   0
  -8   6  14    5.35    1.64   0
   8   6 -14   -0.34    1.29   0
   6   6 -14   21.49    2.28   0
  -6   6  14   18.66    2.23   0
  -4   6  14    9.30    1.74   0
  -2   6  14    3.92    1.58   0
   0   6  14   15.34    2.08   0
   2   6  14    3.90    1.42   0
  -7   7  14    7.12    1.53   0
   7   7 -14    0.67    1.55   0
  -5   7  14   11.70    1.87   0
  -3   7  14   -0.62    1.37   0
  -1   7  14    4.43    1.57   0
   1   7  14    0.45    1.42   0
   3   7  14   12.78    1.87   0
  -8   8  14    4.62    1.74   0
   8   8 -14    1.81    1.74   0
  -6   8  14    9.19    1.71   0
   6   8 -14    7.16    1.72   0
  -4   8  14   -0.55    1.16   0
  -2   8  14    4.60    1.33   0
   0   8  14   -2.30    1.50   0
   2   8  14    7.63    1.76   0
  -7   9  14   10.67    1.77   0
   7   9 -14    9.06    1.80   0
  -5   9  14    4.86    1.67   0
  -3   9  14    2.17    1.29   0
  -1   9  14    4.80    1.49   0
   1   9  14   11.39    2.21   0
   6  10 -14    6.00    1.53   0
  -6  10  14    0.63    1.38   0
  -4  10  14   -0.05    1.43   0
  -2  10  14    0.49    1.38   0
   0  10  14   -1.31    1.40   0
  -7  11  14   -0.89    1.64   0
   7  11 -14    7.44    1.70   0
  -5  11  14    0.46    1.86   0
  -3  11  14    0.22    1.96   0
  -1  11  14    3.29    1.43   0
   1  11  14   -2.81    1.51   0
   6  12 -14   25.15    2.66   0
  -6  12  14   15.56    2.40   0
  -4  12  14   29.03    2.56   0
  -2  12  14    2.75    1.58   0
   0  12  14    3.20    1.37   0
  -5  13  14    9.92    1.91   0
  -3  13  14    3.46    1.47   0
  -1  13  14    5.35    1.52   0
  -4  14  14    1.98    1.43   0
  -2  14  14   -3.38    1.30   0
  -8   0  15    1.12    1.48   0
   8   0 -15   -1.20    1.54   0
   6   0 -15    1.95    1.29   0
  -6   0  15    1.22    1.30   0
  -4   0  15    1.95    1.36   0
  -2   0  15    2.77    1.35   0
   0   0  15    0.73    1.46   0
   2   0  15    0.60    1.53   0
  -7   1  15    1.33    1.34   0
   7   1 -15    1.94    1.39   0
  -5   1  15    1.36    1.41   0
  -3   1  15    3.24    1.51   0
  -1   1  15    4.59    1.41   0
   1   1  15    4.26    1.21   0
   8   2 -15   -3.28    1.34   0
  -8   2  15    0.30    1.63   0
  -6   2  15    0.55    1.28   0
   6   2 -15   -3.02    1.24   0
  -4   2  15    4.40    1.55   0
  -2   2  15    0.93    1.39   0
   0   2  15    1.75    1.33   0
   7   3 -15   -1.44    1.65   0
  -7   3  15   -0.57    1.29   0
  -5   3  15    3.81    1.52   0
  -3   3  15   10.41    1.59   0
  -1   3  15    8.47    1.94   0
   1   3  15   -2.35    1.29   0
  -6   4  15   -5.39    1.48   0
   6   4 -15    0.85    1.32   0
  -4   4  15   -0.45    1.29   0
  -2   4  15    1.71    1.34   0
   0   4  15    4.48    1.62   0
  -7   5  15   -0.71    1.34   0
   7   5 -15    3.87    1.44   0
  -5   5  15    1.01    1.50   0
  -3   5  15   -1.28    1.40   0
  -1   5  15   -2.77    1.24   0
   1   5  15    6.63    1.63   0
   6   6 -15    8.18    1.92   0
  -6   6  15    6.93    1.72   0
  -4   6  15    4.32    1.58   0
  -2   6  15    2.08    1.42   0
   0   6  15    2.76    1.65   0
  -7   7  15    2.34    1.87   0
   7   7 -15    2.75    1.58   0
  -5   7  15   15.17    2.21   0
  -3   7  15    3.74    1.51   0
  -1   7  15   -1.44    1.63   0
  -6   8  15    6.17    1.87   0
   6   8 -15   13.98    2.01   0
  -4   8  15    6.69    1.54   0
  -2   8  15    4.69    1.56   0
   0   8  15   -1.39    1.32   0
  -5   9  15   -0.12    1.35   0
  -3   9  15    2.46    1.32   0
  -1   9  15    2.51    1.45   0
  -4  10  15   -0.95    1.45   0
  -2  10  15    0.05    1.46   0
  -4   0  16   35.19    3.15   0
  -2   0  16    5.32    1.68   0
  -5   1  16   14.90    2.32   0
  -3   1  16    5.04    1.60   0
  -4   2  16    0.48    1.44   0
  -2   2  16    5.09    1.78   0
  -5   3  16   -4.34    1.61   0
  -3   3  16   -1.26    1.61   0
  -4   4  16   -3.25    1.48   0
   0   0   0    0.00    0.00   0
;
_shelx_hkl_checksum     77505
_shelx_res_file
;
TITL  HL1  CC  -50DEGC
    H:\I_sx\l_sx.res
    created by SHELXL-2018/3 at 15:23:54 on 13-Feb-2019
CELL  0.71073 11.50470 23.40960 13.41150 90.00000 104.30500 90.00000
ZERR 12  0.00093  0.00262  0.00108  0.00000  0.00812  0.00000
LATT -7
SYMM X, -Y, Z+ 0.50000
SFAC C H N O
UNIT 168 120 48 12
TEMP -50
PLAN 30
FMAP 2
L.S. 20
BOND $H
CONF
ACTA
HTAB
HTAB N3 N1
HTAB N3 N4
HTAB C7 O1
HTAB N23 N21
HTAB N23 N24
EQIV $1 x, -y, z-1/2
HTAB C21 O2_$1
HTAB C22 O2_$1
HTAB C27 O2
HTAB N33 N31
EQIV $2 x+1/2, -y+1/2, z+1/2
HTAB C44 O1_$2
HTAB C47 O3
WGHT    0.028300    4.608500
EXTI    0.002107
FVAR       0.21678
O1    4    0.733714    0.079006    0.865475    11.00000    0.06222    0.05193 =
         0.02371    0.00260    0.00878    0.00799
N1    3    0.759728    0.122363    1.124778    11.00000    0.03806    0.04099 =
         0.03294   -0.00192    0.00381    0.00085
N2    3    0.626149    0.214331    1.024655    11.00000    0.04720    0.03109 =
         0.05239    0.00999    0.01055    0.00524
N3    3    0.814125    0.033917    1.020109    11.00000    0.04361    0.03879 =
         0.02581   -0.00001    0.00873    0.00284
AFIX  43
H3N   2    0.822207    0.037888    1.085969    11.00000   -1.20000
AFIX   0
N4    3    0.919122   -0.036603    1.171867    11.00000    0.03695    0.03200 =
         0.02804    0.00136    0.00371    0.00418
C1    1    0.723430    0.127028    1.020320    11.00000    0.02487    0.04017 =
         0.03855   -0.00157    0.01008    0.00074
C2    1    0.660801    0.171959    0.971678    11.00000    0.03231    0.03959 =
         0.03276    0.01366   -0.00152    0.00507
AFIX  43
H2    2    0.641206    0.173510    0.899409    11.00000   -1.20000
AFIX   0
C3    1    0.654470    0.211443    1.123723    11.00000    0.03091    0.03293 =
         0.05915    0.00077    0.00773    0.00725
AFIX  43
H3    2    0.627584    0.239705    1.162515    11.00000   -1.20000
AFIX   0
C4    1    0.726979    0.165135    1.174813    11.00000    0.04300    0.03733 =
         0.04818    0.00230   -0.00374    0.00482
AFIX  43
H4    2    0.752016    0.165464    1.247046    11.00000   -1.20000
AFIX   0
C5    1    0.757294    0.077532    0.959588    11.00000    0.03018    0.02770 =
         0.04024   -0.00017    0.01262    0.00135
C6    1    0.861575   -0.017057    0.988720    11.00000    0.03309    0.02614 =
         0.03208    0.00129    0.00435   -0.00688
C7    1    0.857778   -0.033105    0.890670    11.00000    0.04103    0.05986 =
         0.02374    0.01005    0.00763   -0.00706
AFIX  43
H7    2    0.818655   -0.009305    0.836235    11.00000   -1.20000
AFIX   0
C8    1    0.909563   -0.083332    0.868107    11.00000    0.05027    0.05099 =
         0.03737   -0.01497    0.01466   -0.00822
AFIX  43
H8    2    0.906182   -0.092985    0.799415    11.00000   -1.20000
AFIX   0
C9    1    0.965774   -0.118902    0.946422    11.00000    0.05749    0.04228 =
         0.04274   -0.01509    0.01997   -0.00159
AFIX  43
H9    2    1.000005   -0.153289    0.931312    11.00000   -1.20000
AFIX   0
C10   1    0.972444   -0.103975    1.050212    11.00000    0.03631    0.03331 =
         0.04052    0.00461    0.01053    0.00616
C11   1    1.031516   -0.137886    1.132714    11.00000    0.05759    0.04263 =
         0.07503    0.01305    0.03058    0.01725
AFIX  43
H11   2    1.069668   -0.171833    1.120905    11.00000   -1.20000
AFIX   0
C12   1    1.033479   -0.121626    1.229421    11.00000    0.04237    0.03990 =
         0.05338    0.02446    0.00743    0.00115
AFIX  43
H12   2    1.073731   -0.143839    1.285804    11.00000   -1.20000
AFIX   0
C13   1    0.974914   -0.071300    1.244938    11.00000    0.03483    0.05650 =
         0.02140    0.00232    0.00404   -0.00491
AFIX  43
H13   2    0.975561   -0.061557    1.313068    11.00000   -1.20000
AFIX   0
C14   1    0.917664   -0.053564    1.071586    11.00000    0.03059    0.03118 =
         0.02730    0.00105    0.01055   -0.00923
O2    4    1.166446    0.086671    1.253665    11.00000    0.05537    0.05159 =
         0.03374    0.00985    0.01107    0.00868
N21   3    1.142778    0.043054    0.997715    11.00000    0.03909    0.02498 =
         0.03480    0.00376    0.00656    0.00453
N22   3    1.274114   -0.050471    1.099570    11.00000    0.05857    0.03802 =
         0.04346    0.01014    0.01095    0.00854
N23   3    1.084339    0.130541    1.102456    11.00000    0.03808    0.03308 =
         0.02082    0.00006    0.00478    0.00651
AFIX  43
H23N  2    1.074944    0.126707    1.036416    11.00000   -1.20000
AFIX   0
N24   3    0.978014    0.202604    0.952808    11.00000    0.03200    0.04324 =
         0.03096   -0.00001    0.00465   -0.00642
C21   1    1.177334    0.000118    0.946264    11.00000    0.05868    0.03368 =
         0.03205   -0.00515    0.01467   -0.00534
AFIX  43
H21   2    1.158817    0.001603    0.874010    11.00000   -1.20000
AFIX   0
C22   1    1.237798   -0.045181    0.994575    11.00000    0.07448    0.03163 =
         0.04212   -0.00334    0.01890   -0.00537
AFIX  43
H22   2    1.256284   -0.074972    0.954083    11.00000   -1.20000
AFIX   0
C23   1    1.238214   -0.006177    1.150392    11.00000    0.05395    0.04195 =
         0.04479    0.00961    0.01965   -0.00486
AFIX  43
H23   2    1.256952   -0.006842    1.222691    11.00000   -1.20000
AFIX   0
C24   1    1.176004    0.039110    1.099955    11.00000    0.03313    0.02694 =
         0.02924    0.00404    0.00638   -0.00772
C25   1    1.141507    0.086891    1.159511    11.00000    0.02506    0.05492 =
         0.02192    0.01625   -0.00096   -0.00381
C26   1    1.037659    0.181069    1.132508    11.00000    0.01961    0.03295 =
         0.02661    0.00440    0.00392   -0.00197
C27   1    1.041504    0.195851    1.234617    11.00000    0.03926    0.02943 =
         0.03117   -0.00939    0.00954   -0.01360
AFIX  43
H27   2    1.080413    0.172461    1.289764    11.00000   -1.20000
AFIX   0
C28   1    0.984525    0.247382    1.251575    11.00000    0.05328    0.04377 =
         0.04555   -0.00877    0.02490   -0.01468
AFIX  43
H28   2    0.987051    0.258236    1.319558    11.00000   -1.20000
AFIX   0
C29   1    0.926736    0.281486    1.173759    11.00000    0.05399    0.02509 =
         0.06820   -0.00783    0.03068   -0.00432
AFIX  43
H29   2    0.887722    0.314476    1.188833    11.00000   -1.20000
AFIX   0
C30   1    0.923752    0.268880    1.072291    11.00000    0.03846    0.04118 =
         0.05394   -0.00649    0.01880   -0.00517
C31   1    0.863716    0.302015    0.988393    11.00000    0.05036    0.03406 =
         0.05549    0.00215    0.01494   -0.00206
AFIX  43
H31   2    0.822150    0.334769    1.000800    11.00000   -1.20000
AFIX   0
C32   1    0.863266    0.288396    0.888150    11.00000    0.04337    0.05802 =
         0.04864   -0.00502    0.00586   -0.00082
AFIX  43
H32   2    0.824502    0.311252    0.832158    11.00000   -1.20000
AFIX   0
C33   1    0.926455    0.236585    0.875030    11.00000    0.04322    0.03648 =
         0.04218    0.01282    0.00559    0.00148
AFIX  43
H33   2    0.931273    0.226477    0.808338    11.00000   -1.20000
AFIX   0
C34   1    0.977753    0.216909    1.048291    11.00000    0.02240    0.02499 =
         0.03832   -0.00913    0.00115   -0.00332
O3    4    1.233783    0.246417    0.867612    11.00000    0.06222    0.06391 =
         0.02402    0.00872    0.01130    0.00663
N31   3    1.253260    0.288224    1.126333    11.00000    0.03583    0.03814 =
         0.03165    0.00185    0.00529   -0.00130
N32   3    1.131572    0.383889    1.026732    11.00000    0.06072    0.04629 =
         0.06102    0.01021    0.01510    0.00900
N33   3    1.310083    0.200247    1.021211    11.00000    0.03467    0.04257 =
         0.02577    0.00216    0.00785    0.00034
AFIX  43
H33N  2    1.315150    0.203851    1.086711    11.00000   -1.20000
AFIX   0
N34   3    1.415382    0.128493    1.171738    11.00000    0.03780    0.03931 =
         0.02833   -0.00044    0.00827   -0.00720
C41   1    1.223809    0.291962    1.023701    11.00000    0.02616    0.03481 =
         0.03590    0.00874    0.00815   -0.00217
C42   1    1.162563    0.341068    0.975690    11.00000    0.04065    0.04345 =
         0.03326    0.00759    0.00553    0.00702
AFIX  43
H42   2    1.143118    0.343064    0.903457    11.00000   -1.20000
AFIX   0
C43   1    1.157805    0.378467    1.126713    11.00000    0.05432    0.05341 =
         0.05593    0.00937    0.00949    0.01168
AFIX  43
H43   2    1.132327    0.406954    1.165939    11.00000   -1.20000
AFIX   0
C44   1    1.221426    0.332572    1.176938    11.00000    0.04737    0.03982 =
         0.03799   -0.00050    0.01318    0.01178
AFIX  43
H44   2    1.243254    0.332380    1.249264    11.00000   -1.20000
AFIX   0
C45   1    1.255614    0.243908    0.962015    11.00000    0.03826    0.02608 =
         0.03564    0.00298    0.00690    0.00147
C46   1    1.359598    0.150053    0.992827    11.00000    0.03885    0.03312 =
         0.03786   -0.01298    0.01805   -0.00650
C47   1    1.352602    0.136552    0.892451    11.00000    0.03858    0.04214 =
         0.03035   -0.00305    0.01380   -0.00499
AFIX  43
H47   2    1.310731    0.160484    0.839348    11.00000   -1.20000
AFIX   0
C48   1    1.409069    0.086057    0.868795    11.00000    0.04471    0.04695 =
         0.04478   -0.02073    0.02427   -0.01666
AFIX  43
H48   2    1.406998    0.077855    0.799766    11.00000   -1.20000
AFIX   0
C49   1    1.466091    0.049278    0.943711    11.00000    0.04968    0.04314 =
         0.05551   -0.02317    0.02403   -0.00758
AFIX  43
H49   2    1.499598    0.015108    0.926739    11.00000   -1.20000
AFIX   0
C50   1    1.473827    0.063686    1.048092    11.00000    0.03583    0.02414 =
         0.04489   -0.00020    0.01538   -0.00767
C51   1    1.535565    0.029767    1.134001    11.00000    0.04422    0.03673 =
         0.08239    0.01327    0.03169    0.00512
AFIX  43
H51   2    1.576831   -0.003515    1.123746    11.00000   -1.20000
AFIX   0
C52   1    1.533339    0.046478    1.229674    11.00000    0.03935    0.04217 =
         0.06266    0.03599    0.01224    0.00976
AFIX  43
H52   2    1.573714    0.024722    1.286647    11.00000   -1.20000
AFIX   0
C53   1    1.473735    0.094129    1.244531    11.00000    0.03694    0.05598 =
         0.03549    0.00062    0.00237   -0.00892
AFIX  43
H53   2    1.473984    0.103532    1.312724    11.00000   -1.20000
AFIX   0
C54   1    1.417610    0.113301    1.071682    11.00000    0.03540    0.04038 =
         0.02750   -0.00072    0.01302   -0.00674
HKLF 4
REM   HL1  CC  -50DEGC
REM wR2 = 0.1335, GooF = S = 1.165, Restrained GooF = 1.165 for all data
REM R1 = 0.0594 for 2851 Fo > 4sig(Fo) and 0.1014 for all 4090 data
REM 515 parameters refined using 2 restraints
END
WGHT      0.0285      4.6052
REM Instructions for potential hydrogen bonds
HTAB N3 N1
HTAB N3 N4
HTAB C7 O1
HTAB N23 N21
HTAB N23 N24
HTAB C21 O2_$1
HTAB C22 O2_$1
HTAB C27 O2
HTAB N33 N31
HTAB C44 O1_$2
HTAB C47 O3
REM Highest difference peak  0.190,  deepest hole -0.206,  1-sigma level  0.046
Q1    1   0.9382  0.2377  1.0516  11.00000  0.05    0.19
Q2    1   0.9600 -0.1773  0.9247  11.00000  0.05    0.19
Q3    1   1.2269  0.0024  0.8349  11.00000  0.05    0.18
Q4    1   1.0950  0.4203  0.9097  11.00000  0.05    0.18
Q5    1   1.0294  0.2116  1.0850  11.00000  0.05    0.18
Q6    1   0.5777  0.2478  0.9994  11.00000  0.05    0.17
Q7    1   1.3517  0.1285  0.9465  11.00000  0.05    0.17
Q8    1   1.2306  0.0701  1.3108  11.00000  0.05    0.17
Q9    1   0.8329  0.0008  0.7363  11.00000  0.05    0.17
Q10   1   0.9255  0.3418  1.1979  11.00000  0.05    0.17
Q11   1   1.1646  0.2865  0.7970  11.00000  0.05    0.17
Q12   1   1.3217  0.1588  1.1532  11.00000  0.05    0.17
Q13   1   0.8125  0.3724  1.0015  11.00000  0.05    0.17
Q14   1   0.8138  0.3212  1.1585  11.00000  0.05    0.16
Q15   1   0.7682  0.0665  1.1449  11.00000  0.05    0.16
Q16   1   1.5218 -0.0390  0.9525  11.00000  0.05    0.16
Q17   1   1.1522 -0.1315  1.1239  11.00000  0.05    0.16
Q18   1   0.8637  0.3847  1.1712  11.00000  0.05    0.16
Q19   1   1.1328  0.0909  0.9700  11.00000  0.05    0.16
Q20   1   1.0629 -0.1708  1.3902  11.00000  0.05    0.16
Q21   1   1.2040  0.0331  1.2513  11.00000  0.05    0.16
Q22   1   1.0422 -0.1204  1.3493  11.00000  0.05    0.15
Q23   1   1.0758 -0.2047  1.1212  11.00000  0.05    0.15
Q24   1   1.4588  0.0938  1.0622  11.00000  0.05    0.15
Q25   1   0.9617 -0.1397  1.0776  11.00000  0.05    0.15
Q26   1   1.0558 -0.2170  0.9450  11.00000  0.05    0.15
Q27   1   1.1811  0.3095  1.0021  11.00000  0.05    0.15
Q28   1   1.1639 -0.0406  0.8196  11.00000  0.05    0.15
Q29   1   1.2400 -0.0691  0.8962  11.00000  0.05    0.15
Q30   1   0.7057  0.1021  0.9842  11.00000  0.05    0.15
;
_shelx_res_checksum     67552
data_I
_database_code_depnum_ccdc_archive 'CCDC 1911375'
_audit_creation_method     'SHELXL-2018/3'
_chemical_name_systematic
;\
Hexa-\m-acetato-1:2\k^2^<i>O</i>:<i>O</i>';2:3\k^8^<i>O</i>:<i>O</i>';
3:4\k^2^<i>O</i>:<i>O</i>'-dimethanol-1\k<i>O</i>,2\k<i>O</i>-bis[<i>N</i>-\
(quinolin-8-yl)pyrazine-2-carboxamide]-1\k^3^<i>N</i>,<i>N</i>',<i>N</i>'';
4\k^3^<i>N</i>,<i>N</i>',<i>N</i>''-tetracopper(II) methanol disolvate
;
_chemical_name_common     ?
_chemical_formula_moiety     'C42 H44 Cu4 N8 O16, 2(C H4 O)'
_chemical_formula_sum     'C44 H52 Cu4 N8 O18'
_chemical_formula_iupac     '[Cu4 (C42 H44 N8 O16)] , 2C H4 O'
_chemical_formula_weight     1235.09
_chemical_melting_point     ?
_space_group_crystal_system     triclinic
_space_group_name_H-M_alt     'P -1'
_space_group_name_Hall     '-P 1'
loop_
    _space_group_symop_operation_xyz
    'x, y, z'
    '-x, -y, -z'
_cell_length_a     8.1485(7)
_cell_length_b     11.2132(9)
_cell_length_c     14.2662(12)
_cell_angle_alpha     98.352(9)
_cell_angle_beta     93.668(10)
_cell_angle_gamma     103.578(9)
_cell_volume     1247.11(19)
_cell_formula_units_Z     1
_cell_measurement_reflns_used     8000
_cell_measurement_theta_min     2.20
_cell_measurement_theta_max     25.90
_cell_measurement_temperature     153(2)
_exptl_crystal_description     block
_exptl_crystal_colour     green
_exptl_crystal_size_max     0.50
_exptl_crystal_size_mid     0.30
_exptl_crystal_size_min     0.25
_exptl_crystal_density_diffrn     1.645
_exptl_crystal_density_meas     ?
_exptl_crystal_density_method     ?
_exptl_crystal_F_000     632
_exptl_absorpt_coefficient_mu     1.764
_exptl_absorpt_correction_type     multi-scan
_exptl_absorpt_process_details
;
(MULABS; Spek, 2009)
;
_exptl_absorpt_correction_T_min     0.564
_exptl_absorpt_correction_T_max     1.000
_diffrn_ambient_temperature     153(2)
_diffrn_radiation_type     MoK\a
_diffrn_radiation_wavelength     0.71073
_diffrn_radiation_source     'fine-focus sealed tube'
_diffrn_radiation_monochromator     'plane graphite'
_diffrn_measurement_device_type     'STOE IPDS 1'
_diffrn_measurement_device     '1 circle goniometer'
_diffrn_measurement_method     '\f rotation'
_diffrn_detector     'image plate'
_diffrn_detector_area_resol_mean     ?
_diffrn_reflns_number     9825
_diffrn_reflns_av_R_equivalents     0.0496
_diffrn_reflns_av_unetI/netI     0.0457
_diffrn_reflns_theta_min     2.187
_diffrn_reflns_theta_max     25.919
_diffrn_reflns_theta_full     25.242
_diffrn_measured_fraction_theta_max     0.928
_diffrn_measured_fraction_theta_full     0.937
_diffrn_reflns_limit_h_min     -10
_diffrn_reflns_limit_h_max     10
_diffrn_reflns_limit_k_min     -13
_diffrn_reflns_limit_k_max     13
_diffrn_reflns_limit_l_min     -17
_diffrn_reflns_limit_l_max     17
_refine_special_details     ?
_reflns_number_total     4499
_reflns_number_gt     3906
_reflns_threshold_expression     'I > 2\s(I)'
_refine_ls_structure_factor_coef     Fsqd
_refine_ls_matrix_type     full
_refine_ls_R_factor_all     0.0359
_refine_ls_R_factor_gt     0.0310
_refine_ls_wR_factor_gt     0.0814
_refine_ls_wR_factor_ref     0.0833
_refine_ls_goodness_of_fit_ref     0.978
_refine_ls_restrained_S_all     0.978
_refine_ls_number_reflns     4499
_refine_ls_number_parameters     344
_refine_ls_number_restraints     0
_refine_ls_hydrogen_treatment     mixed
_refine_ls_weighting_scheme     calc
_refine_ls_weighting_details
                      'w=1/[\s^2^(Fo^2^)+(0.0579P)^2^] where P=(Fo^2^+2Fc^2^)/3'
_atom_sites_solution_hydrogens     mixed
_atom_sites_solution_primary     direct
_atom_sites_solution_secondary     difmap
_refine_ls_shift/su_max     0.001
_refine_ls_shift/su_mean     0.000
_refine_diff_density_max     0.656
_refine_diff_density_min     -0.661
_refine_ls_extinction_method     none
_refine_ls_extinction_coef     .
loop_
    _atom_type_symbol
    _atom_type_description
    _atom_type_scat_dispersion_real
    _atom_type_scat_dispersion_imag
    _atom_type_scat_source
    'C' 'C' 0.0033 0.0016
                         'International Tables Vol C Tables 4.2.6.8 and 6.1.1.4'
    'H' 'H' 0.0000 0.0000
                         'International Tables Vol C Tables 4.2.6.8 and 6.1.1.4'
    'N' 'N' 0.0061 0.0033
                         'International Tables Vol C Tables 4.2.6.8 and 6.1.1.4'
    'O' 'O' 0.0106 0.0060
                         'International Tables Vol C Tables 4.2.6.8 and 6.1.1.4'
    'Cu' 'Cu' 0.3201 1.2651
                         'International Tables Vol C Tables 4.2.6.8 and 6.1.1.4'
_computing_data_collection
;
EXPOSE in <i>IPDS-I</i> (Stoe & Cie, 2004)
;
_computing_cell_refinement
;
CELL in <i>IPDS-I</i> (Stoe & Cie, 2004)
;
_computing_data_reduction
;
INTEGRATE in <i>IPDS-I</i> (Stoe & Cie, 2004)
;
_computing_structure_solution
;
SHELXS97 (Sheldrick, 2008)
;
_computing_structure_refinement
;
<i>SHELXL2018/3</i> (Sheldrick, 2015)
;
_computing_molecular_graphics
;
PLATON  (Spek, 2009) and Mercury (Macrae <i>et al.</i>,  2008)
;
_computing_publication_material
;
<i>SHELXL2018/3</i> (Sheldrick, 2015), PLATON (Spek, 2009) and
publcif (Westrip, 2010)
;
loop_
    _atom_site_type_symbol
    _atom_site_label
    _atom_site_fract_x
    _atom_site_fract_y
    _atom_site_fract_z
    _atom_site_U_iso_or_equiv
    _atom_site_adp_type
    _atom_site_calc_flag
    _atom_site_occupancy
    _atom_site_disorder_assembly
    _atom_site_disorder_group
    Cu Cu1 0.39598(3) 0.31687(2) 0.17585(2) 0.01373(9) Uani d 1 . .
    O O2 0.1648(2) 0.37443(17) 0.10360(12) 0.0196(4) Uani d 1 . .
    H H2O 0.208(3) 0.440(3) 0.081(2) 0.020(7) Uiso d 1 . .
    C C15 0.0276(3) 0.3951(3) 0.15486(19) 0.0295(6) Uani d 1 . .
    H H15C -0.070186 0.391617 0.109933 0.044 Uiso calc 1 . .
    H H15B 0.061424 0.477100 0.195227 0.044 Uiso calc 1 . .
    H H15A -0.003095 0.330750 0.194798 0.044 Uiso calc 1 . .
    N N1 0.5500(2) 0.49209(19) 0.19753(13) 0.0158(4) Uani d 1 . .
    N N2 0.7940(2) 0.7145(2) 0.20796(15) 0.0220(4) Uani d 1 . .
    N N3 0.5020(2) 0.30915(19) 0.05748(13) 0.0143(4) Uani d 1 . .
    N N4 0.2904(2) 0.13793(19) 0.12373(13) 0.0151(4) Uani d 1 . .
    O O1 0.6953(2) 0.42282(17) -0.02929(12) 0.0214(4) Uani d 1 . .
    C C1 0.6469(3) 0.5128(2) 0.12584(15) 0.0145(4) Uani d 1 . .
    C C2 0.7678(3) 0.6243(2) 0.13166(17) 0.0193(5) Uani d 1 . .
    H H2 0.834295 0.637233 0.080020 0.023 Uiso calc 1 . .
    C C3 0.6944(3) 0.6927(2) 0.27740(17) 0.0221(5) Uani d 1 . .
    H H3 0.707511 0.755074 0.331961 0.027 Uiso calc 1 . .
    C C4 0.5719(3) 0.5817(2) 0.27251(16) 0.0193(5) Uani d 1 . .
    H H4 0.503163 0.569718 0.323337 0.023 Uiso calc 1 . .
    C C5 0.6164(3) 0.4088(2) 0.04218(15) 0.0145(5) Uani d 1 . .
    C C6 0.4453(3) 0.1982(2) -0.00583(15) 0.0142(4) Uani d 1 . .
    C C7 0.4895(3) 0.1676(2) -0.09636(15) 0.0174(5) Uani d 1 . .
    H H7 0.568342 0.227202 -0.122700 0.021 Uiso calc 1 . .
    C C8 0.4187(3) 0.0487(2) -0.14995(16) 0.0209(5) Uani d 1 . .
    H H8 0.450487 0.029735 -0.212245 0.025 Uiso calc 1 . .
    C C9 0.3049(3) -0.0406(2) -0.11458(16) 0.0209(5) Uani d 1 . .
    H H9 0.258555 -0.120132 -0.152212 0.025 Uiso calc 1 . .
    C C10 0.2569(3) -0.0133(2) -0.02131(16) 0.0172(5) Uani d 1 . .
    C C11 0.1416(3) -0.0996(2) 0.02149(18) 0.0212(5) Uani d 1 . .
    H H11 0.088973 -0.180113 -0.012911 0.025 Uiso calc 1 . .
    C C12 0.1067(3) -0.0660(2) 0.11283(17) 0.0221(5) Uani d 1 . .
    H H12 0.030098 -0.123070 0.142415 0.027 Uiso calc 1 . .
    C C13 0.1849(3) 0.0530(2) 0.16210(16) 0.0183(5) Uani d 1 . .
    H H13 0.161656 0.074312 0.225945 0.022 Uiso calc 1 . .
    C C14 0.3277(3) 0.1054(2) 0.03234(15) 0.0141(4) Uani d 1 . .
    Cu Cu2 0.44706(3) 0.08030(3) 0.45535(2) 0.01311(9) Uani d 1 . .
    O O3 0.3072(2) 0.34649(16) 0.29775(11) 0.0178(3) Uani d 1 . .
    O O4 0.3848(2) 0.19608(16) 0.36021(11) 0.0195(4) Uani d 1 . .
    O O5 0.5820(2) 0.21036(16) 0.55744(12) 0.0220(4) Uani d 1 . .
    O O6 0.6575(2) 0.08152(17) 0.39303(11) 0.0208(4) Uani d 1 . .
    O O7 0.3245(2) -0.07186(17) 0.36824(12) 0.0250(4) Uani d 1 . .
    O O8 0.25541(19) 0.05939(17) 0.53366(12) 0.0214(4) Uani d 1 . .
    C C16 0.3260(3) 0.2889(2) 0.36657(15) 0.0144(4) Uani d 1 . .
    C C17 0.2738(4) 0.3410(3) 0.46051(17) 0.0300(6) Uani d 1 . .
    H H17A 0.225199 0.411380 0.452304 0.045 Uiso calc 1 . .
    H H17B 0.373388 0.369265 0.507758 0.045 Uiso calc 1 . .
    H H17C 0.188966 0.276304 0.482413 0.045 Uiso calc 1 . .
    C C18 0.6718(3) 0.1805(2) 0.62131(16) 0.0179(5) Uani d 1 . .
    C C19 0.7880(3) 0.2856(3) 0.69104(19) 0.0294(6) Uani d 1 . .
    H H19A 0.736862 0.295786 0.751097 0.044 Uiso calc 1 . .
    H H19B 0.804464 0.362812 0.664396 0.044 Uiso calc 1 . .
    H H19C 0.897884 0.266140 0.702785 0.044 Uiso calc 1 . .
    C C20 0.7617(3) 0.0184(2) 0.40933(15) 0.0159(5) Uani d 1 . .
    C C21 0.9158(3) 0.0332(3) 0.35565(17) 0.0227(5) Uani d 1 . .
    H H21C 1.015191 0.034582 0.398686 0.034 Uiso calc 1 . .
    H H21B 0.934162 0.111348 0.330169 0.034 Uiso calc 1 . .
    H H21A 0.898758 -0.036643 0.303063 0.034 Uiso calc 1 . .
    O O9 0.7083(3) 0.2935(2) 0.28288(15) 0.0402(5) Uani d 1 . .
    H H9O 0.646942 0.230274 0.299405 0.060 Uiso calc 1 . .
    C C22 0.7910(4) 0.3767(3) 0.3638(2) 0.0457(8) Uani d 1 . .
    H H22A 0.853986 0.453730 0.344812 0.069 Uiso calc 1 . .
    H H22B 0.869998 0.339429 0.397142 0.069 Uiso calc 1 . .
    H H22C 0.707048 0.395299 0.406157 0.069 Uiso calc 1 . .
loop_
    _atom_site_aniso_label
    _atom_site_aniso_U_11
    _atom_site_aniso_U_22
    _atom_site_aniso_U_33
    _atom_site_aniso_U_12
    _atom_site_aniso_U_13
    _atom_site_aniso_U_23
    Cu1 0.01849(15) 0.01031(18) 0.01175(14) 0.00192(11) 0.00404(10) 0.00134(11)
    O2 0.0199(8) 0.0199(11) 0.0213(8) 0.0052(7) 0.0047(6) 0.0088(8)
    C15 0.0202(12) 0.0357(18) 0.0291(13) 0.0058(11) 0.0026(10) -0.0044(12)
    N1 0.0172(9) 0.0165(12) 0.0143(9) 0.0048(7) 0.0002(7) 0.0042(8)
    N2 0.0228(10) 0.0146(12) 0.0249(10) -0.0001(8) -0.0024(8) 0.0016(9)
    N3 0.0158(8) 0.0126(11) 0.0137(9) 0.0013(7) 0.0013(7) 0.0028(8)
    N4 0.0155(8) 0.0142(11) 0.0158(9) 0.0044(7) 0.0020(7) 0.0021(8)
    O1 0.0257(8) 0.0193(10) 0.0188(8) 0.0015(7) 0.0093(7) 0.0052(7)
    C1 0.0143(10) 0.0146(13) 0.0165(10) 0.0061(8) -0.0003(8) 0.0055(9)
    C2 0.0171(10) 0.0168(14) 0.0228(11) 0.0019(9) 0.0007(9) 0.0040(10)
    C3 0.0273(12) 0.0150(14) 0.0212(12) 0.0032(9) -0.0031(9) -0.0008(10)
    C4 0.0238(11) 0.0187(14) 0.0151(10) 0.0059(9) 0.0003(9) 0.0016(9)
    C5 0.0141(10) 0.0141(14) 0.0163(10) 0.0049(8) -0.0006(8) 0.0044(9)
    C6 0.0149(9) 0.0134(13) 0.0151(10) 0.0055(8) -0.0014(8) 0.0029(9)
    C7 0.0208(10) 0.0206(14) 0.0123(10) 0.0068(9) 0.0020(8) 0.0045(9)
    C8 0.0265(12) 0.0248(15) 0.0126(10) 0.0108(10) 0.0014(9) 0.0002(10)
    C9 0.0277(12) 0.0164(14) 0.0162(11) 0.0061(9) -0.0031(9) -0.0036(9)
    C10 0.0174(10) 0.0158(14) 0.0172(11) 0.0047(9) -0.0030(8) 0.0002(9)
    C11 0.0209(11) 0.0125(14) 0.0264(12) 0.0009(9) -0.0027(9) -0.0015(10)
    C12 0.0198(11) 0.0177(15) 0.0258(12) -0.0026(9) 0.0035(9) 0.0049(10)
    C13 0.0201(11) 0.0165(14) 0.0176(11) 0.0021(9) 0.0050(8) 0.0034(9)
    C14 0.0149(9) 0.0147(13) 0.0135(10) 0.0057(8) -0.0001(8) 0.0019(9)
    Cu2 0.01474(14) 0.01284(18) 0.01143(14) 0.00311(10) 0.00007(10) 0.00198(11)
    O3 0.0262(8) 0.0157(10) 0.0141(7) 0.0083(6) 0.0048(6) 0.0043(7)
    O4 0.0279(8) 0.0187(10) 0.0140(7) 0.0094(7) 0.0004(6) 0.0046(7)
    O5 0.0240(8) 0.0170(10) 0.0218(8) 0.0028(7) -0.0047(7) -0.0003(7)
    O6 0.0231(8) 0.0236(11) 0.0198(8) 0.0098(7) 0.0079(6) 0.0081(7)
    O7 0.0314(9) 0.0198(11) 0.0204(8) 0.0039(7) -0.0073(7) 0.0006(7)
    O8 0.0191(8) 0.0252(11) 0.0234(8) 0.0077(7) 0.0059(6) 0.0103(8)
    C16 0.0140(10) 0.0149(14) 0.0133(10) 0.0022(8) -0.0002(8) 0.0026(9)
    C17 0.0464(15) 0.0338(18) 0.0164(12) 0.0196(13) 0.0102(11) 0.0066(11)
    C18 0.0141(10) 0.0203(15) 0.0165(11) 0.0023(9) 0.0021(8) -0.0028(9)
    C19 0.0265(12) 0.0227(17) 0.0313(14) 0.0005(10) -0.0082(11) -0.0064(11)
    C20 0.0174(10) 0.0140(14) 0.0131(10) 0.0011(8) -0.0002(8) -0.0030(9)
    C21 0.0198(11) 0.0244(16) 0.0234(12) 0.0041(9) 0.0048(9) 0.0037(10)
    O9 0.0560(13) 0.0284(14) 0.0405(11) 0.0107(10) 0.0252(10) 0.0108(10)
    C22 0.0507(18) 0.033(2) 0.053(2) 0.0066(14) 0.0113(15) 0.0083(16)
_geom_special_details
;
 All esds (except the esd in the dihedral angle between two l.s. planes)
 are estimated using the full covariance matrix.  The cell esds are taken
 into account individually in the estimation of esds in distances, angles
 and torsion angles; correlations between esds in cell parameters are only
 used when they are defined by crystal symmetry.  An approximate (isotropic)
 treatment of cell esds is used for estimating esds involving l.s. planes.
;
loop_
    _geom_bond_atom_site_label_1
    _geom_bond_atom_site_label_2
    _geom_bond_site_symmetry_2
    _geom_bond_distance
    _geom_bond_publ_flag
    Cu1 N1 . 2.037(2) y
    Cu1 N3 . 1.9457(18) y
    Cu1 N4 . 1.998(2) y
    Cu1 O2 . 2.3541(16) y
    Cu1 O3 . 1.9401(15) y
    O2 C15 . 1.420(3) ?
    O2 H2O . 0.85(3) ?
    C15 H15C . 0.9800 ?
    C15 H15B . 0.9800 ?
    C15 H15A . 0.9800 ?
    N1 C4 . 1.328(3) ?
    N1 C1 . 1.345(3) ?
    N2 C3 . 1.334(3) ?
    N2 C2 . 1.343(3) ?
    N3 C5 . 1.331(3) ?
    N3 C6 . 1.388(3) ?
    N4 C13 . 1.332(3) ?
    N4 C14 . 1.375(3) ?
    O1 C5 . 1.249(3) ?
    C1 C2 . 1.386(3) ?
    C1 C5 . 1.506(3) ?
    C2 H2 . 0.9500 ?
    C3 C4 . 1.391(3) ?
    C3 H3 . 0.9500 ?
    C4 H4 . 0.9500 ?
    C6 C7 . 1.380(3) ?
    C6 C14 . 1.436(3) ?
    C7 C8 . 1.407(4) ?
    C7 H7 . 0.9500 ?
    C8 C9 . 1.375(4) ?
    C8 H8 . 0.9500 ?
    C9 C10 . 1.422(3) ?
    C9 H9 . 0.9500 ?
    C10 C14 . 1.406(3) ?
    C10 C11 . 1.418(3) ?
    C11 C12 . 1.370(4) ?
    C11 H11 . 0.9500 ?
    C12 C13 . 1.397(4) ?
    C12 H12 . 0.9500 ?
    C13 H13 . 0.9500 ?
    Cu2 Cu2 2_656 2.6202(6) y
    Cu2 O4 . 2.1255(16) y
    Cu2 O5 . 1.9703(17) y
    Cu2 O6 . 1.9793(15) y
    Cu2 O7 . 1.9692(18) y
    Cu2 O8 . 1.9671(16) y
    O3 C16 . 1.271(3) ?
    O4 C16 . 1.238(3) ?
    O5 C18 . 1.264(3) ?
    O6 C20 . 1.258(3) ?
    O7 C18 2_656 1.256(3) ?
    O8 C20 2_656 1.267(3) ?
    C16 C17 . 1.510(3) ?
    C17 H17A . 0.9800 ?
    C17 H17B . 0.9800 ?
    C17 H17C . 0.9800 ?
    C18 C19 . 1.513(3) ?
    C19 H19A . 0.9800 ?
    C19 H19B . 0.9800 ?
    C19 H19C . 0.9800 ?
    C20 C21 . 1.501(3) ?
    C21 H21C . 0.9800 ?
    C21 H21B . 0.9800 ?
    C21 H21A . 0.9800 ?
    O9 C22 . 1.396(4) ?
    O9 H9O . 0.8400 ?
    C22 H22A . 0.9800 ?
    C22 H22B . 0.9800 ?
    C22 H22C . 0.9800 ?
loop_
    _geom_angle_atom_site_label_1
    _geom_angle_atom_site_label_2
    _geom_angle_atom_site_label_3
    _geom_angle_site_symmetry_1
    _geom_angle_site_symmetry_3
    _geom_angle
    _geom_angle_publ_flag
    O3 Cu1 N3 . . 172.66(8) y
    O3 Cu1 N4 . . 105.05(7) ?
    N3 Cu1 N4 . . 82.29(8) ?
    O3 Cu1 N1 . . 91.72(7) ?
    N3 Cu1 N1 . . 80.94(8) ?
    N4 Cu1 N1 . . 162.67(8) y
    O3 Cu1 O2 . . 88.87(6) ?
    N3 Cu1 O2 . . 91.42(7) ?
    N4 Cu1 O2 . . 90.51(7) ?
    N1 Cu1 O2 . . 94.20(7) ?
    C15 O2 Cu1 . . 121.65(14) ?
    C15 O2 H2O . . 109.0(19) ?
    Cu1 O2 H2O . . 105.5(18) ?
    O2 C15 H15C . . 109.5 ?
    O2 C15 H15B . . 109.5 ?
    H15C C15 H15B . . 109.5 ?
    O2 C15 H15A . . 109.5 ?
    H15C C15 H15A . . 109.5 ?
    H15B C15 H15A . . 109.5 ?
    C4 N1 C1 . . 118.3(2) ?
    C4 N1 Cu1 . . 129.20(16) ?
    C1 N1 Cu1 . . 112.44(15) ?
    C3 N2 C2 . . 116.5(2) ?
    C5 N3 C6 . . 125.59(19) ?
    C5 N3 Cu1 . . 118.94(16) ?
    C6 N3 Cu1 . . 115.44(14) ?
    C13 N4 C14 . . 118.3(2) ?
    C13 N4 Cu1 . . 129.49(17) ?
    C14 N4 Cu1 . . 112.08(15) ?
    N1 C1 C2 . . 120.3(2) ?
    N1 C1 C5 . . 116.22(19) ?
    C2 C1 C5 . . 123.5(2) ?
    N2 C2 C1 . . 122.1(2) ?
    N2 C2 H2 . . 118.9 ?
    C1 C2 H2 . . 118.9 ?
    N2 C3 C4 . . 122.2(2) ?
    N2 C3 H3 . . 118.9 ?
    C4 C3 H3 . . 118.9 ?
    N1 C4 C3 . . 120.7(2) ?
    N1 C4 H4 . . 119.6 ?
    C3 C4 H4 . . 119.6 ?
    O1 C5 N3 . . 128.5(2) ?
    O1 C5 C1 . . 120.2(2) ?
    N3 C5 C1 . . 111.34(18) ?
    C7 C6 N3 . . 128.8(2) ?
    C7 C6 C14 . . 118.3(2) ?
    N3 C6 C14 . . 112.89(19) ?
    C6 C7 C8 . . 120.5(2) ?
    C6 C7 H7 . . 119.8 ?
    C8 C7 H7 . . 119.8 ?
    C9 C8 C7 . . 121.8(2) ?
    C9 C8 H8 . . 119.1 ?
    C7 C8 H8 . . 119.1 ?
    C8 C9 C10 . . 119.6(2) ?
    C8 C9 H9 . . 120.2 ?
    C10 C9 H9 . . 120.2 ?
    C14 C10 C11 . . 117.6(2) ?
    C14 C10 C9 . . 118.7(2) ?
    C11 C10 C9 . . 123.6(2) ?
    C12 C11 C10 . . 119.5(2) ?
    C12 C11 H11 . . 120.3 ?
    C10 C11 H11 . . 120.3 ?
    C11 C12 C13 . . 119.4(2) ?
    C11 C12 H12 . . 120.3 ?
    C13 C12 H12 . . 120.3 ?
    N4 C13 C12 . . 123.0(2) ?
    N4 C13 H13 . . 118.5 ?
    C12 C13 H13 . . 118.5 ?
    N4 C14 C10 . . 122.1(2) ?
    N4 C14 C6 . . 116.8(2) ?
    C10 C14 C6 . . 121.1(2) ?
    O8 Cu2 O7 . . 88.94(8) ?
    O8 Cu2 O5 . . 89.35(7) ?
    O7 Cu2 O5 . . 169.04(7) y
    O8 Cu2 O6 . . 168.74(7) y
    O7 Cu2 O6 . . 91.16(7) ?
    O5 Cu2 O6 . . 88.42(7) ?
    O8 Cu2 O4 . . 102.95(6) ?
    O7 Cu2 O4 . . 92.05(7) ?
    O5 Cu2 O4 . . 98.88(7) ?
    O6 Cu2 O4 . . 88.31(6) ?
    O8 Cu2 Cu2 . 2_656 86.81(5) ?
    O7 Cu2 Cu2 . 2_656 82.29(5) ?
    O5 Cu2 Cu2 . 2_656 86.81(5) ?
    O6 Cu2 Cu2 . 2_656 82.04(5) ?
    O4 Cu2 Cu2 . 2_656 168.68(5) ?
    C16 O3 Cu1 . . 124.70(15) ?
    C16 O4 Cu2 . . 135.91(14) ?
    C18 O5 Cu2 . . 119.47(16) ?
    C20 O6 Cu2 . . 125.71(15) ?
    C18 O7 Cu2 2_656 . 125.03(15) ?
    C20 O8 Cu2 2_656 . 120.48(15) ?
    O4 C16 O3 . . 123.9(2) ?
    O4 C16 C17 . . 120.1(2) ?
    O3 C16 C17 . . 116.0(2) ?
    C16 C17 H17A . . 109.5 ?
    C16 C17 H17B . . 109.5 ?
    H17A C17 H17B . . 109.5 ?
    C16 C17 H17C . . 109.5 ?
    H17A C17 H17C . . 109.5 ?
    H17B C17 H17C . . 109.5 ?
    O7 C18 O5 2_656 . 126.2(2) ?
    O7 C18 C19 2_656 . 116.8(2) ?
    O5 C18 C19 . . 117.0(2) ?
    C18 C19 H19A . . 109.5 ?
    C18 C19 H19B . . 109.5 ?
    H19A C19 H19B . . 109.5 ?
    C18 C19 H19C . . 109.5 ?
    H19A C19 H19C . . 109.5 ?
    H19B C19 H19C . . 109.5 ?
    O6 C20 O8 . 2_656 124.8(2) ?
    O6 C20 C21 . . 118.0(2) ?
    O8 C20 C21 2_656 . 117.2(2) ?
    C20 C21 H21C . . 109.5 ?
    C20 C21 H21B . . 109.5 ?
    H21C C21 H21B . . 109.5 ?
    C20 C21 H21A . . 109.5 ?
    H21C C21 H21A . . 109.5 ?
    H21B C21 H21A . . 109.5 ?
    C22 O9 H9O . . 109.5 ?
    O9 C22 H22A . . 109.5 ?
    O9 C22 H22B . . 109.5 ?
    H22A C22 H22B . . 109.5 ?
    O9 C22 H22C . . 109.5 ?
    H22A C22 H22C . . 109.5 ?
    H22B C22 H22C . . 109.5 ?
loop_
    _geom_torsion_atom_site_label_1
    _geom_torsion_atom_site_label_2
    _geom_torsion_atom_site_label_3
    _geom_torsion_atom_site_label_4
    _geom_torsion_site_symmetry_1
    _geom_torsion_site_symmetry_2
    _geom_torsion_site_symmetry_3
    _geom_torsion_site_symmetry_4
    _geom_torsion
    _geom_torsion_publ_flag
    C4 N1 C1 C2 . . . . 1.0(3) ?
    Cu1 N1 C1 C2 . . . . -175.58(16) ?
    C4 N1 C1 C5 . . . . -179.55(19) ?
    Cu1 N1 C1 C5 . . . . 3.9(2) ?
    C3 N2 C2 C1 . . . . -1.6(3) ?
    N1 C1 C2 N2 . . . . 0.5(3) ?
    C5 C1 C2 N2 . . . . -178.9(2) ?
    C2 N2 C3 C4 . . . . 1.3(3) ?
    C1 N1 C4 C3 . . . . -1.4(3) ?
    Cu1 N1 C4 C3 . . . . 174.59(16) ?
    N2 C3 C4 N1 . . . . 0.2(4) ?
    C6 N3 C5 O1 . . . . -0.8(4) ?
    Cu1 N3 C5 O1 . . . . -178.55(18) ?
    C6 N3 C5 C1 . . . . 179.67(18) ?
    Cu1 N3 C5 C1 . . . . 1.9(2) ?
    N1 C1 C5 O1 . . . . 176.57(19) ?
    C2 C1 C5 O1 . . . . -4.0(3) ?
    N1 C1 C5 N3 . . . . -3.8(3) ?
    C2 C1 C5 N3 . . . . 175.59(19) ?
    C5 N3 C6 C7 . . . . -1.5(4) ?
    Cu1 N3 C6 C7 . . . . 176.32(18) ?
    C5 N3 C6 C14 . . . . 177.16(19) ?
    Cu1 N3 C6 C14 . . . . -5.0(2) ?
    N3 C6 C7 C8 . . . . 179.5(2) ?
    C14 C6 C7 C8 . . . . 0.8(3) ?
    C6 C7 C8 C9 . . . . -0.3(4) ?
    C7 C8 C9 C10 . . . . -0.2(4) ?
    C8 C9 C10 C14 . . . . 0.1(3) ?
    C8 C9 C10 C11 . . . . -179.5(2) ?
    C14 C10 C11 C12 . . . . -1.5(3) ?
    C9 C10 C11 C12 . . . . 178.1(2) ?
    C10 C11 C12 C13 . . . . 0.3(4) ?
    C14 N4 C13 C12 . . . . -2.0(3) ?
    Cu1 N4 C13 C12 . . . . 173.02(17) ?
    C11 C12 C13 N4 . . . . 1.5(4) ?
    C13 N4 C14 C10 . . . . 0.7(3) ?
    Cu1 N4 C14 C10 . . . . -175.18(16) ?
    C13 N4 C14 C6 . . . . -178.42(19) ?
    Cu1 N4 C14 C6 . . . . 5.8(2) ?
    C11 C10 C14 N4 . . . . 1.0(3) ?
    C9 C10 C14 N4 . . . . -178.6(2) ?
    C11 C10 C14 C6 . . . . -179.94(19) ?
    C9 C10 C14 C6 . . . . 0.4(3) ?
    C7 C6 C14 N4 . . . . 178.15(19) ?
    N3 C6 C14 N4 . . . . -0.7(3) ?
    C7 C6 C14 C10 . . . . -0.9(3) ?
    N3 C6 C14 C10 . . . . -179.77(18) ?
    Cu2 O4 C16 O3 . . . . 176.52(15) ?
    Cu2 O4 C16 C17 . . . . -2.7(3) ?
    Cu1 O3 C16 O4 . . . . -9.5(3) ?
    Cu1 O3 C16 C17 . . . . 169.72(17) ?
    Cu2 O5 C18 O7 . . . 2_656 -6.0(3) ?
    Cu2 O5 C18 C19 . . . . 173.09(16) ?
    Cu2 O6 C20 O8 . . . 2_656 2.5(3) ?
    Cu2 O6 C20 C21 . . . . -179.18(15) ?
loop_
    _geom_hbond_atom_site_label_D
    _geom_hbond_atom_site_label_H
    _geom_hbond_atom_site_label_A
    _geom_hbond_site_symmetry_A
    _geom_hbond_distance_DH
    _geom_hbond_distance_HA
    _geom_hbond_distance_DA
    _geom_hbond_angle_DHA
    _geom_hbond_publ_flag
    O2 H2O O1 2_665 0.86(3) 1.84(3) 2.689(3) 178(3) yes
    O9 H9O O4 . 0.84 2.33 2.955(3) 132 yes
    O9 H9O O6 . 0.84 2.30 3.000(3) 141 yes
    C3 H3 O8 2_666 0.95 2.56 3.508(3) 174 yes
    C7 H7 O1 . 0.95 2.36 2.943(3) 119 yes
    C9 H9 O9 2_655 0.95 2.57 3.415(3) 149 yes
    C13 H13 O4 . 0.95 2.54 3.175(3) 124 yes
    C21 H21C O8 1_655 0.98 2.59 3.563(3) 170 yes
_shelx_space_group_comment
;
The symmetry employed for this shelxl refinement is uniquely defined
by the following loop, which should always be used as a source of
symmetry information in preference to the above space-group names.
They are only intended as comments.
;
_shelx_estimated_absorpt_T_min     ?
_shelx_estimated_absorpt_T_max     ?
_shelx_hkl_file
;
  10  -3  -1   50.35    5.69
 -10   3   1   35.14    5.59
  -9  -2   1  159.94    9.18
   9   2  -1  192.79    7.78
  -9  -2   1  152.10    7.44
   9   2  -2   60.02    7.05
  -9  -2   2   56.09    6.73
  -9  -2   2   61.28    8.27
   9   2  -3   11.76    9.32
  -9  -2   3   -0.06    5.72
  -9  -2   3   -2.34    9.29
  -9  -2   4  248.09    7.50
   9   2  -4  324.33   11.13
  -9  -2   4  240.12   10.55
  -9  -2   5   83.63    9.72
  -9  -2   5   86.32    8.40
  -9  -2   6   28.95    6.85
  -9  -2   6   36.97    5.96
  -9  -1   1  164.27    7.61
  -9  -1   1  132.44    7.75
   9   1  -1  169.23    8.27
  -9  -1   2   12.23    5.09
   9   1  -2   14.60    5.22
  -9  -1   2   15.98    4.71
  -9  -1   3    8.49    7.24
  -9  -1   3    8.46    6.62
   9   1  -3   16.63    7.36
  -9  -1   4   29.88    7.43
  -9  -1   4   25.84    7.37
   9   1  -4   42.25    7.43
  -9  -1   5  185.72    7.26
   9   1  -5  229.11    7.62
  -9  -1   5  211.25    9.09
  -9  -1   6    9.65    8.79
  -9  -1   6    7.76    8.18
  -9  -1   7    6.23    5.89
  -9  -1   7    2.09    8.81
   9   0  -1  501.26    9.42
  -9   0   1  513.22   10.37
  -9   0   1  424.50    8.44
  -9   0   2   51.24    4.97
   9   0  -2   57.26    7.10
  -9   0   2   51.29    7.01
   9   0  -3   -2.91    6.76
  -9   0   3    1.40    6.56
  -9   0   3    3.68    6.34
  -9   0   4   71.47    6.84
   9   0  -4   72.48    5.37
  -9   0   4   55.49    5.16
   9   0  -5   -0.67    6.87
  -9   0   5    3.88    6.51
  -9   0   5   -0.93    6.76
  -9   0   6   91.77    7.86
  -9   0   6   86.80    6.22
  -9   0   7  -10.26    8.39
  -9   0   7   -4.33    5.95
  -9   0   8    7.51    6.02
  -9   1   0  135.41    7.11
   9  -1   0  144.07    5.76
  -9   1   1    2.15    6.23
  -9   1   1   -4.46    6.20
   9  -1  -1   -2.14    6.35
   9  -1  -2 1005.49   14.63
  -9   1   2  770.45   11.97
  -9   1   2  923.31   13.75
  -9   1   3   41.34    6.57
  -9   1   3   49.58    4.75
   9  -1  -3   37.25    6.87
  -9   1   4    6.71    4.54
   9  -1  -4    2.82    4.64
  -9   1   4    0.77    6.37
  -9   1   5  159.34    7.54
  -9   1   5  204.18    7.72
   9  -1  -5  222.32    7.91
  -9   1   6   -0.86    4.81
  -9   1   6    2.71    4.78
  -9   1   7   98.03    8.78
  -9   1   7   91.75    8.56
  -9   1   8    1.09    5.91
  -9   1   8    2.49    8.51
   9  -2   0  307.51    7.18
  -9   2   0  296.77    8.17
  -9   2   1  228.08    6.27
   9  -2  -1  268.54    8.26
  -9   2   2   43.29    6.50
   9  -2  -2   57.18    6.54
  -9   2   2   55.22    6.41
  -9   2   3  381.06    9.01
  -9   2   3  429.00    9.43
   9  -2  -3  470.59   10.01
   9  -2  -4  101.82    5.41
  -9   2   4  101.97    6.82
  -9   2   4   74.57    5.30
   9  -2  -5  260.64    8.26
  -9   2   5  232.10    7.92
  -9   2   5  194.25    7.80
  -9   2   6   26.84    7.02
  -9   2   6   33.08    6.80
  -9   2   7  244.68    7.22
  -9   2   7  203.93    7.33
  -9   2   8  261.85    9.59
  -9   2   8  215.92    7.60
   9  -3   0   54.10    4.69
  -9   3   0   34.33    6.34
   9  -3  -1  207.74    7.52
  -9   3   1  178.87    5.79
  -9   3   2  158.85    7.18
  -9   3   2  126.99    5.44
   9  -3  -2  162.88    5.81
  -9   3   3   -2.48    6.49
  -9   3   3   -0.78    6.20
   9  -3  -3   -3.66    6.51
  -9   3   4  129.16    7.22
   9  -3  -4  150.42    7.66
  -9   3   4  127.45    7.05
  -9   3   5  350.04    9.21
  -9   3   5  387.47    9.08
   9  -3  -5  410.18    8.33
  -9   3   6   28.42    6.63
  -9   3   6   25.96    5.32
   9  -3  -6   31.45    5.36
  -9   3   7  653.74   10.42
  -9   3   7  669.75   11.00
  -9   3   8   60.35    9.59
  -9   3   8   68.76    8.15
   9  -4   0   51.85    6.71
  -9   4   0   56.50    6.50
   9  -4  -1   47.83    4.87
  -9   4   1   33.42    6.57
  -9   4   2  269.97    8.35
   9  -4  -2  355.92    9.02
  -9   4   2  297.56    6.96
   9  -4  -3  162.95    7.81
  -9   4   3  125.28    7.47
  -9   4   3  147.88    7.12
  -9   4   4    6.80    5.03
   9  -4  -4    5.18    5.01
  -9   4   4    3.75    6.52
  -9   4   5  543.80   10.64
   9  -4  -5  623.44   10.34
  -9   4   5  490.76    9.05
  -9   4   6    3.93    4.56
   9  -4  -6    4.23    5.54
  -9   4   6    4.40    5.46
  -9   4   7   26.85    7.92
  -9   4   7   29.39    6.86
  -9   4   8  112.64    6.35
  -9   4   8  111.80    7.86
   9  -5   0   -0.12    4.72
  -9   5   0    4.73    4.64
  -9   5   1   53.03    5.04
   9  -5  -1   56.12    7.13
  -9   5   2   30.33    6.73
  -9   5   2   36.40    7.05
   9  -5  -2   35.27    7.05
  -9   5   3   99.27    7.93
  -9   5   3  103.73    7.41
   9  -5  -3  144.23    8.12
   9  -5  -4   76.73    8.13
  -9   5   4   61.56    6.95
  -9   5   4   43.22    7.89
   9  -5  -5  129.65    8.88
  -9   5   5  117.61    7.31
  -9   5   5  114.48    8.41
  -9   5   6  197.12   10.89
  -9   5   6  202.28    9.09
  -9   5   7   20.75   10.18
  -9   5   7   19.58    5.73
  -9   6   0  138.03    6.26
   9  -6   0  154.09    6.24
   9  -6  -1    2.02    5.15
  -9   6   1   10.19    7.14
  -9   6   2  136.20    8.06
  -9   6   2  147.39    8.08
   9  -6  -2  173.99    8.40
  -9   6   3  155.40    8.08
  -9   6   3  154.42    8.48
   9  -6  -3  197.17    8.87
  -9   6   4   51.67    8.07
   9  -6  -4   61.90    8.25
  -9   6   4   48.01    7.21
  -9   6   5    9.44    8.24
   9  -6  -5    8.70    9.74
  -9   6   5   -0.67    7.00
  -9   6   6   13.44    7.07
  -9   6   6    9.61    8.19
   9  -7   0  340.66    9.60
  -9   7   0  306.83    9.75
   9  -7  -1  196.37    8.61
  -9   7   1  163.68    6.83
  -9   7   2   20.63    5.45
  -9   7   2   22.52    8.40
   9  -7  -2   33.19    8.40
  -9   7   3  151.58   10.12
  -9   7   3  159.60    7.47
   9  -7  -3  196.71   10.37
  -9   7   4  187.13    7.64
  -9   7   4  172.16   10.53
   9  -7  -4  228.05   10.94
  -9   7   5   46.38    6.45
  -9   7   5   42.43    7.36
   9  -7  -5   56.03   10.31
  -9   8   0   10.79    6.68
   9  -8   0    2.19    8.76
  -9   8   1  251.42   11.04
   9  -8  -1  281.31   10.60
  -9   8   2  204.59   10.21
   9  -8  -2  261.74   10.65
  -9   8   2  227.84   10.68
   9  -8  -3    9.32    9.52
  -9   8   3   11.49    9.29
  -9   8   3   14.66    9.24
  -8  -5   1  270.00   10.49
   8   5  -1  283.16   11.50
  -8  -5   1  219.99   11.00
  -8  -5   2   10.95   10.17
  -8  -5   2   18.42    8.79
   8   5  -2   16.74   10.25
  -8  -5   3   10.38    7.55
  -8  -5   3   17.58    8.66
  -8  -5   4  414.86   11.34
  -8  -5   4  386.48   10.56
  -8  -5   5   22.48    5.94
  -8  -5   5   28.30   11.07
   8   4  -1  256.84    9.96
  -8  -4   1  223.64    7.15
  -8  -4   1  214.44    9.35
  -8  -4   2  332.72    9.61
  -8  -4   2  310.35   10.17
   8   4  -2  412.18   11.10
  -8  -4   3   12.90    6.06
  -8  -4   3    9.34    6.95
   8   4  -3    4.20    6.25
  -8  -4   4   44.53    5.26
  -8  -4   4   52.33    8.92
  -8  -4   5  204.93    7.95
  -8  -4   5  207.37    9.86
  -8  -4   6    5.96    7.49
  -8  -4   6    0.52    7.82
  -8  -4   7    2.15    7.77
  -8  -4   7    0.34   10.53
  -8  -4   8   88.29   10.71
  -8  -4   8   66.23    8.11
   8   3  -1   26.31    7.96
  -8  -3   1   14.88    7.16
  -8  -3   1   15.57    7.85
  -8  -3   2  193.03    9.05
   8   3  -2  239.18    9.73
  -8  -3   2  231.38    8.37
  -8  -3   3  343.33   10.45
   8   3  -3  409.70   11.33
  -8  -3   3  373.75    9.56
   8   3  -4  209.67    9.63
  -8  -3   4  178.00    6.06
  -8  -3   4  174.58    9.25
  -8  -3   5    9.33    8.43
  -8  -3   5    6.60    6.66
  -8  -3   6  806.90   14.00
  -8  -3   6  802.55   13.27
  -8  -3   7   -1.51    6.65
  -8  -3   7   -3.78    5.87
  -8  -3   8    1.20    5.62
  -8  -3   8   -2.53    9.82
  -8  -3   9  144.10    8.73
  -8  -3   9  113.73    7.58
  -8  -2   1   77.97    7.46
  -8  -2   1   80.56    7.96
   8   2  -1  107.55    8.05
  -8  -2   2  135.10    7.46
   8   2  -2  162.17    8.61
  -8  -2   2  129.24    6.18
   8   2  -3  115.48    6.34
  -8  -2   3   98.47    5.42
  -8  -2   3   90.77    6.07
  -8  -2   4  747.76   12.73
  -8  -2   4  749.06   12.71
   8   2  -4  923.35   14.38
  -8  -2   5  179.00    6.87
  -8  -2   5  190.52    6.21
  -8  -2   6  127.96    8.40
  -8  -2   6  131.25    5.65
  -8  -2   7  397.15    7.99
  -8  -2   7  393.42   10.07
  -8  -2   8   -0.42    5.38
  -8  -2   8    3.47    6.91
  -8  -2   9   21.64    6.00
  -8  -2   9   22.69    9.15
  -8  -2  10  204.07    7.51
  -8  -2  10  195.09    9.90
  -8  -1   1    3.68    5.58
   8   1  -1   10.55    5.88
  -8  -1   1   11.05    5.83
   8   1  -2    7.71    4.26
  -8  -1   2    8.70    5.36
  -8  -1   2   -0.90    4.25
  -8  -1   3   69.33    6.28
   8   1  -3   75.00    4.91
  -8  -1   3   83.41    5.73
  -8  -1   4  440.90    9.54
  -8  -1   4  496.87    8.89
   8   1  -4  579.04   10.55
  -8  -1   5   79.59    7.02
   8   1  -5   82.82    7.71
  -8  -1   5   76.84    7.50
  -8  -1   6   53.03    6.98
  -8  -1   6   49.06    5.45
  -8  -1   7   73.95    7.67
  -8  -1   7   80.36    7.39
  -8  -1   8  416.83    8.39
  -8  -1   8  366.32    9.40
  -8  -1   9    4.01    5.11
  -8  -1   9   -1.97    5.19
  -8  -1  10   68.44    9.08
  -8  -1  10   89.39    8.89
  -8   0   1  699.23   11.41
   8   0  -1  796.03   12.23
  -8   0   2  126.93    6.21
   8   0  -2  156.87    6.51
  -8   0   2  122.15    6.29
  -8   0   3    2.16    3.97
   8   0  -3   -7.95    4.12
  -8   0   3    1.27    5.35
  -8   0   4  287.26    6.47
  -8   0   4  233.05    5.92
   8   0  -4  305.87    6.74
  -8   0   5  117.85    4.95
   8   0  -5  139.02    5.28
  -8   0   5  147.38    6.48
  -8   0   6  111.27    7.47
  -8   0   6  144.99    7.50
  -8   0   7   17.04    7.13
  -8   0   7   11.91    7.01
  -8   0   8   27.19    7.27
  -8   0   8   25.99    7.14
  -8   0   9  331.10    7.75
  -8   0   9  259.89    7.21
  -8   0  10    5.81    6.04
  -8   0  10   -4.60    8.04
  -8   0  11  135.80    7.12
  -8   0  11  111.56    9.42
  -8   1   0    1.72    5.23
   8  -1   0    1.13    3.82
  -8   1   1    7.00    5.21
   8  -1  -1    2.30    3.83
  -8   1   2  739.87   11.89
  -8   1   2  885.81   13.47
   8  -1  -2  917.05   13.93
   8  -1  -3   14.96    3.98
  -8   1   3   16.10    3.78
  -8   1   3    8.42    3.88
  -8   1   4   15.21    5.52
   8  -1  -4   11.57    5.63
  -8   1   4   20.32    5.41
  -8   1   5   83.37    6.00
   8  -1  -5   99.34    6.23
  -8   1   5   88.23    4.63
  -8   1   6   -1.95    4.81
  -8   1   6    6.14    4.86
  -8   1   7  240.98    6.76
  -8   1   7  305.94    8.64
  -8   1   8   15.49    7.04
  -8   1   8   15.45    7.20
  -8   1   9  210.36    8.33
  -8   1   9  191.76    8.37
  -8   1  10  517.81   11.67
  -8   1  10  619.95   12.04
  -8   1  11    8.84    6.49
  -8   1  11   15.30    8.54
   8  -2   0  351.13    7.07
  -8   2   0  296.84    6.51
   8  -2  -1    7.51    5.27
  -8   2   1    3.08    5.08
  -8   2   2   10.74    5.31
  -8   2   2    9.97    5.13
   8  -2  -2   14.48    5.27
  -8   2   3  623.68   10.51
   8  -2  -3  811.78   12.46
  -8   2   3  776.48   12.16
  -8   2   4    7.11    3.97
  -8   2   4    4.76    3.89
   8  -2  -4    9.79    4.01
  -8   2   5   68.92    4.53
  -8   2   5   72.88    4.44
   8  -2  -5   82.21    4.75
   8  -2  -6  234.28    6.02
  -8   2   6  175.77    5.63
  -8   2   6  226.40    6.30
  -8   2   7   20.50    4.93
  -8   2   7   22.17    7.40
  -8   2   8  418.76    9.94
  -8   2   8  476.90    9.85
  -8   2   9   60.95    8.03
  -8   2   9   61.93    7.16
  -8   2  10  123.96    8.37
  -8   2  10  133.28    6.53
  -8   2  11  317.85    9.88
  -8   2  11  296.41    8.70
   8  -3   0   21.81    3.85
  -8   3   0   16.66    5.30
   8  -3  -1  394.45    7.54
  -8   3   1  349.27    7.91
  -8   3   2    2.84    5.24
  -8   3   2    8.51    3.86
   8  -3  -2    4.64    3.94
   8  -3  -3   36.00    4.27
  -8   3   3   27.91    4.04
  -8   3   3   31.09    4.17
  -8   3   4  843.94   12.40
   8  -3  -4 1002.55   12.99
  -8   3   4  785.21   11.25
   8  -3  -5  184.56    7.08
  -8   3   5  149.68    6.84
  -8   3   5  142.51    5.10
  -8   3   6   44.85    4.85
  -8   3   6   49.74    5.56
   8  -3  -6   55.91    5.77
  -8   3   7  406.84    9.21
  -8   3   7  386.25    8.08
  -8   3   8   22.53    6.66
  -8   3   8   21.76    8.04
  -8   3   9   42.04    8.43
  -8   3   9   50.82    6.75
  -8   3  10   73.39    8.12
  -8   3  10   79.19   10.31
  -8   3  11   27.80    7.35
  -8   3  11   29.64    8.17
   8  -4   0  220.58    6.93
  -8   4   0  199.60    6.80
  -8   4   1   -0.51    3.88
   8  -4  -1    1.64    5.65
   8  -4  -2  423.51    8.78
  -8   4   2  361.18    7.11
  -8   4   3   20.73    5.54
  -8   4   3   19.62    4.36
   8  -4  -3   24.07    4.47
  -8   4   4  100.93    4.67
   8  -4  -4  121.26    5.35
  -8   4   4  104.81    6.65
  -8   4   5  558.11    9.77
   8  -4  -5  720.84   11.09
  -8   4   5  561.37   10.14
   8  -4  -6   19.24    5.69
  -8   4   6   11.83    5.64
  -8   4   6   10.53    6.61
  -8   4   7  260.79    9.67
  -8   4   7  224.62    6.53
  -8   4   8  340.90   10.39
  -8   4   8  310.14    8.64
  -8   4   9   53.29    8.70
  -8   4   9   41.53    4.84
  -8   4  10   29.73    5.54
  -8   4  10   21.67    7.50
  -8   5   0    5.43    5.76
   8  -5   0   -1.82    4.17
   8  -5  -1  241.83    7.78
  -8   5   1  235.86    7.36
   8  -5  -2   92.50    6.75
  -8   5   2   78.64    4.75
  -8   5   3  425.83    9.18
   8  -5  -3  489.11    8.85
  -8   5   3  391.05    7.81
  -8   5   4   18.11    4.09
  -8   5   4   19.24    6.49
   8  -5  -4   11.56    6.66
  -8   5   5   57.72    6.07
   8  -5  -5   71.55    6.28
  -8   5   5   56.85    7.00
  -8   5   6  539.51   11.28
  -8   5   6  593.02   12.19
  -8   5   7   14.42    6.04
  -8   5   7   12.80    4.77
  -8   5   8  124.69    9.60
  -8   5   8  116.94    7.25
  -8   5   9  304.88   10.07
  -8   5   9  361.95   11.84
  -8   5  10   39.24    5.90
  -8   5  10   38.05   11.06
  -8   6   0  369.82    9.16
   8  -6   0  395.84    9.19
  -8   6   1   60.41    4.97
   8  -6  -1   65.60    6.60
  -8   6   2  603.42   11.29
  -8   6   2  510.33    9.47
   8  -6  -2  657.46   10.99
   8  -6  -3   -0.19    7.78
  -8   6   3    9.58    7.23
  -8   6   3    2.71    7.78
  -8   6   4  259.73    7.80
   8  -6  -4  319.42    8.36
  -8   6   4  269.11    8.74
  -8   6   5    5.67    6.92
  -8   6   5    0.45    8.22
   8  -6  -5    2.15    8.37
  -8   6   6  217.62    9.84
  -8   6   6  213.83    8.36
  -8   6   7  255.09    8.62
  -8   6   7  248.22    8.33
  -8   6   8   24.97   10.01
  -8   6   8   25.75    5.00
  -8   6   9    7.42    8.06
  -8   6   9    5.51   10.74
  -8   7   0  659.46   13.19
   8  -7   0  750.32   12.42
   8  -7  -1  168.39    8.74
  -8   7   1  158.61    8.89
   8  -7  -2  128.27    8.54
  -8   7   2  130.50    6.43
  -8   7   2  100.35    8.26
  -8   7   3  248.39    9.48
   8  -7  -3  302.51    9.98
  -8   7   3  275.66    9.38
  -8   7   4   21.05    8.08
   8  -7  -4   13.14    8.22
  -8   7   4   13.47    7.54
  -8   7   5  190.23    8.59
   8  -7  -5  214.28    7.85
  -8   7   5  173.81    7.30
  -8   7   6   31.88    8.62
  -8   7   6   25.79    7.34
  -8   7   7    8.25    7.78
  -8   7   7    7.50    9.53
  -8   7   8  672.18   13.35
  -8   7   8  656.39   13.04
  -8   8   0   48.76    8.43
   8  -8   0   62.81    5.61
   8  -8  -1  226.33    9.03
  -8   8   1  193.31    7.45
   8  -8  -2  139.63    8.70
  -8   8   2  137.73    8.84
  -8   8   2  122.68    8.36
   8  -8  -3   39.08    5.82
  -8   8   3   33.56    5.69
  -8   8   3   34.79    5.65
  -8   8   4  194.13    8.93
   8  -8  -4  228.94    9.59
  -8   8   4  159.80    8.99
  -8   8   5  148.74    9.02
   8  -8  -5  190.93    9.44
  -8   8   5  159.58    8.58
  -8   8   6   93.94    9.38
  -8   8   6   89.01   10.52
  -8   8   7   30.15    6.27
  -8   8   7   25.18   10.37
   8  -9   0   49.20    7.36
  -8   9   0   44.30    5.93
   8  -9  -1   42.88    5.36
  -8   9   1   44.25    8.06
  -8   9   2  148.25    6.47
   8  -9  -2  190.58    7.08
  -8   9   2  177.04    8.97
  -8   9   3   19.81    5.45
  -8   9   3   23.92    5.67
   8  -9  -3   27.21    7.71
   8  -9  -4   47.34    9.58
  -8   9   4   39.58    9.35
  -8   9   4   41.52    9.32
  -8   9   5  101.87    9.56
  -8   9   5   85.21    7.47
   8 -10   0  116.76    8.84
  -8  10   0   90.75    7.07
  -8  10   1    7.23    9.02
   8 -10  -1    8.06    8.29
  -8  10   1    2.04    8.19
  -8  10   2    4.25    8.98
   8 -10  -2    5.95    8.49
  -8  10   2    9.03    8.32
  -7  -7   1   37.42    7.06
  -7  -7   1   38.92    9.08
  -7  -7   2   29.32    8.95
  -7  -7   2   26.62    7.21
  -7  -7   3  120.33    9.72
  -7  -7   3  110.69   11.04
  -7  -7   4    4.93    8.71
  -7  -7   4    3.13   10.60
  -7  -7   5    5.27    8.54
  -7  -7   5    2.61   10.76
  -7  -6   1  265.07    7.91
   7   6  -1  304.26   10.55
  -7  -6   1  240.03    9.80
  -7  -6   2  125.90    9.08
  -7  -6   2  130.40    8.32
  -7  -6   3   68.41    7.69
  -7  -6   3   60.69    9.27
  -7  -6   4  283.72   10.86
  -7  -6   4  298.51    9.35
  -7  -6   5   -3.48    6.95
  -7  -6   5   -2.46    6.47
  -7  -6   6    0.65    4.75
  -7  -6   6    0.20    6.50
  -7  -6   7 1002.09   17.24
  -7  -6   7 1085.98   18.63
  -7  -6   8  168.69   11.80
  -7  -6   8  162.72    8.64
   7   5  -1  367.88   10.83
  -7  -5   1  290.76   10.04
  -7  -5   1  315.40    8.02
   7   5  -2  122.03    7.15
  -7  -5   2  114.95    7.99
  -7  -5   2  104.90    6.71
  -7  -5   3   77.06    7.52
  -7  -5   3   82.18    9.12
  -7  -5   4   49.39    7.11
  -7  -5   4   42.58    6.74
  -7  -5   5  143.82    9.87
  -7  -5   5  146.54    7.52
  -7  -5   6    5.94    6.35
  -7  -5   6    4.66    6.52
  -7  -5   7   11.06    4.70
  -7  -5   7   13.79    8.98
  -7  -5   8  417.84   11.70
  -7  -5   8  358.89    8.21
  -7  -5   9  110.55    8.19
  -7  -5   9  124.12    8.15
  -7  -5  10   31.00    7.62
  -7  -5  10   45.56    5.65
   7   4  -1  237.78    8.58
  -7  -4   1  208.64    7.68
  -7  -4   1  181.07    8.23
  -7  -4   2  436.18    9.71
  -7  -4   2  434.35   10.25
   7   4  -2  553.33   11.34
  -7  -4   3  132.70    6.73
  -7  -4   3  132.41    8.09
   7   4  -3  167.30    8.41
  -7  -4   4  148.80    5.44
  -7  -4   4  146.18    6.66
  -7  -4   5  315.17    8.81
  -7  -4   5  334.97   10.83
  -7  -4   6   51.81    6.84
  -7  -4   6   57.43    9.04
  -7  -4   7   23.72    6.66
  -7  -4   7   36.59    6.18
  -7  -4   8   53.81    6.72
  -7  -4   8   55.53    8.75
  -7  -4   9  336.23    8.53
  -7  -4   9  340.12    9.10
  -7  -4  10   13.18    5.95
  -7  -4  10   10.98    5.73
  -7  -4  11    3.68    9.66
  -7  -4  11    1.82    5.63
  -7  -3   1   25.11    4.49
  -7  -3   1   24.97    6.94
   7   3  -1   34.97    6.95
  -7  -3   2  391.86    8.97
   7   3  -2  441.14   10.26
  -7  -3   2  351.98    9.33
   7   3  -3  709.52   12.50
  -7  -3   3  555.67    9.67
  -7  -3   3  565.94   11.04
   7   3  -4    6.72    7.07
  -7  -3   4    2.04    4.02
  -7  -3   4    8.10    7.01
  -7  -3   5   69.39    7.36
  -7  -3   5   71.32    6.02
  -7  -3   6  479.84    8.98
  -7  -3   6  487.60    8.52
  -7  -3   7   42.35    6.90
  -7  -3   7   36.87    6.05
  -7  -3   8   80.05    8.31
  -7  -3   8   72.63    5.17
  -7  -3   9   25.44    6.93
  -7  -3   9   26.48    5.67
  -7  -3  10  443.44   10.01
  -7  -3  10  398.95   10.31
  -7  -3  11   11.53    6.40
  -7  -3  11    5.63    8.32
  -7  -3  12    4.16    6.41
  -7  -3  12    2.11    8.45
  -7  -2   1   58.82    6.16
  -7  -2   1   58.01    6.64
   7   2  -1   67.14    6.91
  -7  -2   2    3.39    5.78
  -7  -2   2    1.28    4.52
   7   2  -2    0.12    4.74
   7   2  -3  798.45   11.36
  -7  -2   3  612.56    9.67
  -7  -2   3  678.23   11.27
   7   2  -4  302.98    7.09
  -7  -2   4  219.38    6.40
  -7  -2   4  245.93    7.34
  -7  -2   5   31.06    4.90
  -7  -2   5   41.13    5.92
  -7  -2   6  266.25    6.63
  -7  -2   6  288.14    7.73
  -7  -2   7  100.27    4.94
  -7  -2   7  105.51    5.24
  -7  -2   8   44.44    6.75
  -7  -2   8   35.58    4.80
  -7  -2   9  118.98    5.86
  -7  -2   9  111.40    8.12
  -7  -2  10   60.25    5.46
  -7  -2  10   45.40    5.72
  -7  -2  11  232.21    8.73
  -7  -2  11  277.29    7.26
  -7  -2  12    2.64    8.69
  -7  -2  12    0.39    6.24
  -7  -1   1  262.26    6.26
   7   1  -1  298.22    8.09
   7   1  -2   13.17    6.12
  -7  -1   2    5.06    5.65
  -7  -1   2    7.16    6.10
   7   1  -3  247.24    7.53
  -7  -1   3  181.08    7.13
  -7  -1   3  205.54    5.68
  -7  -1   4  911.40   11.81
  -7  -1   4 1056.38   13.56
   7   1  -4 1174.69   14.21
  -7  -1   5  132.37    6.94
  -7  -1   5  153.68    6.77
   7   1  -5  180.56    7.27
  -7  -1   6    4.29    4.11
  -7  -1   6    3.63    6.15
  -7  -1   7  461.62    9.29
  -7  -1   7  529.10    8.77
  -7  -1   8  269.67    7.83
  -7  -1   8  251.95    7.64
  -7  -1   9   18.43    5.25
  -7  -1   9    5.78    7.44
  -7  -1  10  509.11   10.58
  -7  -1  10  380.48    8.22
  -7  -1  11   55.26    7.63
  -7  -1  11   69.64    5.58
  -7  -1  12   32.18    8.70
  -7  -1  12   24.91    8.21
  -7  -1  13    7.34    8.75
  -7  -1  13   10.59    6.28
   7   0  -1   92.69    6.27
  -7   0   1   83.41    4.62
  -7   0   2   73.94    5.88
  -7   0   2   62.68    6.02
   7   0  -2   50.12    6.00
   7   0  -3   51.78    4.36
  -7   0   3   45.52    5.78
  -7   0   3   35.95    4.35
  -7   0   4  481.69    9.02
  -7   0   4  421.48    8.61
   7   0  -4  534.78    9.49
  -7   0   5  223.19    7.04
  -7   0   5  166.06    6.93
   7   0  -5  223.02    7.27
  -7   0   6   65.41    4.78
  -7   0   6   83.14    6.30
  -7   0   7  442.85    9.12
  -7   0   7  367.90    8.59
  -7   0   8  147.85    7.14
  -7   0   8  176.82    7.13
  -7   0   9  768.56   12.25
  -7   0   9  876.74   12.61
  -7   0  10   15.77    7.55
  -7   0  10   10.54    5.32
  -7   0  11  370.66    8.41
  -7   0  11  462.74    9.00
  -7   0  12  188.16    6.80
  -7   0  12  247.68    8.53
  -7   0  13   40.17    8.70
  -7   0  13   28.48    9.22
   7  -1   0   30.82    5.57
  -7   1   0   22.28    3.97
   7  -1  -1   10.98    5.54
  -7   1   1   11.75    5.36
   7  -1  -2  188.72    5.40
  -7   1   2  193.33    5.34
  -7   1   2  155.64    5.10
   7  -1  -3   13.90    5.62
  -7   1   3   11.74    5.58
  -7   1   3   21.02    3.92
  -7   1   4    6.72    4.00
  -7   1   4    4.17    4.15
   7  -1  -4    5.33    4.14
  -7   1   5   95.13    6.08
   7  -1  -5  109.24    6.39
  -7   1   5   76.92    6.26
  -7   1   6    8.44    4.12
  -7   1   6    7.19    4.27
  -7   1   7  779.44   10.92
  -7   1   7  727.61   11.23
  -7   1   8   47.06    4.46
  -7   1   8   38.03    4.85
  -7   1   9 1305.45   17.15
  -7   1   9 1109.75   14.43
  -7   1  10  435.38    8.83
  -7   1  10  533.08   10.59
  -7   1  11  156.82    7.96
  -7   1  11  139.24    6.48
  -7   1  12  207.79    8.97
  -7   1  12  223.47    8.32
  -7   1  13   95.83    7.50
  -7   1  13  125.02    6.74
   7  -2   0  369.21    7.16
  -7   2   0  348.51    6.93
  -7   2   1  317.50    7.62
   7  -2  -1  362.38    8.04
  -7   2   2  183.06    5.28
   7  -2  -2  193.53    5.43
   7  -2  -3  554.11    9.59
  -7   2   3  535.91    9.44
  -7   2   3  444.42    8.65
   7  -2  -4   -1.56    5.82
  -7   2   4    4.57    3.95
  -7   2   4   -5.77    5.76
  -7   2   5    0.53    4.26
   7  -2  -5   -0.72    4.32
  -7   2   5   -5.39    5.65
  -7   2   6  184.94    7.27
  -7   2   6  202.35    5.58
  -7   2   7  479.78    8.18
  -7   2   7  524.22    8.52
  -7   2   8   37.23    4.41
  -7   2   8   42.73    6.82
  -7   2   9   27.47    4.83
  -7   2   9   21.71    5.90
  -7   2  10  341.80    9.09
  -7   2  10  337.41    8.16
  -7   2  11   77.03    7.09
  -7   2  11   63.66    6.26
  -7   2  12    2.55    5.76
  -7   2  12    4.18    7.22
  -7   2  13  254.42   10.94
  -7   2  13  226.09    7.47
  -7   3   0  232.97    5.84
   7  -3   0  263.34    6.10
  -7   3   1   17.71    5.60
   7  -3  -1   17.07    5.61
   7  -3  -2   74.03    4.55
  -7   3   2   74.57    5.83
   7  -3  -3  412.34    7.30
  -7   3   3  318.21    6.59
  -7   3   3  361.98    6.91
  -7   3   4  463.05    8.84
  -7   3   4  426.55    7.30
   7  -3  -4  517.06    8.00
   7  -3  -5  109.75    6.92
  -7   3   5   84.94    6.78
  -7   3   5   97.53    6.19
  -7   3   6  193.09    6.78
  -7   3   6  190.80    7.80
  -7   3   7   19.36    4.96
  -7   3   7   13.41    5.78
  -7   3   8   37.33    7.08
  -7   3   8   24.49    5.71
  -7   3   9    4.07    4.82
  -7   3   9    8.65    5.87
  -7   3  10   24.48    8.55
  -7   3  10   30.66    4.77
  -7   3  11  346.17    7.83
  -7   3  11  398.52   11.00
  -7   3  12   59.00    8.20
  -7   3  12   59.94   10.36
   7  -4   0  107.93    6.44
  -7   4   0  102.02    4.91
   7  -4  -1  583.71    9.18
  -7   4   1  546.47    9.86
  -7   4   2  120.15    5.10
   7  -4  -2  126.47    5.19
   7  -4  -3  192.75    5.81
  -7   4   3  174.50    5.37
  -7   4   3  144.59    5.50
  -7   4   4  185.95    5.92
   7  -4  -4  234.78    6.30
  -7   4   4  195.27    5.60
  -7   4   5  471.89    8.29
  -7   4   5  509.22    9.61
   7  -4  -5  615.18   10.61
  -7   4   6   38.76    7.28
  -7   4   6   45.78    5.86
  -7   4   7  433.57    8.25
  -7   4   7  483.01   10.47
  -7   4   8  269.20    7.56
  -7   4   8  274.70    9.19
  -7   4   9   19.09    8.76
  -7   4   9   16.20    4.71
  -7   4  10   28.56    6.26
  -7   4  10   22.68    4.80
  -7   4  11  125.05    9.51
  -7   4  11  113.18    5.58
  -7   4  12  354.46   10.47
  -7   4  12  408.04   12.78
   7  -5   0   21.68    6.29
  -7   5   0   19.97    4.63
  -7   5   1  694.36   11.83
   7  -5  -1  740.19   11.15
  -7   5   2  602.36   11.04
   7  -5  -2  626.21   10.08
  -7   5   3  123.50    6.92
  -7   5   3  105.59    5.52
   7  -5  -3  128.63    5.80
  -7   5   4   34.91    6.05
  -7   5   4   28.50    7.01
   7  -5  -4   32.88    7.04
  -7   5   5  103.80    7.66
  -7   5   5   86.64    4.99
   7  -5  -5  119.55    7.93
  -7   5   6  297.02    7.94
  -7   5   6  305.99    9.30
  -7   5   7    4.63    5.49
  -7   5   7    4.07    7.32
  -7   5   8  421.29    9.67
  -7   5   8  388.20    9.75
  -7   5   9  277.55    8.72
  -7   5   9  315.83   10.84
  -7   5  10   47.84    9.17
  -7   5  10   46.01    6.89
  -7   5  11    6.05   10.54
  -7   5  11    2.91    7.99
   7  -6   0   -1.16    6.38
  -7   6   0    3.06    6.68
   7  -6  -1   27.82    6.64
  -7   6   1   34.52    6.85
  -7   6   2  713.19   12.60
   7  -6  -2  763.48   12.92
   7  -6  -3  226.80    6.78
  -7   6   3  213.12    8.02
  -7   6   3  183.64    6.48
  -7   6   4  157.04    7.32
  -7   6   4  143.28    6.22
   7  -6  -4  180.37    6.46
  -7   6   5    3.95    7.00
  -7   6   5    0.18    4.27
   7  -6  -5   -0.05    7.11
  -7   6   6  175.71    7.13
  -7   6   6  172.95    8.54
  -7   6   7  433.91   10.34
  -7   6   7  450.96   11.92
  -7   6   8   46.44    9.25
  -7   6   8   43.99    7.02
  -7   6   9  305.55   11.06
  -7   6   9  273.64    7.68
  -7   6  10  604.89   11.97
  -7   6  10  661.46   12.29
  -7   6  11    6.74    5.93
  -7   6  11    0.27   10.73
   7  -7   0 1088.36   16.46
  -7   7   0 1036.02   16.21
  -7   7   1    2.06    7.02
   7  -7  -1    7.34    6.55
  -7   7   2   95.46    7.45
   7  -7  -2  103.36    7.37
  -7   7   3  620.20   12.15
   7  -7  -3  781.35   12.75
  -7   7   3  748.97   13.09
  -7   7   4    9.91    4.50
  -7   7   4    5.53    7.03
   7  -7  -4    6.19    7.04
  -7   7   5  142.87    6.30
  -7   7   5  160.75    7.34
   7  -7  -5  191.13    6.83
  -7   7   6    1.03    8.70
  -7   7   6    1.28    5.19
  -7   7   7   37.31    5.37
  -7   7   7   49.20    9.07
  -7   7   8  749.63   14.76
  -7   7   8  674.68   12.90
  -7   7   9   -1.83    7.14
  -7   7   9    6.59    8.84
  -7   7  10  315.60   10.14
  -7   7  10  321.32   11.30
   7  -8   0   75.06    6.76
  -7   8   0   73.77    7.36
   7  -8  -1  662.40   11.28
  -7   8   1  652.61   12.45
  -7   8   2   -1.94    6.42
   7  -8  -2    0.70    6.50
  -7   8   2   -0.51    6.76
   7  -8  -3   51.03    5.22
  -7   8   3   53.85    6.95
  -7   8   3   40.86    5.01
  -7   8   4  408.38   11.19
  -7   8   4  433.52    9.81
   7  -8  -4  534.31   12.41
  -7   8   5    9.07    5.88
  -7   8   5    8.07    7.54
  -7   8   6   -3.67    5.29
  -7   8   6    3.09    8.49
  -7   8   7   38.35    6.37
  -7   8   7   36.26    5.52
  -7   8   8  136.94    6.75
  -7   8   8  128.86    7.60
  -7   8   9  203.34    9.51
  -7   8   9  228.23   10.60
  -7   9   0  104.58    8.57
   7  -9   0  115.34    7.79
  -7   9   1   -3.89    5.65
   7  -9  -1    1.93    5.24
   7  -9  -2  567.29   12.33
  -7   9   2  444.17   11.04
  -7   9   2  499.86   12.50
   7  -9  -3   -2.17    7.58
  -7   9   3    1.99    7.52
  -7   9   3   -4.79    7.68
  -7   9   4  105.97    8.43
   7  -9  -4  121.94    6.74
  -7   9   4  103.21    8.42
  -7   9   5  377.14   11.33
  -7   9   5  347.80   11.23
  -7   9   6   34.65    7.61
  -7   9   6   45.62    8.46
  -7   9   7   15.75    7.32
  -7   9   7   18.45    8.69
  -7   9   8   67.82    9.13
   7 -10   0  152.09    6.36
  -7  10   0  144.69    8.60
  -7  10   1   25.71    6.97
   7 -10  -1   36.54    6.98
  -7  10   1   31.01    5.41
  -7  10   2    3.58    7.34
  -7  10   2    2.89    7.03
   7 -10  -2   13.93    6.98
  -7  10   3  852.02   19.34
  -7  10   3  796.09   16.53
   7 -10  -3 1056.98   20.06
  -7  10   4   75.17    7.84
  -7  10   4   68.15    8.15
  -7  10   5  378.07   13.17
  -7  10   5  382.66   13.15
  -7  10   6  176.85   10.38
  -7  10   6  166.67   11.43
  -7  11   0    0.20    6.11
   7 -11   0    2.42    7.74
  -7  11   1   92.79    8.60
  -7  11   1  105.74    9.66
   7 -11  -1  118.70    8.98
  -7  11   2   74.25    9.37
  -7  11   2   66.77    8.79
   7 -11  -2   92.58    9.11
  -7  11   3  240.82   11.20
   7 -11  -3  319.81   12.15
  -7  11   3  259.30   12.06
  -6  -8   1    6.98    7.77
  -6  -8   1    7.57    9.21
  -6  -8   2  174.44    7.52
  -6  -8   2  178.17   10.12
  -6  -8   3   29.87    9.69
  -6  -8   3   25.17    7.39
  -6  -8   4  116.95    8.92
  -6  -8   4  103.72   10.54
  -6  -8   5  159.83    7.77
  -6  -8   5  156.79   11.71
  -6  -8   6   -8.22    8.77
  -6  -8   6   -4.24   10.73
  -6  -8   7   45.66    6.29
  -6  -8   7   37.73    7.79
  -6  -7   1  118.91    8.14
  -6  -7   1   91.45    8.99
  -6  -7   2    4.48    8.66
  -6  -7   2    5.66    7.27
  -6  -7   3  142.52    8.33
  -6  -7   3  130.73    9.78
  -6  -7   4   83.89    9.36
  -6  -7   4   86.88    7.79
  -6  -7   5   93.37    7.88
  -6  -7   5  106.16    7.19
  -6  -7   6  904.07   15.70
  -6  -7   6  958.74   16.79
  -6  -7   7   46.41    9.34
  -6  -7   7   48.93    7.08
  -6  -7   8   24.21    9.12
  -6  -7   8   18.58    4.86
  -6  -7   9  395.89   12.68
  -6  -7   9  364.36   10.49
  -6  -7  10   26.55    7.88
  -6  -7  10   31.03   10.69
  -6  -6   1   95.15    6.03
  -6  -6   1  122.87    7.21
   6   6  -1  122.42    6.38
  -6  -6   2  389.09    9.22
  -6  -6   2  420.45    8.94
  -6  -6   3   32.50    4.52
  -6  -6   3   31.01    7.61
  -6  -6   4  179.63    8.76
  -6  -6   4  176.49    7.83
  -6  -6   5    5.99    9.27
  -6  -6   5    4.90    6.92
  -6  -6   6  317.22    9.22
  -6  -6   6  332.42   11.25
  -6  -6   7  608.00   12.10
  -6  -6   7  611.91   11.63
  -6  -6   8   66.97    9.22
  -6  -6   8   55.71    4.94
  -6  -6   9   56.57    8.95
  -6  -6   9   47.27    6.68
  -6  -6  10   96.64    5.39
  -6  -6  10  104.44    9.13
  -6  -6  11   79.77   10.37
  -6  -6  11   62.64    5.83
  -6  -5   1   94.27    7.01
   6   5  -1   95.18    7.85
  -6  -5   1   81.94    7.55
   6   5  -2   35.70    7.69
  -6  -5   2   26.22    4.69
  -6  -5   2   19.55    7.60
  -6  -5   3  286.35    7.89
  -6  -5   3  293.22    8.37
  -6  -5   4   67.54    6.08
  -6  -5   4   74.02    6.27
  -6  -5   5   91.55    8.29
  -6  -5   5   82.08    4.68
  -6  -5   6    4.59    7.54
  -6  -5   6    0.73    3.95
  -6  -5   7    0.93    5.25
  -6  -5   7    5.72    5.32
  -6  -5   8 1124.29   17.25
  -6  -5   8 1057.93   16.90
  -6  -5   9   60.89    6.91
  -6  -5   9   69.92    6.50
  -6  -5  10   80.17    7.02
  -6  -5  10   77.49    8.68
  -6  -5  11  410.34    9.66
  -6  -5  11  439.45   10.82
  -6  -5  12   14.34    5.82
  -6  -5  12   22.10    9.67
  -6  -4   1  663.49   12.39
  -6  -4   1  773.81   13.11
   6   4  -1  853.27   14.15
  -6  -4   2   80.54    6.66
   6   4  -2   96.54    6.01
  -6  -4   2   62.59    5.78
   6   4  -3  139.29    8.51
  -6  -4   3  109.49    6.81
  -6  -4   3  109.51    8.22
  -6  -4   4  692.94   12.00
  -6  -4   4  691.88   12.74
  -6  -4   5   28.77    6.00
  -6  -4   5   38.20    7.63
  -6  -4   6   84.49    6.20
  -6  -4   6   82.47    7.97
  -6  -4   7   17.46    7.29
  -6  -4   7   15.15    4.10
  -6  -4   8   28.56    5.73
  -6  -4   8   29.29    7.24
  -6  -4   9  588.31   10.71
  -6  -4   9  514.53    9.22
  -6  -4  10   95.06    7.22
  -6  -4  10   83.67    8.50
  -6  -4  11  315.44    8.86
  -6  -4  11  262.73    9.54
  -6  -4  12  729.06   11.44
  -6  -4  12  684.39   11.03
  -6  -4  13   12.73    6.55
  -6  -4  13   16.08    8.53
   6   4 -13    2.66    8.75
  -6  -3   1   73.10    7.51
  -6  -3   1   89.33    6.96
   6   3  -1  113.77    7.63
  -6  -3   2 1328.72   18.17
  -6  -3   2 1193.85   16.73
   6   3  -2 1565.88   20.31
   6   3  -3   94.20    7.80
  -6  -3   3   74.97    4.86
  -6  -3   3   77.25    7.60
   6   3  -4   26.24    7.27
  -6  -3   4   18.28    7.27
  -6  -3   4   18.92    6.00
  -6  -3   5  697.61   10.85
  -6  -3   5  733.96   11.79
  -6  -3   6  361.45    9.42
  -6  -3   6  384.47    8.52
  -6  -3   7    8.44    5.93
  -6  -3   7   13.69    7.06
  -6  -3   8  111.01    7.46
  -6  -3   8  113.47    6.58
  -6  -3   9   14.62    4.22
  -6  -3   9    9.80    4.81
  -6  -3  10  488.40    9.93
  -6  -3  10  430.59    9.85
  -6  -3  11   36.52    5.56
  -6  -3  11   39.79    5.26
  -6  -3  12  241.47    8.85
   6   3 -12  201.53    6.62
  -6  -3  12  252.20    8.92
  -6  -3  13  639.19   11.13
  -6  -3  13  579.37   10.54
   6   3 -13  538.77   10.34
  -6  -2   1   16.55    3.90
  -6  -2   1   19.22    4.99
   6   2  -1   20.14    3.89
   6   2  -2  206.56    5.55
  -6  -2   2  166.14    5.22
  -6  -2   2  186.53    6.14
  -6  -2   3 1993.51   21.82
  -6  -2   3 2230.83   26.01
   6   2  -3 2470.82   26.20
  -6  -2   4   62.24    5.80
   6   2  -4   84.46    5.89
  -6  -2   4   74.93    4.01
  -6  -2   5   34.98    5.71
  -6  -2   5   28.95    4.05
  -6  -2   6  761.19   11.88
  -6  -2   6  872.78   11.71
  -6  -2   7  162.07    7.08
  -6  -2   7  131.98    7.47
  -6  -2   8   36.28    6.87
  -6  -2   8   54.16    4.71
  -6  -2   9   82.55    6.88
  -6  -2   9   84.62    6.68
  -6  -2  10   -3.54    6.37
  -6  -2  10    7.58    4.32
  -6  -2  11  148.89    8.19
  -6  -2  11  119.00    6.36
   6   2 -12   -0.41    5.35
  -6  -2  12    3.51    7.47
  -6  -2  12   -4.12    5.32
   6   2 -13  116.27    8.10
  -6  -2  13  116.05    6.16
  -6  -2  13  134.04    8.25
  -6  -2  14  442.97    9.74
   6   2 -14  429.36   11.52
  -6  -2  14  527.02   12.28
   6   1  -1  470.04    8.39
  -6  -1   1  412.60    7.20
   6   1  -2   14.21    4.97
  -6  -1   2    9.17    3.29
  -6  -1   2    7.37    4.97
  -6  -1   3   84.48    5.44
   6   1  -3  106.93    5.62
  -6  -1   3   97.70    5.26
   6   1  -4 1470.21   16.39
  -6  -1   4 1442.08   17.07
  -6  -1   4 1168.70   13.70
  -6  -1   5   32.57    5.03
   6   1  -5   33.52    3.88
  -6  -1   5   24.39    3.79
  -6  -1   6   14.03    5.11
  -6  -1   6   13.89    3.62
  -6  -1   7  396.69    7.68
  -6  -1   7  496.13    9.68
  -6  -1   8   79.75    6.93
  -6  -1   8   93.26    6.98
  -6  -1   9   19.65    6.65
  -6  -1   9   18.99    6.48
  -6  -1  10  595.86    9.69
  -6  -1  10  513.57    9.97
  -6  -1  11   -5.66    7.15
  -6  -1  11    3.31    6.95
  -6  -1  12  262.50    7.31
   6   1 -12  240.59    7.04
  -6  -1  12  302.72    7.57
  -6  -1  13    5.15    7.69
   6   1 -13   10.15    7.58
  -6  -1  13   14.36    7.46
  -6  -1  14   76.72    6.73
  -6  -1  14   71.37    9.32
   6   1 -14   62.27    6.64
  -6   0   1  313.66    6.89
   6   0  -1  336.25    7.13
  -6   0   2  220.67    6.04
  -6   0   2  198.38    5.96
   6   0  -2  248.02    6.34
  -6   0   3   -0.39    4.59
   6   0  -3    0.38    4.57
  -6   0   3    3.12    4.37
  -6   0   4   87.18    4.01
  -6   0   4   68.43    5.09
   6   0  -4   89.16    5.21
   6   0  -5 1185.23   14.80
  -6   0   5  943.92   12.46
  -6   0   5 1153.22   14.00
  -6   0   6    4.88    3.39
  -6   0   6    1.43    4.99
  -6   0   7  131.03    5.52
  -6   0   7  167.95    5.73
  -6   0   8  982.00   13.94
  -6   0   8 1146.38   14.73
  -6   0   9  597.51   10.57
  -6   0   9  487.77    8.57
  -6   0  10   19.42    4.83
  -6   0  10   19.11    6.48
  -6   0  11  791.81   12.33
  -6   0  11  689.67   10.40
  -6   0  12    0.54    7.75
  -6   0  12    3.89    7.29
  -6   0  13  161.28    6.65
   6   0 -13  148.00    6.18
  -6   0  13  169.12    6.41
  -6   0  14    7.42    6.09
   6   0 -14    4.47    8.60
  -6   0  14    3.45    9.28
   6  -1   0   31.47    4.59
  -6   1   0   29.56    4.51
   6  -1  -1  311.59    6.82
  -6   1   1  288.80    5.87
   6  -1  -2  376.29    7.40
  -6   1   2  358.13    6.54
   6  -1  -3  321.36    6.14
  -6   1   3  251.59    5.48
  -6   1   3  308.09    6.77
   6  -1  -4   16.19    4.75
  -6   1   4   16.63    4.69
  -6   1   4   18.95    4.62
  -6   1   5   85.08    5.28
  -6   1   5   70.68    5.24
   6  -1  -5   89.59    5.35
  -6   1   6  840.23   11.48
  -6   1   6  983.33   12.42
  -6   1   7  104.17    7.26
  -6   1   7  130.52    6.97
  -6   1   8   27.50    6.43
  -6   1   8   28.36    4.81
  -6   1   9  937.38   13.56
  -6   1   9  970.63   13.77
  -6   1  10   71.66    7.19
  -6   1  10   77.47    6.53
  -6   1  11   -0.22    6.77
  -6   1  11    4.04    5.90
  -6   1  12  404.88   10.31
  -6   1  12  411.45    8.41
   6  -1 -13    8.17    5.06
  -6   1  13   19.02    4.92
  -6   1  13    6.86    8.06
   6  -1 -14   15.46    5.92
  -6   1  14   18.64    6.77
  -6   1  14   29.19    5.81
   6  -2   0  520.04    8.30
  -6   2   0  504.48    8.65
   6  -2  -1    0.80    3.06
  -6   2   1    1.94    4.29
  -6   2   2  428.96    7.85
   6  -2  -2  475.94    8.21
   6  -2  -3  250.51    5.40
  -6   2   3  237.47    6.11
  -6   2   3  194.01    4.95
   6  -2  -4   87.04    5.22
  -6   2   4   70.25    5.14
  -6   2   4   79.39    3.85
  -6   2   5    3.73    3.22
   6  -2  -5    2.19    4.98
  -6   2   5    0.98    3.54
  -6   2   6    4.42    4.62
  -6   2   6    4.72    3.74
  -6   2   7  741.88   10.77
  -6   2   7  822.30   11.38
  -6   2   8   56.98    5.38
  -6   2   8   61.47    4.73
  -6   2   9   84.11    7.45
  -6   2   9   82.57    6.45
  -6   2  10  441.94    9.11
  -6   2  10  427.88    8.42
  -6   2  11   32.88    5.86
  -6   2  11   31.07    5.16
  -6   2  12   10.43    5.95
  -6   2  12    5.94    4.83
  -6   2  13  485.66    9.78
  -6   2  13  461.21    9.27
  -6   2  14   -0.16    5.73
   6  -2 -14    0.68    5.76
  -6   2  14    5.94    9.82
   6  -3   0  990.57   12.87
  -6   3   0  936.07   12.70
  -6   3   1  334.20    6.40
   6  -3  -1  367.90    7.39
  -6   3   2   28.96    3.42
   6  -3  -2   28.50    3.48
  -6   3   3  734.38   10.04
   6  -3  -3  922.61   11.43
  -6   3   3  819.62   11.34
  -6   3   4   46.87    3.55
  -6   3   4   35.66    3.86
   6  -3  -4   46.25    3.99
  -6   3   5   44.49    5.48
  -6   3   5   47.79    4.78
   6  -3  -5   56.03    5.57
  -6   3   6   91.84    4.75
  -6   3   6   95.97    4.13
  -6   3   7  108.85    7.77
  -6   3   7  104.98    6.41
  -6   3   8  393.08    8.79
  -6   3   8  391.83    9.89
  -6   3   9   23.09    5.30
  -6   3   9   17.21    4.21
  -6   3  10   78.94    4.73
  -6   3  10   93.31    7.68
  -6   3  11  711.19   13.35
  -6   3  11  642.71   11.11
  -6   3  12  176.80    7.81
  -6   3  12  173.89    9.52
  -6   3  13   18.46    6.76
  -6   3  13   23.98    8.52
  -6   3  14  426.84   11.09
  -6   3  14  453.27   12.65
   6  -4   0  153.71    5.88
  -6   4   0  138.71    5.95
  -6   4   1 1651.30   19.69
   6  -4  -1 1727.44   19.52
  -6   4   2  762.11   11.34
   6  -4  -2  814.48   11.37
  -6   4   3  226.91    6.52
   6  -4  -3  255.72    6.88
  -6   4   3  202.81    6.62
  -6   4   4  590.67    9.76
   6  -4  -4  736.87   10.93
  -6   4   4  602.15    9.35
  -6   4   5  185.86    5.64
  -6   4   5  196.64    5.22
   6  -4  -5  234.30    6.09
  -6   4   6   -3.56    5.78
  -6   4   6    1.70    7.30
  -6   4   7  502.87    9.13
  -6   4   7  511.93    9.69
  -6   4   8    2.43    5.41
  -6   4   8    8.90    5.66
  -6   4   9  135.81    6.57
  -6   4   9  156.72    8.51
  -6   4  10   -1.92    7.36
  -6   4  10    4.63    3.84
  -6   4  11    3.22    4.61
  -6   4  11   -2.92    8.66
  -6   4  12  827.50   13.27
  -6   4  12  840.88   14.53
  -6   4  13  116.11    8.62
  -6   4  13  114.34    7.78
  -6   5   0   19.29    4.01
   6  -5   0   21.73    5.18
   6  -5  -1    1.15    3.59
  -6   5   1    1.38    3.76
  -6   5   2 1170.42   16.42
   6  -5  -2 1213.31   15.53
  -6   5   3   -0.56    4.00
  -6   5   3    2.86    5.18
   6  -5  -3    6.43    3.90
   6  -5  -4    1.92    3.94
  -6   5   4    6.05    3.49
  -6   5   4   -0.35    4.05
  -6   5   5   89.18    5.04
  -6   5   5   81.53    5.92
   6  -5  -5  109.97    8.03
  -6   5   6   63.29    7.94
  -6   5   6   57.70    4.65
  -6   5   7   34.98    5.75
  -6   5   7   37.22    6.04
  -6   5   8  528.30   10.69
  -6   5   8  555.66   11.86
  -6   5   9  335.28    8.69
  -6   5   9  365.31   10.20
  -6   5  10  669.11   11.70
  -6   5  10  617.65   12.43
  -6   5  11   81.25    7.40
  -6   5  11   85.85    9.15
  -6   5  12   -4.50    8.72
  -6   5  12    1.61    4.78
  -6   5  13  258.14    8.35
  -6   5  13  276.83   11.97
   6  -6   0  128.41    5.03
  -6   6   0  127.46    6.72
   6  -6  -1   47.84    5.74
  -6   6   1   49.07    6.05
  -6   6   2   82.10    6.28
   6  -6  -2   86.77    6.13
   6  -6  -3  264.05    6.78
  -6   6   3  248.50    7.12
  -6   6   3  218.44    6.88
   6  -6  -4  113.79    6.10
  -6   6   4  104.75    7.35
  -6   6   4   96.71    7.89
   6  -6  -5  275.71    9.48
  -6   6   5  217.63    9.11
  -6   6   5  229.21    8.06
  -6   6   6   10.71    6.06
  -6   6   6    8.00    5.46
  -6   6   7  327.64    9.96
  -6   6   7  309.83    7.41
  -6   6   8   17.19    5.31
  -6   6   8    9.70    4.23
  -6   6   9  571.81   11.17
  -6   6   9  547.45   12.10
  -6   6  10  221.02    8.06
  -6   6  10  229.31    8.71
  -6   6  11   23.14    8.86
  -6   6  11   22.85    7.20
  -6   6  12    8.70   10.64
  -6   6  12   13.31    6.20
  -6   7   0  520.02   11.39
   6  -7   0  518.61    9.79
  -6   7   1  169.87    8.47
   6  -7  -1  176.91    6.46
   6  -7  -2   14.24    7.00
  -6   7   2   13.23    7.22
  -6   7   3  156.25    8.11
   6  -7  -3  205.38    8.51
  -6   7   3  179.30    8.42
  -6   7   4  197.88    8.12
   6  -7  -4  206.22    7.15
  -6   7   4  169.37    6.64
  -6   7   5    1.36    7.42
  -6   7   5   11.06    6.50
  -6   7   6   48.19    7.84
  -6   7   6   49.39    6.61
  -6   7   7   36.61    6.48
  -6   7   7   42.29    5.76
  -6   7   8  154.53    9.98
  -6   7   8  150.12    8.30
  -6   7   9   16.80    9.07
  -6   7   9   14.24    5.15
  -6   7  10  929.14   17.89
  -6   7  10  938.17   18.88
  -6   7  11  289.92   12.98
  -6   7  11  319.65   11.55
  -6   8   0  498.60   11.22
   6  -8   0  512.02   10.90
  -6   8   1  649.26   12.79
   6  -8  -1  672.39   11.63
  -6   8   2   54.52    7.01
  -6   8   2   64.09    7.35
   6  -8  -2   65.23    7.15
   6  -8  -3  317.66    9.45
  -6   8   3  249.82    7.35
  -6   8   3  301.99    9.39
   6  -8  -4  347.86    9.95
  -6   8   4  299.99    9.36
  -6   8   4  270.97    9.27
  -6   8   5  229.85    7.54
  -6   8   5  258.32    8.80
  -6   8   6  134.05    7.51
  -6   8   6  125.23    8.48
  -6   8   7   61.91    6.89
  -6   8   7   59.39    5.88
  -6   8   8  433.67   12.90
  -6   8   8  432.02   12.22
  -6   8   9   70.78    6.98
  -6   8   9   72.76    7.68
  -6   8  10   17.45    7.77
  -6   8  10   15.77    8.79
  -6   9   0   28.86    6.84
   6  -9   0   36.55    6.33
   6  -9  -1  356.42    9.35
  -6   9   1  329.27    9.79
   6  -9  -2  267.31    8.76
  -6   9   2  233.93    8.79
  -6   9   2  213.42    8.22
  -6   9   3   29.65    6.73
   6  -9  -3   38.39    4.96
  -6   9   3   36.46    6.54
  -6   9   4  413.09   11.16
  -6   9   4  463.19   11.73
  -6   9   5  114.35    9.66
  -6   9   5  127.40    8.53
  -6   9   6    2.66    6.13
  -6   9   6    3.18    7.17
  -6   9   7    6.26    9.00
  -6   9   7   11.91    7.14
  -6   9   8    5.77    7.06
  -6   9   8    1.50    9.02
  -6   9   9  255.26   13.58
  -6   9   9  272.25   11.89
  -6  10   0  102.54    7.82
   6 -10   0   99.89    7.62
   6 -10  -1   39.70    7.13
  -6  10   1   39.88    7.63
  -6  10   1   31.33    7.14
  -6  10   2  432.72   12.68
  -6  10   2  374.39   12.43
   6 -10  -2  480.59   12.49
  -6  10   3  201.90    9.35
  -6  10   3  181.82    9.42
   6 -10  -3  227.83   11.42
  -6  10   4    1.67    7.10
  -6  10   4    1.98    8.14
  -6  10   5  223.44   11.30
  -6  10   5  234.17   10.18
  -6  10   6   78.71   11.64
  -6  10   6   84.75    8.11
  -6  10   7   11.47   10.87
  -6  10   7   10.60    8.81
   6 -11   0  420.33   12.87
  -6  11   0  418.79   13.14
  -6  11   1  191.05    8.95
   6 -11  -1  260.16    9.70
  -6  11   1  228.09   10.51
   6 -11  -2   62.64    7.76
  -6  11   2   49.97    7.61
  -6  11   2   52.51    8.18
  -6  11   3  398.88   14.48
  -6  11   3  366.77   12.87
  -6  11   4  193.24   10.76
  -6  11   4  170.40   13.04
  -6  11   5    1.20    9.49
  -6  11   5    2.45   10.33
   6 -12   0   80.39   10.29
  -6  12   0   66.97   10.00
  -6  12   0   86.56   11.19
   6 -12  -1  130.41    9.80
  -6  12   1   91.64   11.09
  -6  12   1  123.43   11.99
  -6  12   2   82.05   12.08
  -6  12   2  110.75   12.23
  -6  12   3   91.08   14.64
  -5  -9   1  347.44   11.59
  -5  -9   1  363.51   13.46
  -5  -9   2    1.70    6.84
  -5  -9   2   -2.18    8.98
  -5  -9   3  103.98    8.04
  -5  -9   3  103.56    9.79
  -5  -9   4   17.94    8.98
  -5  -9   4   11.30    7.36
  -5  -9   5  102.46    9.84
  -5  -9   5  120.65    8.34
  -5  -9   6   14.78    8.96
  -5  -9   6   11.78    7.47
  -5  -9   7   90.16    9.48
  -5  -9   7   92.08   11.19
  -5  -9   8  214.56    9.42
  -5  -9   8  249.68   10.91
  -5  -8   1  425.21   13.26
  -5  -8   1  438.65   12.09
  -5  -8   2  442.66   13.47
  -5  -8   2  460.31   12.54
  -5  -8   3  171.06    8.81
  -5  -8   3  154.92   10.16
  -5  -8   4  156.08    6.84
  -5  -8   4  147.88    7.80
  -5  -8   5  169.10   10.28
  -5  -8   5  180.53    8.77
  -5  -8   6  130.88    8.13
  -5  -8   6  124.33    9.83
  -5  -8   7   20.33    7.17
  -5  -8   7   20.15    8.89
  -5  -8   8  396.70   10.40
  -5  -8   8  352.33    9.57
  -5  -8   9  225.82    8.62
  -5  -8   9  222.93   10.12
  -5  -8  10    2.77   10.48
  -5  -8  10    3.92    5.82
  -5  -7   1   23.09    7.39
  -5  -7   1   27.80    6.42
  -5  -7   2  225.80    9.39
  -5  -7   2  243.06    8.61
  -5  -7   3  410.99   11.23
  -5  -7   3  428.09   10.52
  -5  -7   4    5.34    5.99
  -5  -7   4    3.08    5.35
  -5  -7   5  415.96   11.02
  -5  -7   5  439.80   10.04
  -5  -7   6  328.10    8.81
  -5  -7   6  333.44    8.43
  -5  -7   7   17.55    8.93
  -5  -7   7   10.70    6.83
  -5  -7   8    6.01    8.68
  -5  -7   8    9.54    4.68
  -5  -7   9  242.65    8.39
  -5  -7   9  249.43   10.12
  -5  -7  10   66.60    6.83
  -5  -7  10   59.65    8.77
  -5  -7  11    8.47    5.90
  -5  -7  11    4.06    6.55
   5   7 -11    6.03    6.70
  -5  -7  12    6.03   10.12
   5   7 -12   13.60    5.90
  -5  -7  12   22.88    5.81
   5   6  -1    2.80    7.53
  -5  -6   1    1.96    7.40
  -5  -6   1    1.11    6.52
  -5  -6   2    9.07    7.65
  -5  -6   2    5.34    6.34
  -5  -6   3  182.80    9.17
  -5  -6   3  198.94    7.77
  -5  -6   4  421.37    8.70
  -5  -6   4  425.85   10.99
  -5  -6   5   30.60    6.14
  -5  -6   5   31.72    8.06
  -5  -6   6  269.67    6.80
  -5  -6   6  291.75    9.69
  -5  -6   7  595.38   10.49
  -5  -6   7  620.90   10.93
  -5  -6   8   21.98    7.44
  -5  -6   8   18.99    4.01
  -5  -6   9    3.43    7.83
  -5  -6   9    7.10    4.63
  -5  -6  10  198.03    6.36
   5   6 -10  153.77    5.97
  -5  -6  10  205.99    9.59
  -5  -6  11   77.95    5.34
  -5  -6  11   98.81    8.62
   5   6 -11   72.13    5.24
   5   6 -12   42.86    7.15
  -5  -6  12   68.93    8.42
  -5  -6  12   46.28    7.25
   5   6 -13  185.53    7.46
  -5  -6  13  269.87   11.00
  -5  -6  13  253.06    7.85
  -5  -5   1   70.00    7.13
   5   5  -1   72.61    8.06
  -5  -5   1   55.81    7.90
   5   5  -2   77.17    8.27
  -5  -5   2   62.68    5.11
  -5  -5   2   60.87    8.04
  -5  -5   3  193.60    9.05
  -5  -5   3  198.97    7.58
  -5  -5   4  105.97    5.14
  -5  -5   4  105.83    8.63
  -5  -5   5  121.59    6.42
  -5  -5   5  110.21    5.10
  -5  -5   6   12.67    4.13
  -5  -5   6   13.18    5.47
  -5  -5   7    2.68    5.68
  -5  -5   7    3.30    5.28
  -5  -5   8  733.07   12.39
  -5  -5   8  756.88   12.82
  -5  -5   9   10.60    5.67
  -5  -5   9    1.62    5.14
  -5  -5  10  108.99    7.45
  -5  -5  10   98.44    6.33
   5   5 -10   75.47    6.26
  -5  -5  11  240.35    9.43
   5   5 -11  211.13    8.16
  -5  -5  11  249.89    8.38
   5   5 -12  122.03    5.89
  -5  -5  12  144.36    8.64
  -5  -5  12  157.27    6.17
   5   5 -13  108.94    5.85
  -5  -5  13  139.40    6.13
  -5  -5  13  128.01    8.58
  -5  -5  14  227.18    7.82
  -5  -5  14  219.81   10.24
   5   5 -14  170.88    7.22
  -5  -4   1  797.20   13.14
   5   4  -1  980.79   15.01
  -5  -4   1  884.68   13.96
  -5  -4   2   43.64    6.30
  -5  -4   2   43.65    5.33
   5   4  -2   53.72    6.37
  -5  -4   3   47.45    6.35
  -5  -4   3   49.21    5.22
   5   4  -3   61.03    6.45
  -5  -4   4  241.17    6.84
  -5  -4   4  260.70    8.08
  -5  -4   5  187.49    6.17
  -5  -4   5  186.90    5.97
  -5  -4   6   15.85    5.40
  -5  -4   6   10.31    6.91
  -5  -4   7    6.90    4.33
  -5  -4   7    4.13    7.48
  -5  -4   8  233.65    6.17
  -5  -4   8  237.14    8.61
  -5  -4   9  466.04    8.75
  -5  -4   9  500.83    9.64
   5   4  -9  405.17    8.90
   5   4 -10   71.14    4.92
  -5  -4  10   76.91    7.25
  -5  -4  10   75.79    4.90
   5   4 -11  451.16    9.30
  -5  -4  11  521.74    9.83
  -5  -4  11  494.77    8.84
  -5  -4  12  574.78    9.82
   5   4 -12  469.71    8.87
  -5  -4  12  524.45   11.26
  -5  -4  13   55.86    5.70
  -5  -4  13   48.77    8.12
   5   4 -13   45.02    5.67
   5   4 -14   43.65    6.70
  -5  -4  14   37.65    9.54
  -5  -4  14   61.16    6.67
   5   3  -1 1512.13   19.72
  -5  -3   1 1304.04   17.63
  -5  -3   1 1182.44   16.42
   5   3  -2 1380.18   18.20
  -5  -3   2 1067.91   15.15
  -5  -3   2 1180.16   16.22
  -5  -3   3  170.58    6.11
   5   3  -3  200.31    5.86
  -5  -3   3  152.21    5.40
  -5  -3   4  113.22    4.50
  -5  -3   4  105.06    6.46
  -5  -3   5 1202.47   15.57
  -5  -3   5 1061.86   13.60
  -5  -3   6  656.76   10.73
  -5  -3   6  740.13   10.98
  -5  -3   7   -1.90    3.64
  -5  -3   7    1.29    4.02
  -5  -3   8   70.37    7.34
  -5  -3   8   71.59    4.97
   5   3  -9  194.50    7.68
  -5  -3   9  255.52    7.99
  -5  -3   9  221.47    8.13
   5   3 -10  523.42    9.98
  -5  -3  10  568.43    9.19
  -5  -3  10  645.76   10.82
  -5  -3  11   19.64    6.50
   5   3 -11   23.10    6.58
  -5  -3  11   13.93    6.73
   5   3 -12  863.80   13.56
  -5  -3  12  893.10   12.52
  -5  -3  12 1028.62   14.91
  -5  -3  13  391.49   10.24
  -5  -3  13  337.31    8.03
   5   3 -13  346.03    9.69
   5   3 -14   -2.69    7.77
  -5  -3  14   16.40    7.66
  -5  -3  14    0.40    7.78
   5   3 -15  167.11    7.59
  -5  -3  15  202.75    7.80
  -5  -3  15  160.98   10.10
   5   2  -1   73.46    4.33
  -5  -2   1   64.30    5.32
  -5  -2   2 1362.76   17.52
   5   2  -2 1506.20   18.00
  -5  -2   2 1163.10   14.90
  -5  -2   3  513.73    9.22
   5   2  -3  662.34   10.51
  -5  -2   3  627.40   10.02
   5   2  -4  245.03    6.98
  -5  -2   4  192.54    6.62
  -5  -2   4  230.97    6.44
  -5  -2   5    4.14    5.38
  -5  -2   5    8.26    3.47
  -5  -2   6  695.98   10.67
  -5  -2   6  814.02   10.88
  -5  -2   7  123.93    5.99
  -5  -2   7  111.48    6.22
  -5  -2   8   78.08    5.80
  -5  -2   8   63.16    5.92
   5   2  -9   94.03    5.58
  -5  -2   9  115.47    5.66
  -5  -2   9   94.70    5.52
  -5  -2  10   10.82    4.93
   5   2 -10   13.79    4.93
  -5  -2  10   20.69    4.90
   5   2 -11  355.45    9.11
  -5  -2  11  475.95    9.73
  -5  -2  11  399.96    9.26
  -5  -2  12    9.90    4.72
   5   2 -12   11.60    4.71
  -5  -2  12    8.14    4.67
  -5  -2  13  668.25   10.85
  -5  -2  13  598.09   11.73
   5   2 -13  540.34    9.67
  -5  -2  14  634.16   10.61
  -5  -2  14  581.63   11.61
   5   2 -14  540.93    9.81
  -5  -2  15    2.02    9.28
   5   2 -15    1.65    9.36
  -5  -2  15   -0.39    6.62
  -5  -1   1  138.49    5.53
   5   1  -1  145.10    4.76
  -5  -1   2   10.15    4.53
  -5  -1   2   10.71    3.44
   5   1  -2   15.51    3.46
   5   1  -3  374.94    7.65
  -5  -1   3  370.84    7.46
  -5  -1   3  292.44    6.93
  -5  -1   4  565.63    9.24
  -5  -1   4  669.33   10.17
   5   1  -4  737.13   10.71
  -5  -1   5   56.70    4.05
  -5  -1   5   70.21    4.07
  -5  -1   6   38.12    4.05
  -5  -1   6   36.63    4.05
  -5  -1   7  278.86    7.25
  -5  -1   7  242.43    5.90
  -5  -1   8  206.39    6.83
  -5  -1   8  254.35    7.12
  -5  -1   9  174.29    6.18
  -5  -1   9  142.04    5.99
   5   1  -9  146.88    5.98
   5   1 -10  458.26    8.41
  -5  -1  10  480.41    8.62
  -5  -1  10  571.63    9.30
  -5  -1  11  242.76    6.62
  -5  -1  11  303.91    8.54
   5   1 -11  230.48    8.24
   5   1 -12  466.01    8.51
  -5  -1  12  528.87   10.34
  -5  -1  12  580.25    9.60
  -5  -1  13   96.73    6.19
   5   1 -13   82.60    6.01
  -5  -1  13  104.54    6.30
  -5  -1  14  426.97   10.39
  -5  -1  14  440.36   10.44
   5   1 -14  351.30    9.88
   5   1 -15  540.75   10.35
  -5  -1  15  679.51   11.70
  -5  -1  15  629.31   13.08
   5   0  -1  118.68    5.29
  -5   0   1  109.35    5.14
  -5   0   2  814.85   11.80
   5   0  -2  827.02   11.90
  -5   0   3  609.92    9.73
  -5   0   3  738.16   10.57
   5   0  -3  773.26   11.34
  -5   0   4  735.97   10.39
   5   0  -4  753.04   11.13
  -5   0   4  589.72    9.50
  -5   0   5 1870.26   21.36
  -5   0   5 2245.66   25.08
  -5   0   6   41.19    3.98
  -5   0   6   33.10    3.96
  -5   0   7  167.17    6.49
  -5   0   7  147.62    5.17
  -5   0   8 1080.33   14.01
  -5   0   8 1363.26   15.91
  -5   0   9   77.26    6.55
  -5   0   9   77.50    6.76
   5   0  -9   63.29    6.63
  -5   0  10   59.10    7.06
   5   0 -10   48.86    7.08
  -5   0  10   60.19    7.22
  -5   0  11   39.24    6.79
  -5   0  11   34.85    7.15
   5   0 -11   31.78    6.80
  -5   0  12  149.05    7.69
  -5   0  12  156.89    7.23
   5   0 -12  127.09    7.10
  -5   0  13   44.93    6.07
  -5   0  13   64.08    7.70
   5   0 -13   42.03    7.72
  -5   0  14    9.05    7.39
  -5   0  14    7.03    8.14
   5   0 -14   -6.91    7.58
   5   0 -15  348.90   10.94
  -5   0  15  445.07   11.40
  -5   0  15  406.97    9.68
   5  -1   0   32.72    4.70
  -5   1   0   28.65    3.36
   5  -1  -1  602.30    9.82
  -5   1   1  583.25    9.59
   5  -1  -2    4.85    3.18
  -5   1   2    8.13    4.37
  -5   1   3   10.74    4.60
   5  -1  -3   10.52    4.58
  -5   1   3   12.52    3.20
  -5   1   4  418.20    7.95
  -5   1   4  500.75    8.04
   5  -1  -4  520.58    8.88
  -5   1   5 1097.23   13.96
  -5   1   5 1264.52   15.28
   5  -1  -5 1357.76   16.43
  -5   1   6 1152.26   13.98
  -5   1   6 1375.98   16.18
  -5   1   7   39.10    5.77
  -5   1   7   49.30    5.43
  -5   1   8  481.04    9.11
  -5   1   8  577.40    9.49
   5  -1  -9   16.34    3.94
  -5   1   9   23.80    4.29
  -5   1   9   26.27    3.84
   5  -1 -10    6.41    4.59
  -5   1  10   -0.79    7.20
  -5   1  10    1.92    4.56
   5  -1 -11   51.67    6.58
  -5   1  11   51.22    6.52
  -5   1  11   46.08    7.26
   5  -1 -12  243.22    7.88
  -5   1  12  309.95    6.99
  -5   1  12  314.22    8.80
  -5   1  13   64.94    7.57
   5  -1 -13   46.06    7.59
  -5   1  13   61.67    8.45
  -5   1  14    4.37    5.79
  -5   1  14    4.03    7.04
   5  -1 -14   12.03    7.09
  -5   1  15   38.02    6.26
  -5   1  15   33.39    9.84
   5  -1 -15   35.02    6.20
   5  -2   0  208.76    5.27
  -5   2   0  199.02    6.04
   5  -2  -1  236.21    5.46
  -5   2   1  223.19    6.19
  -5   2   2 1555.95   18.87
   5  -2  -2 1661.04   19.43
   5  -2  -3  174.14    5.89
  -5   2   3  138.94    5.67
  -5   2   3  164.99    5.63
   5  -2  -4  167.48    6.02
  -5   2   4  161.83    5.71
  -5   2   4  133.67    5.84
  -5   2   5  755.48   11.00
  -5   2   5  679.52    9.65
   5  -2  -5  859.08   11.25
  -5   2   6  296.36    6.54
  -5   2   6  337.34    7.35
  -5   2   7  519.67    8.35
  -5   2   7  512.93    9.49
  -5   2   8   97.42    6.48
  -5   2   8  102.52    4.46
  -5   2   9  184.98    7.35
  -5   2   9  178.54    8.43
  -5   2  10  124.55    6.94
   5  -2 -10  108.59    6.91
  -5   2  10  123.87    6.11
  -5   2  11   10.87    6.15
   5  -2 -11    9.80    6.22
  -5   2  11    7.65    7.23
   5  -2 -12   49.16    6.17
  -5   2  12   45.34    7.41
  -5   2  12   62.36    6.24
  -5   2  13  674.12   11.52
   5  -2 -13  570.20   11.45
  -5   2  13  694.21   12.73
  -5   2  14   20.55    6.98
  -5   2  14   14.24    8.20
   5  -2 -14   17.11    7.07
  -5   2  15   17.71    7.07
   5  -2 -15   14.76    8.52
  -5   2  15   21.96    8.43
  -5   3   0 2593.74   28.31
   5  -3   0 2641.44   28.29
  -5   3   1  344.51    7.45
   5  -3  -1  361.38    7.41
   5  -3  -2   55.40    3.83
  -5   3   2   52.70    5.00
  -5   3   3 3117.78   30.23
  -5   3   3 3585.27   38.02
   5  -3  -3 3986.13   37.59
   5  -3  -4  148.96    6.17
  -5   3   4  125.75    5.52
  -5   3   4  118.35    5.99
  -5   3   5   90.78    4.71
   5  -3  -5  116.77    4.95
  -5   3   5  100.55    4.21
  -5   3   6  444.56    8.48
  -5   3   6  404.71    7.86
  -5   3   7   92.21    6.61
  -5   3   7   91.52    4.27
  -5   3   8  303.16    7.12
  -5   3   8  297.47    6.48
  -5   3   9   54.15    6.31
  -5   3   9   57.41    5.80
  -5   3  10  508.72    9.45
  -5   3  10  501.09   10.00
   5  -3 -11  306.37    8.26
  -5   3  11  384.06    8.88
  -5   3  11  383.28    9.91
   5  -3 -12   -2.18    5.07
  -5   3  12    4.59    7.82
  -5   3  12    1.90    4.13
  -5   3  13  216.17    9.69
  -5   3  13  206.49    6.68
   5  -3 -13  174.12    6.39
  -5   3  14  604.91   12.06
  -5   3  14  579.49   11.05
   5  -3 -14  485.71   11.00
  -5   3  15    3.12    5.99
   5  -3 -15    1.73    6.02
  -5   3  15   -0.80   10.03
   5  -4   0  460.06    8.60
  -5   4   0  460.20    8.85
  -5   4   1 1791.14   21.58
   5  -4  -1 1842.79   20.18
  -5   4   2  488.67    9.17
   5  -4  -2  487.46    8.16
  -5   4   3  183.77    5.32
  -5   4   3  161.24    5.28
   5  -4  -3  206.31    5.72
  -5   4   4 2862.86   31.55
   5  -4  -4 3734.63   39.98
  -5   4   4 3186.00   37.62
  -5   4   5    2.08    4.72
   5  -4  -5    7.52    5.70
  -5   4   5    3.24    5.78
  -5   4   6    7.43    4.36
  -5   4   6    7.75    4.80
  -5   4   7  309.26    8.60
  -5   4   7  311.91    7.57
  -5   4   8  177.75    7.20
  -5   4   8  183.30    8.92
  -5   4   9  777.54   13.27
  -5   4   9  832.98   13.81
  -5   4  10  108.57    8.25
  -5   4  10  118.41    6.63
  -5   4  11  274.36    7.92
  -5   4  11  268.26    9.10
  -5   4  12  693.55   12.88
  -5   4  12  678.32   11.89
   5  -4 -12  572.84   11.75
   5  -4 -13    3.56    7.06
  -5   4  13   -3.72    8.54
  -5   4  13    5.69    6.92
  -5   4  14  149.59   10.90
   5  -4 -14  124.86    9.19
  -5   4  14  145.93    9.24
  -5   5   0  377.67    7.73
   5  -5   0  377.04    8.32
  -5   5   1  427.96    8.43
   5  -5  -1  440.19    8.91
   5  -5  -2 1842.30   22.87
  -5   5   2 1769.38   23.39
  -5   5   3   37.89    4.33
   5  -5  -3   46.11    4.33
  -5   5   3   44.32    5.61
  -5   5   4   18.03    4.29
   5  -5  -4   26.20    4.35
  -5   5   4   25.72    5.27
  -5   5   5 1587.43   21.85
  -5   5   5 1507.98   20.30
  -5   5   6   42.25    6.53
  -5   5   6   40.19    3.84
  -5   5   7   34.88    4.59
  -5   5   7   36.75    7.41
  -5   5   8  291.47    8.05
  -5   5   8  270.53    8.20
  -5   5   9   29.03    7.80
  -5   5   9   30.70    6.04
  -5   5  10  471.68   10.15
  -5   5  10  470.82    9.58
  -5   5  11   55.14    7.54
  -5   5  11   58.15    9.03
  -5   5  12  116.28    7.02
  -5   5  12  115.93    6.11
  -5   5  13  151.00    7.49
  -5   5  13  146.09    8.43
  -5   5  14   20.33    6.44
  -5   5  14   12.87   10.67
  -5   6   0  217.26    6.44
   5  -6   0  224.96    7.31
  -5   6   1   13.15    5.95
   5  -6  -1   18.34    5.57
   5  -6  -2  286.55    7.05
  -5   6   2  289.42    8.37
  -5   6   3 1093.83   16.52
  -5   6   3 1249.01   17.75
   5  -6  -3 1402.49   19.78
   5  -6  -4   -1.09    6.00
  -5   6   4    3.76    5.95
  -5   6   4    4.77    5.49
  -5   6   5   19.17    5.45
  -5   6   5   20.65    6.33
  -5   6   6  527.04    9.91
  -5   6   6  538.14   11.98
  -5   6   7    3.26    7.98
  -5   6   7    4.95    4.34
  -5   6   8   90.78    6.71
  -5   6   8   97.90    8.41
  -5   6   9  211.35    7.73
  -5   6   9  208.63    9.19
  -5   6  10    4.90    7.30
  -5   6  10   -1.37    4.23
  -5   6  11    4.39    8.92
  -5   6  11    8.78    5.14
  -5   6  12   91.27    9.35
  -5   6  12   66.58    7.92
  -5   6  13   79.24   11.29
  -5   6  13   81.98    9.57
  -5   7   0  298.43    7.47
   5  -7   0  306.83    8.35
   5  -7  -1  204.15    7.27
  -5   7   1  197.40    7.67
   5  -7  -2   27.11    5.81
  -5   7   2   24.31    6.16
  -5   7   3   24.24    5.94
   5  -7  -3   29.86    6.02
  -5   7   3   37.29    6.14
  -5   7   4 1097.38   16.73
  -5   7   4 1264.57   19.00
   5  -7  -4 1430.06   20.02
  -5   7   5   54.69    7.20
  -5   7   5   51.17    8.25
  -5   7   6   45.98    8.34
  -5   7   6   47.16    6.85
  -5   7   7  612.96   12.84
  -5   7   7  622.40   13.49
  -5   7   8   17.59    7.84
  -5   7   8   12.18    6.25
  -5   7   9    4.12    6.65
  -5   7   9   -0.26    5.39
  -5   7  10  906.00   18.90
  -5   7  10  946.36   19.75
  -5   7  11   -2.60    9.19
  -5   7  11   -3.36    7.34
  -5   7  12   47.24    9.15
  -5   7  12   48.93    8.14
  -5   8   0  453.87   10.19
   5  -8   0  475.28   10.29
  -5   8   1  428.38   10.91
   5  -8  -1  464.26   10.42
   5  -8  -2    1.09    6.85
  -5   8   2    3.24    6.85
  -5   8   2    4.82    6.95
   5  -8  -3   69.44    7.64
  -5   8   3   64.12    7.43
  -5   8   3   56.36    7.54
  -5   8   4   -2.09    6.75
  -5   8   4   -1.46    7.40
  -5   8   5 1675.20   26.21
  -5   8   5 1747.20   29.43
  -5   8   6  109.69    7.35
  -5   8   6  106.44    8.82
  -5   8   7  251.95   10.42
  -5   8   7  245.44    9.17
  -5   8   8  320.84   12.48
  -5   8   8  313.05   12.23
  -5   8   9    5.51    9.34
  -5   8   9   11.08    7.10
  -5   8  10   -0.13    7.21
  -5   8  10   -1.46    9.42
  -5   8  11  504.97   16.51
  -5   8  11  520.79   15.99
   5  -9   0  456.03   10.91
  -5   9   0  412.58   11.15
  -5   9   1  867.46   17.38
   5  -9  -1  931.74   16.49
  -5   9   2   90.82    7.32
  -5   9   2   94.68    8.67
   5  -9  -2  112.15    7.57
  -5   9   3    4.53    8.42
   5  -9  -3    0.48    6.81
  -5   9   3    0.64    6.26
  -5   9   4  581.10   14.35
  -5   9   4  585.20   14.20
  -5   9   5  208.90    8.70
  -5   9   5  215.26   10.15
  -5   9   6   12.64    6.11
  -5   9   6   14.66    7.89
  -5   9   7    3.70   11.66
  -5   9   7    7.66    8.74
  -5   9   8    6.09    9.44
  -5   9   8    2.66    8.71
  -5   9   9   78.60   10.12
  -5   9   9   68.47    7.87
  -5   9  10   15.30   11.28
  -5   9  10   19.71    8.51
  -5  10   0   22.88    6.81
   5 -10   0   24.76    5.96
  -5  10   1   81.89    8.70
   5 -10  -1   90.55    6.80
  -5  10   1   66.64    6.65
  -5  10   2  702.96   17.36
   5 -10  -2  868.80   18.36
  -5  10   2  655.07   15.29
  -5  10   3  163.37    8.32
  -5  10   3  162.42    8.97
  -5  10   4   11.86    9.10
  -5  10   4   12.56    7.30
  -5  10   5    6.66    7.33
  -5  10   5   12.56    9.30
  -5  10   6  187.44   13.54
  -5  10   6  183.47   11.50
  -5  10   7  253.71   13.34
  -5  10   7  239.13   14.70
  -5  10   8  180.39   11.83
  -5  10   8  164.50   15.15
  -5  10   9   48.02   10.94
  -5  11   0  845.46   22.56
   5 -11   0  851.80   19.48
  -5  11   1  157.10   10.19
  -5  11   1  132.06    8.60
   5 -11  -1  159.61    9.14
  -5  11   2   22.31   10.43
  -5  11   2   24.48    8.27
  -5  11   3  458.21   18.58
  -5  11   3  424.05   16.15
  -5  11   4   82.91    9.83
  -5  11   4   76.95   12.08
  -5  11   5   -1.75   10.74
  -5  11   5    1.08   10.61
  -5  11   6  172.13   15.57
  -5  11   6  230.96   17.57
  -5  11   7   37.86   14.36
  -5  11   7   29.48   11.76
  -5  12   0   23.41    9.31
   5 -12   0   26.89    7.10
  -5  12   0   15.02    7.02
  -5  12   1  498.67   21.00
  -5  12   1  420.69   17.75
  -5  12   2   18.01   13.03
  -5  12   2   20.25   10.43
  -5  12   3   12.48   15.44
  -5  12   3    9.87   14.00
  -5  12   4  260.70   24.02
  -5  12   4  187.80   19.34
  -5  13   0   37.77   12.23
  -5  13   0   38.82   11.50
  -4 -10   1    4.71    8.42
  -4 -10   1    8.91   10.95
  -4 -10   2  224.94   10.07
  -4 -10   2  213.83   13.91
  -4 -10   3   97.29   12.11
  -4 -10   3  100.43    9.27
  -4 -10   4  154.35   12.66
  -4 -10   4  164.87    9.04
  -4 -10   5   29.48    7.47
  -4 -10   5   28.11   11.35
  -4 -10   6  202.33    9.80
  -4 -10   6  177.67   10.95
  -4 -10   7  377.09   13.36
  -4 -10   7  344.08   14.01
  -4 -10   8    4.83   11.04
  -4 -10   8    0.76    9.25
  -4  -9   1  147.11    9.72
  -4  -9   1  151.46   10.88
  -4  -9   2   -0.87    9.35
  -4  -9   2    3.93    6.77
  -4  -9   3  306.75   10.87
  -4  -9   3  297.64   12.20
  -4  -9   4   43.48    7.60
  -4  -9   4   44.90    9.52
  -4  -9   5  132.13   10.33
  -4  -9   5  156.26    8.74
  -4  -9   6  173.21    8.95
  -4  -9   6  169.06   10.42
  -4  -9   7    2.53    7.35
  -4  -9   7    5.00    8.91
  -4  -9   8  640.48   14.91
  -4  -9   8  617.88   13.35
  -4  -9   9   -1.02    5.19
  -4  -9   9    4.55    8.86
  -4  -9  10   18.02    8.79
  -4  -9  10   24.43   10.55
   4   9 -10   12.38    8.82
  -4  -9  11  336.05   12.69
   4   9 -11  275.51    8.77
  -4  -9  11  341.77    9.41
  -4  -8   1  832.52   18.11
  -4  -8   1  858.54   17.38
  -4  -8   2  297.68   10.82
  -4  -8   2  319.03    9.91
  -4  -8   3   17.39    6.33
  -4  -8   3   13.74    7.97
  -4  -8   4  950.05   17.71
  -4  -8   4 1016.22   19.37
  -4  -8   5   91.58    8.46
  -4  -8   5  101.32    6.98
  -4  -8   6   70.66    7.95
  -4  -8   6   74.20    6.54
  -4  -8   7  209.02    7.71
  -4  -8   7  191.35    8.86
  -4  -8   8   78.09    5.62
  -4  -8   8   78.95    9.24
  -4  -8   9  494.17   10.11
  -4  -8   9  483.23   10.44
   4   8  -9  376.11    8.90
  -4  -8  10   14.79    7.05
  -4  -8  10    7.63    8.63
   4   8 -10    3.18    7.13
   4   8 -11   44.08    7.47
  -4  -8  11   63.59    8.65
  -4  -8  11   62.15    7.47
   4   8 -12  110.87    6.88
  -4  -8  12  145.80    7.04
  -4  -8  12  124.61    8.04
  -4  -7   1  136.83    7.82
  -4  -7   1  129.66    8.85
  -4  -7   2  317.73   10.78
  -4  -7   2  342.00    9.88
  -4  -7   3  943.69   16.75
  -4  -7   3  974.60   17.04
  -4  -7   4  301.37    8.97
  -4  -7   4  297.92   10.24
  -4  -7   5 1434.90   19.71
  -4  -7   5 1462.30   22.11
  -4  -7   6   31.56    7.83
  -4  -7   6   29.18    6.11
  -4  -7   7   78.36    6.25
  -4  -7   7   80.79    7.91
  -4  -7   8    9.82    5.74
   4   7  -8    4.98    4.27
  -4  -7   8    3.22    7.37
  -4  -7   9   37.81    5.94
   4   7  -9   33.40    6.03
  -4  -7   9   25.24    7.46
  -4  -7  10  668.62   13.23
  -4  -7  10  644.15   11.32
   4   7 -10  525.05   10.03
   4   7 -11   10.90    7.01
  -4  -7  11    5.42    6.95
  -4  -7  11    5.91    5.81
   4   7 -12   11.79    7.16
  -4  -7  12    8.88    7.15
  -4  -7  12    6.75    8.25
  -4  -7  13  411.40   10.22
  -4  -7  13  478.80   11.91
   4   7 -13  398.70   11.30
  -4  -6   1  239.32    8.58
  -4  -6   1  286.25    8.25
  -4  -6   2    4.28    3.71
  -4  -6   2    0.21    6.45
  -4  -6   3 1120.21   16.21
  -4  -6   3 1144.36   16.89
  -4  -6   4 1137.09   16.80
  -4  -6   4 1132.06   17.01
  -4  -6   5    5.24    5.47
  -4  -6   5    2.51    6.41
  -4  -6   6  939.07   14.43
  -4  -6   6  940.48   15.28
   4   6  -7  125.21    5.41
  -4  -6   7  155.96    5.53
  -4  -6   7  164.51    8.65
  -4  -6   8  188.76    5.85
   4   6  -8  148.45    5.51
  -4  -6   8  182.82    8.57
  -4  -6   9   31.31    5.30
  -4  -6   9   25.60    6.00
   4   6  -9   16.34    6.09
  -4  -6  10    8.19    4.88
  -4  -6  10    3.82    4.09
   4   6 -10    4.50    4.22
  -4  -6  11  142.13    8.01
  -4  -6  11  153.81    8.46
   4   6 -11  120.74    8.00
   4   6 -12  118.98    6.13
  -4  -6  12  156.73    6.30
  -4  -6  12  161.74    8.88
   4   6 -13    9.81    5.38
  -4  -6  13   10.48    5.40
  -4  -6  13   11.20    8.20
  -4  -6  14  401.38   11.44
   4   6 -14  334.41   10.91
  -4  -6  14  384.15   11.53
  -4  -5   1  714.87   12.75
   4   5  -1  788.08   13.64
  -4  -5   1  633.43   12.10
  -4  -5   2   91.27    5.90
  -4  -5   2   83.48    5.34
  -4  -5   3   25.63    6.46
  -4  -5   3   23.49    5.14
  -4  -5   4  767.49   12.63
  -4  -5   4  781.38   13.15
  -4  -5   5  204.58    6.43
  -4  -5   5  210.91    6.61
  -4  -5   6   18.63    3.61
  -4  -5   6   20.20    6.26
   4   5  -7  945.08   13.54
  -4  -5   7 1115.14   15.41
  -4  -5   7 1153.67   15.94
  -4  -5   8  215.46    7.03
  -4  -5   8  235.32    6.37
   4   5  -8  196.04    6.02
  -4  -5   9    9.88    7.30
  -4  -5   9   23.77    6.27
   4   5  -9   15.35    6.47
  -4  -5  10  298.73    8.22
  -4  -5  10  275.90    7.20
   4   5 -10  247.00    8.01
   4   5 -11   12.83    4.64
  -4  -5  11   15.13    5.04
  -4  -5  11   17.72    4.65
   4   5 -12  109.90    8.23
  -4  -5  12  119.07    6.47
  -4  -5  12  137.46    8.30
   4   5 -13  193.03    8.73
  -4  -5  13  205.73    9.29
  -4  -5  13  240.50    8.98
  -4  -5  14    5.61    5.44
   4   5 -14   -5.67    5.61
  -4  -5  14    2.99    8.00
  -4  -5  15  183.92    8.10
  -4  -5  15  227.73   10.56
   4   5 -15  192.79   10.30
  -4  -4   1  679.76   12.11
   4   4  -1  752.67   13.11
  -4  -4   1  586.06   10.56
   4   4  -2   34.01    6.13
  -4  -4   2   19.82    5.16
  -4  -4   2   20.97    6.02
  -4  -4   3  244.58    6.72
  -4  -4   3  274.08    7.28
  -4  -4   4   47.88    6.25
  -4  -4   4   54.18    5.20
  -4  -4   5 1649.77   21.02
  -4  -4   5 1555.44   19.46
  -4  -4   6    5.53    5.12
  -4  -4   6   12.09    6.12
   4   4  -6    5.71    3.69
  -4  -4   7   30.10    5.39
   4   4  -7   23.93    5.43
  -4  -4   7   25.03    6.21
   4   4  -8 1592.96   18.51
  -4  -4   8 1737.77   19.69
  -4  -4   8 1946.11   21.66
  -4  -4   9   22.48    4.85
   4   4  -9   21.90    4.96
  -4  -4   9   20.82    7.29
   4   4 -10    9.30    5.02
  -4  -4  10   14.23    5.17
  -4  -4  10   18.03    4.77
  -4  -4  11  380.65    9.08
   4   4 -11  324.54    8.79
  -4  -4  11  352.41    9.08
  -4  -4  12   13.95    6.85
   4   4 -12    8.11    6.71
  -4  -4  12   11.12    6.59
  -4  -4  13   46.43    8.18
   4   4 -13   22.97    8.29
  -4  -4  13   26.64    8.49
  -4  -4  14  260.03    7.65
  -4  -4  14  220.79    9.32
   4   4 -14  214.23    7.22
   4   4 -15   -6.41    9.08
  -4  -4  15    5.79    6.70
  -4  -4  15    2.82    9.00
  -4  -3   1 1985.77   25.78
  -4  -3   1 1672.57   22.21
   4   3  -1 2149.10   27.26
  -4  -3   2  564.44    9.74
   4   3  -2  665.88   11.57
  -4  -3   2  501.94    9.12
  -4  -3   3  161.38    6.14
  -4  -3   3  150.05    6.80
   4   3  -3  190.72    7.04
  -4  -3   4    5.12    4.82
  -4  -3   4    3.45    5.64
  -4  -3   5  368.79    8.45
  -4  -3   5  413.67    8.24
  -4  -3   6  714.05   10.34
  -4  -3   6  794.86   10.87
   4   3  -6  624.60    9.38
  -4  -3   7   88.19    5.98
  -4  -3   7   74.64    6.33
   4   3  -7   75.16    5.98
  -4  -3   8    5.67    5.53
  -4  -3   8    4.42    4.12
   4   3  -8    3.95    5.68
  -4  -3   9  794.69   10.59
  -4  -3   9  673.95    9.70
   4   3  -9  636.62    9.35
  -4  -3  10  331.64    9.18
   4   3 -10  305.44    8.88
  -4  -3  10  383.18    9.23
   4   3 -11   11.80    5.02
  -4  -3  11    9.46    5.11
  -4  -3  11    7.56    5.12
  -4  -3  12 1161.11   15.14
   4   3 -12 1004.03   12.98
  -4  -3  12 1247.76   15.10
  -4  -3  13   44.55    6.91
   4   3 -13   32.16    5.04
  -4  -3  13   33.25    5.16
  -4  -3  14  108.88    8.55
  -4  -3  14   89.73    8.69
   4   3 -14   80.37    8.65
   4   3 -15  257.76    9.63
  -4  -3  15  272.45    9.84
  -4  -3  15  301.32    9.88
  -4  -3  16   17.89    9.76
   4   3 -16   15.36    6.88
  -4  -3  16   12.25    7.04
   4   2  -1  773.41   12.28
  -4  -2   1  728.92   11.80
  -4  -2   2 1725.02   22.34
  -4  -2   2 1474.06   18.69
   4   2  -2 1917.29   22.98
  -4  -2   3  587.35   10.19
   4   2  -3  756.44   11.75
  -4  -2   3  701.33   11.21
  -4  -2   4  177.13    5.24
  -4  -2   4  151.19    6.52
  -4  -2   5    1.91    5.21
  -4  -2   5    0.88    5.51
  -4  -2   6  444.16    8.57
   4   2  -6  350.95    8.00
  -4  -2   6  372.82    8.24
  -4  -2   7  387.04    7.27
  -4  -2   7  318.16    7.98
   4   2  -7  310.46    6.72
  -4  -2   8  245.61    6.14
   4   2  -8  197.07    5.76
  -4  -2   8  212.04    7.24
  -4  -2   9   77.04    6.38
  -4  -2   9  101.33    6.45
   4   2  -9   87.86    6.50
   4   2 -10  330.83    6.95
  -4  -2  10  349.58    8.21
  -4  -2  10  407.41    7.53
  -4  -2  11  428.23    9.84
   4   2 -11  422.93    9.82
  -4  -2  11  506.93   10.42
  -4  -2  12   68.13    7.37
  -4  -2  12   52.61    7.37
   4   2 -12   53.76    7.43
  -4  -2  13 1529.56   18.58
  -4  -2  13 1300.70   15.80
   4   2 -13 1241.75   16.08
  -4  -2  14  120.71    8.82
  -4  -2  14   98.45    6.49
   4   2 -14   89.74    8.82
  -4  -2  15   23.13    6.01
   4   2 -15   21.67    5.94
  -4  -2  15   24.29    5.90
  -4  -2  16  143.81    7.79
  -4  -2  16  126.03    7.73
   4   2 -16  108.06    7.58
  -4  -1   1  532.55    8.79
   4   1  -1  575.72    9.75
  -4  -1   2  237.91    7.32
   4   1  -2  309.27    7.73
  -4  -1   2  296.48    7.56
   4   1  -3 1784.83   21.82
  -4  -1   3 1381.86   17.81
  -4  -1   3 1725.34   21.80
  -4  -1   4 1262.71   16.42
  -4  -1   4 1011.76   13.99
   4   1  -4 1278.99   16.49
  -4  -1   5   61.38    5.92
  -4  -1   5   73.69    5.87
  -4  -1   6   27.03    4.31
   4   1  -6   30.20    5.81
  -4  -1   6   36.63    5.72
  -4  -1   7  946.85   12.21
  -4  -1   7  832.83   11.95
   4   1  -7  795.17   10.91
   4   1  -8   20.13    4.32
  -4  -1   8   31.72    4.35
  -4  -1   8   23.28    5.95
   4   1  -9    5.11    6.04
  -4  -1   9    3.84    4.27
  -4  -1   9   12.96    5.92
  -4  -1  10  266.70    6.34
  -4  -1  10  215.03    5.98
   4   1 -10  205.01    5.91
  -4  -1  11  659.42   11.50
  -4  -1  11  547.65   10.65
   4   1 -11  515.63   10.49
  -4  -1  12   60.07    7.52
   4   1 -12   60.23    7.33
  -4  -1  12   64.11    7.34
  -4  -1  13   25.41    4.88
   4   1 -13   16.41    5.02
  -4  -1  13   21.63    7.12
  -4  -1  14 1006.23   14.80
  -4  -1  14  884.09   12.64
   4   1 -14  813.52   13.37
  -4  -1  15  120.90    8.65
   4   1 -15  101.74    8.60
  -4  -1  15  118.89    6.71
  -4  -1  16    1.32    7.07
   4   1 -16   -3.29    9.57
  -4  -1  16    0.07    9.53
  -4   0   1  340.26    7.38
   4   0  -1  350.53    7.58
  -4   0   2  480.05    8.54
   4   0  -2  610.21   10.01
  -4   0   2  599.72    9.89
  -4   0   3  177.66    5.86
  -4   0   3  149.54    5.66
   4   0  -3  187.02    5.95
   4   0  -4 2930.35   33.55
  -4   0   4 2330.38   27.30
  -4   0   4 2705.60   31.26
  -4   0   5 1303.79   16.08
  -4   0   5 1654.44   19.42
  -4   0   6  435.36    7.87
   4   0  -6  361.48    7.22
  -4   0   6  356.77    7.23
  -4   0   7  249.75    7.36
   4   0  -7  197.08    7.03
  -4   0   7  212.96    7.15
   4   0  -8  160.94    6.95
  -4   0   8  225.23    7.14
  -4   0   8  181.63    7.10
  -4   0   9  489.62    8.13
  -4   0   9  430.69    8.90
   4   0  -9  379.12    7.34
   4   0 -10  157.60    6.76
  -4   0  10  166.03    7.02
  -4   0  10  187.62    7.05
   4   0 -11   -0.19    5.17
  -4   0  11    4.93    4.91
  -4   0  11   -5.70    7.51
  -4   0  12  465.76   10.20
   4   0 -12  383.61    7.93
  -4   0  12  492.96    8.70
  -4   0  13   22.83    6.76
  -4   0  13   24.15    5.07
   4   0 -13   15.64    6.77
  -4   0  14    0.83    5.52
   4   0 -14   -3.98    5.61
  -4   0  14   -1.13    5.90
   4   0 -15  890.69   14.31
  -4   0  15 1024.80   15.47
  -4   0  15 1090.16   16.04
  -4   0  16   98.99   10.11
   4   0 -16   86.93    9.55
  -4   0  16   91.12    9.74
   4  -1   0  333.25    7.44
  -4   1   0  314.49    7.24
   4  -1  -1    9.85    4.36
  -4   1   1   10.12    3.13
   4  -1  -2 1531.36   20.73
  -4   1   2 1499.23   20.67
  -4   1   3  210.42    6.13
  -4   1   3  166.24    4.98
   4  -1  -3  210.78    5.42
  -4   1   4  200.31    6.81
  -4   1   4  162.06    6.86
   4  -1  -4  206.62    7.12
  -4   1   5 3747.84   38.32
  -4   1   5 4410.02   45.72
   4  -1  -6  337.79    6.96
  -4   1   6  363.99    8.39
  -4   1   6  410.38    7.58
  -4   1   7   52.79    5.73
  -4   1   7   47.38    6.17
   4  -1  -7   46.66    5.71
  -4   1   8  100.07    6.19
   4  -1  -8   75.78    6.15
  -4   1   8   93.89    6.59
  -4   1   9  255.07    6.17
   4  -1  -9  210.97    5.83
  -4   1   9  231.73    7.57
   4  -1 -10   51.68    4.36
  -4   1  10   54.58    4.77
  -4   1  10   64.94    5.92
   4  -1 -11  201.90    6.42
  -4   1  11  231.44    6.97
  -4   1  11  254.38    6.80
  -4   1  12   57.56    5.04
   4  -1 -12   44.41    5.01
  -4   1  12   53.73    5.55
   4  -1 -13  259.73    6.76
  -4   1  13  321.76    9.00
  -4   1  13  311.09    7.21
  -4   1  14   31.18    7.78
   4  -1 -14   22.61    7.65
  -4   1  14   21.47    5.99
  -4   1  15    7.37    7.48
   4  -1 -15    3.01    7.50
  -4   1  15    2.49    5.90
  -4   1  16  537.68   12.54
   4  -1 -16  451.03   11.68
  -4   1  16  445.34   10.46
   4  -2   0   79.03    5.18
  -4   2   0   76.87    4.02
   4  -2  -1  606.23    9.99
  -4   2   1  580.34    9.37
  -4   2   2  395.27    8.02
   4  -2  -2  414.89    7.63
   4  -2  -3 1548.84   19.54
  -4   2   3 1212.68   15.97
  -4   2   3 1474.06   19.16
  -4   2   4  486.22    9.60
   4  -2  -4  598.61   10.57
  -4   2   4  558.09    9.93
  -4   2   5  693.33   11.05
  -4   2   5  641.32   10.05
  -4   2   6  593.53   10.41
  -4   2   6  653.01   10.48
  -4   2   7   64.96    4.25
   4  -2  -7   50.37    4.26
  -4   2   7   63.90    6.43
  -4   2   8    1.58    4.29
   4  -2  -8    0.82    3.83
  -4   2   8   -2.33    3.73
  -4   2   9  488.80    8.69
  -4   2   9  549.05    9.55
   4  -2  -9  434.90    8.64
  -4   2  10   51.01    6.39
  -4   2  10   54.80    5.64
   4  -2 -10   44.98    5.66
   4  -2 -11    6.88    4.68
  -4   2  11    2.40    5.33
  -4   2  11    0.29    6.59
  -4   2  12  326.46    7.47
   4  -2 -12  256.03    6.77
  -4   2  12  318.48    9.34
   4  -2 -13  385.34    9.23
  -4   2  13  469.71   10.48
  -4   2  13  488.70   10.18
   4  -2 -14  253.96    7.44
  -4   2  14  302.30    7.92
  -4   2  14  305.28    8.27
  -4   2  15    8.21    5.30
   4  -2 -15    6.41    5.33
  -4   2  15   16.10    8.22
   4  -2 -16    0.42    6.39
  -4   2  16    3.02    6.24
  -4   2  16   12.89    9.81
  -4   3   0 1354.70   17.18
   4  -3   0 1416.13   17.30
  -4   3   1  205.44    6.43
   4  -3  -1  229.97    5.66
   4  -3  -2  757.20   11.52
  -4   3   2  698.58   10.68
   4  -3  -3 1729.92   21.35
  -4   3   3 1638.90   21.46
  -4   3   3 1402.78   18.06
  -4   3   4  973.97   14.55
   4  -3  -4 1150.90   16.05
  -4   3   4  902.80   13.06
  -4   3   5  396.93    9.16
  -4   3   5  398.21    7.75
  -4   3   6   27.54    4.91
  -4   3   6   31.14    6.12
  -4   3   7  312.41    7.59
  -4   3   7  311.34    8.60
   4  -3  -8   76.15    5.78
  -4   3   8  106.20    5.86
  -4   3   8  103.73    5.40
   4  -3  -9    0.27    5.24
  -4   3   9    2.17    6.13
  -4   3   9    2.27    5.14
   4  -3 -10  521.32   10.50
  -4   3  10  650.40   11.67
  -4   3  10  577.57   10.39
  -4   3  11  832.82   13.96
   4  -3 -11  673.87   11.06
  -4   3  11  854.15   12.91
  -4   3  12  303.14    7.24
  -4   3  12  297.49    9.22
   4  -3 -12  240.18    6.68
  -4   3  13  312.10    8.51
   4  -3 -13  266.56    9.39
  -4   3  13  333.75    9.69
   4  -3 -14  195.90    8.68
  -4   3  14  243.08    9.62
  -4   3  14  247.47    9.06
  -4   3  15  204.23    9.85
   4  -3 -15  160.77    9.81
  -4   3  15  194.91   10.08
  -4   4   0 1183.32   16.72
   4  -4   0 1228.75   16.12
   4  -4  -1 1035.99   13.70
  -4   4   1 1008.35   14.64
  -4   4   2   97.50    6.24
   4  -4  -2   95.62    6.26
  -4   4   3 1976.21   25.61
   4  -4  -3 2480.39   30.97
  -4   4   3 2205.03   28.48
  -4   4   4  582.45   11.21
   4  -4  -4  742.86   12.70
  -4   4   4  639.86   11.47
  -4   4   5   27.66    4.89
  -4   4   5   24.96    6.09
  -4   4   6    0.90    4.82
  -4   4   6    3.74    6.12
  -4   4   7   80.04    5.23
  -4   4   7   74.29    5.50
   4  -4  -8   72.56    4.34
  -4   4   8   92.80    6.95
  -4   4   8   97.08    4.55
   4  -4  -9  624.56   11.13
  -4   4   9  778.62   12.14
  -4   4   9  789.91   12.75
  -4   4  10   28.59    7.78
  -4   4  10   37.93    6.50
   4  -4 -10   27.02    6.58
  -4   4  11  521.06   10.01
  -4   4  11  569.15   11.07
   4  -4 -11  459.45   10.08
   4  -4 -12  155.99    7.42
  -4   4  12  184.51    7.49
  -4   4  12  170.81    8.36
   4  -4 -13   15.44    7.64
  -4   4  13   14.30    7.54
  -4   4  13   16.79    6.09
  -4   4  14  101.45    6.13
  -4   4  14  109.73    8.99
   4  -4 -14   94.08    6.22
  -4   4  15  165.88   11.17
   4  -4 -15  167.90   10.15
  -4   4  15  187.34   10.21
  -4   5   0  364.77    9.34
   4  -5   0  378.66    8.94
   4  -5  -1 1377.00   18.98
  -4   5   1 1348.08   19.22
   4  -5  -2 1633.12   22.88
  -4   5   2 1635.76   23.11
   4  -5  -3  179.98    7.33
  -4   5   3  139.71    7.01
  -4   5   3  171.03    7.09
  -4   5   4  522.30   10.52
  -4   5   4  474.55   10.45
   4  -5  -4  602.91   11.66
  -4   5   5 2165.57   29.72
  -4   5   5 2150.98   26.88
  -4   5   6    1.74    4.92
  -4   5   6    2.48    6.34
  -4   5   7  309.18    7.96
  -4   5   7  308.29    9.05
  -4   5   8   21.28    6.38
  -4   5   8   17.79    5.14
  -4   5   9   33.37    7.78
  -4   5   9   33.05    6.46
  -4   5  10   57.31    6.58
   4  -5 -10   39.87    6.68
  -4   5  10   56.72    7.84
  -4   5  11   -0.21    7.29
   4  -5 -11    3.30    6.35
  -4   5  11    3.20    6.19
  -4   5  12  461.91   12.23
  -4   5  12  493.89   11.78
   4  -5 -12  391.73   10.91
   4  -5 -13  112.33    8.46
  -4   5  13  139.30    8.43
  -4   5  13  123.10    9.62
  -4   5  14   21.48    7.63
   4  -5 -14   14.14    9.50
  -4   5  14   24.04    9.32
  -4   6   0  383.38    9.59
   4  -6   0  380.74    8.36
   4  -6  -1   92.65    5.05
  -4   6   1   88.44    6.81
   4  -6  -2  482.85   10.59
  -4   6   2  477.46   10.78
   4  -6  -3 1767.04   24.31
  -4   6   3 1375.82   19.61
  -4   6   3 1720.94   24.42
  -4   6   4  262.64    8.17
  -4   6   4  224.26    6.96
  -4   6   5  754.70   13.62
  -4   6   5  815.30   13.95
  -4   6   6 1972.01   27.36
  -4   6   6 1821.47   24.43
  -4   6   7   17.78    6.52
  -4   6   7   17.49    5.19
  -4   6   8 1052.09   17.78
  -4   6   8 1068.21   18.02
  -4   6   9   56.62    6.61
  -4   6   9   48.47    8.11
  -4   6  10  170.44    7.67
  -4   6  10  164.29    9.03
  -4   6  11    5.15    7.64
  -4   6  11    6.10    6.52
   4  -6 -12   73.60    6.24
  -4   6  12   96.31    6.34
  -4   6  12   93.73    7.27
  -4   6  13  375.83   10.62
  -4   6  13  413.76   12.70
   4  -6 -13  313.31    9.53
  -4   7   0    1.72    4.17
   4  -7   0    0.16    3.90
   4  -7  -1   36.80    5.80
  -4   7   1   32.43    6.22
   4  -7  -2   74.17    6.39
  -4   7   2   70.35    6.52
  -4   7   2   62.67    6.26
  -4   7   3  923.41   16.02
  -4   7   3  787.46   14.14
   4  -7  -3 1005.26   16.32
  -4   7   4 1130.81   18.08
  -4   7   4 1318.29   20.87
  -4   7   5   83.02    7.45
  -4   7   5   70.65    7.24
  -4   7   6 1082.32   19.16
  -4   7   6 1020.16   18.64
  -4   7   7  661.26   14.16
  -4   7   7  631.99   14.54
  -4   7   8   39.34    6.65
  -4   7   8   47.88    8.25
  -4   7   9  375.10   10.66
  -4   7   9  368.78   11.76
  -4   7  10   48.42    7.78
  -4   7  10   52.87    9.79
  -4   7  11  215.12   11.45
  -4   7  11  222.86    9.93
  -4   7  12   31.24    7.10
  -4   7  12   36.61    7.93
  -4   7  13   31.32    9.42
  -4   7  13   34.39   11.55
  -4   8   0  353.67    9.74
   4  -8   0  377.28    9.67
   4  -8  -1    6.14    5.34
  -4   8   1    5.45    5.70
  -4   8   2   14.50    5.78
  -4   8   2   14.32    5.64
   4  -8  -2   16.14    5.81
   4  -8  -3  162.70    8.00
  -4   8   3  144.60    7.26
  -4   8   3  131.07    8.81
  -4   8   4 1322.24   23.50
  -4   8   4 1408.92   25.18
  -4   8   5 1107.98   21.75
  -4   8   5 1120.06   22.31
  -4   8   6    1.70    8.23
  -4   8   6   -0.96    6.40
  -4   8   7  594.87   15.56
  -4   8   7  598.13   15.08
  -4   8   8  243.78   12.33
  -4   8   8  235.43   10.20
  -4   8   9   37.14    9.98
  -4   8   9   29.60    7.64
  -4   8  10  165.71    9.15
  -4   8  10  165.59   13.08
  -4   8  11  187.00    9.71
  -4   8  11  193.65   11.77
  -4   8  12  145.60   10.36
  -4   8  12  151.88   15.01
  -4   9   0  399.96   13.09
   4  -9   0  445.94   11.32
  -4   9   1  833.67   17.09
  -4   9   1  936.71   19.82
   4  -9  -1 1091.44   20.03
  -4   9   2   10.54    7.15
  -4   9   2    9.00    6.76
   4  -9  -2    8.26    8.73
  -4   9   3   10.30    8.03
  -4   9   3   11.53    8.00
  -4   9   4  486.58   13.71
  -4   9   4  534.99   15.57
  -4   9   5  563.44   17.49
  -4   9   5  521.19   14.55
  -4   9   6  587.13   18.03
  -4   9   6  566.73   16.72
  -4   9   7    7.67    7.16
  -4   9   7    1.96    8.07
  -4   9   8   73.63   10.29
  -4   9   8   71.62    9.42
  -4   9   9  122.64   10.70
  -4   9   9  122.66    8.73
  -4   9  10   21.15    7.32
  -4   9  10   19.74    9.19
  -4   9  11  101.66    9.94
  -4   9  11   93.85   11.65
  -4  10   0   12.19    9.05
   4 -10   0    8.25    7.32
   4 -10  -1  294.38   11.56
  -4  10   1  252.03   12.25
  -4  10   1  220.36   10.65
  -4  10   2  635.87   18.53
  -4  10   2  672.71   19.37
  -4  10   3   50.75    9.11
  -4  10   3   50.77   10.58
  -4  10   4    1.40    9.89
  -4  10   4    3.23    9.42
  -4  10   5  409.22   17.70
  -4  10   5  419.93   16.87
  -4  10   6    4.54    9.39
  -4  10   6   -0.18   11.11
  -4  10   7  172.34   14.00
  -4  10   7  135.97   12.87
  -4  10   8    9.86    9.78
  -4  10   8    8.77   10.06
  -4  10   9  227.75   16.65
  -4  10   9  153.73   13.26
   4 -11   0  656.12   18.28
  -4  11   0  486.27   15.32
  -4  11   0  606.98   19.66
  -4  11   1    1.76    8.31
  -4  11   1    4.74   10.38
  -4  11   2   52.76   13.40
  -4  11   2   55.97   14.03
  -4  11   3  592.35   28.86
  -4  11   3  567.09   29.33
  -4  12   0   16.10   11.90
  -4  12   0   13.70    9.97
  -3 -11   1   98.57   15.77
  -3 -11   1   89.61   14.48
  -3 -11   2  134.21   11.13
  -3 -11   2  118.49   13.85
  -3 -11   3  204.22   11.59
  -3 -11   3  191.45   14.19
  -3 -11   4    3.71   10.73
  -3 -11   4    6.76    8.16
  -3 -11   5  277.12   13.12
  -3 -11   5  290.08   12.37
  -3 -11   6   78.77    8.92
  -3 -11   6   73.53   11.63
  -3 -11   7    0.68    9.03
  -3 -11   7   -3.63   11.11
  -3 -11   8   91.02   10.21
  -3 -11   8   98.07   11.84
  -3 -10   1    1.03    8.27
  -3 -10   1    1.72   10.99
  -3 -10   2  105.15   12.44
  -3 -10   2   98.12    9.28
  -3 -10   3  194.20    9.57
  -3 -10   3  196.23   11.65
  -3 -10   4  438.74   14.93
  -3 -10   4  460.48   15.41
  -3 -10   5  152.47    9.21
  -3 -10   5  151.83   10.82
  -3 -10   6  300.80   11.21
  -3 -10   6  282.89   12.11
  -3 -10   7  285.84   10.83
  -3 -10   7  261.02   11.75
  -3 -10   8    8.46    7.76
  -3 -10   8    8.14    9.31
  -3 -10   9  122.19    9.03
   3  10  -9   98.06    8.83
  -3 -10   9  111.53   10.24
   3  10 -10  651.24   15.88
  -3 -10  10  845.40   18.10
  -3 -10  10  770.85   17.87
  -3 -10  11   -0.02    7.73
  -3  -9   1    4.61    7.06
  -3  -9   1    2.98    8.26
  -3  -9   2   20.25   10.02
  -3  -9   2   18.15    6.08
  -3  -9   3  357.68   12.60
  -3  -9   3  350.81   11.09
  -3  -9   4    7.05    7.56
  -3  -9   4    9.88    7.98
  -3  -9   5   45.48   10.07
  -3  -9   5   46.23    6.70
  -3  -9   6  226.47    8.35
  -3  -9   6  245.84    9.14
  -3  -9   7  311.01    9.17
  -3  -9   7  343.96   10.08
   3   9  -7  256.60    7.73
  -3  -9   8  294.16   10.24
  -3  -9   8  273.11    8.99
   3   9  -8  246.16    9.76
   3   9  -9   -0.10    7.63
  -3  -9   9   -1.12    7.62
  -3  -9   9   -1.34    8.97
  -3  -9  10   71.85    8.09
   3   9 -10   59.59    5.93
  -3  -9  10   77.66    9.19
   3   9 -11  289.76    9.92
  -3  -9  11  350.94   11.16
  -3  -9  11  355.96   10.63
   3   9 -12    5.27    9.30
  -3  -9  12    0.53    9.29
  -3  -9  12    1.31   10.34
  -3  -8   1  283.98   11.58
  -3  -8   1  282.12   10.72
  -3  -8   2   93.14    9.02
  -3  -8   2   99.42    8.67
  -3  -8   3  166.48    9.64
  -3  -8   3  172.31    8.19
  -3  -8   4  659.79   14.71
  -3  -8   4  685.62   14.42
  -3  -8   5   16.28    4.60
  -3  -8   5   19.31    8.05
  -3  -8   6    3.06    6.18
  -3  -8   6    3.53    7.85
  -3  -8   7  425.96   11.03
   3   8  -7  381.47    9.75
  -3  -8   7  465.30   10.57
  -3  -8   8  196.08    7.85
   3   8  -8  151.99    7.54
  -3  -8   8  177.43    7.10
  -3  -8   9  585.27   11.67
  -3  -8   9  553.81   11.91
   3   8  -9  470.56   10.46
  -3  -8  10    0.75    7.53
   3   8 -10    1.48    7.63
  -3  -8  10    9.10    8.63
   3   8 -11    9.64    7.61
  -3  -8  11    8.14    8.51
  -3  -8  11   17.52    7.51
   3   8 -12  192.36    9.06
  -3  -8  12  259.12    9.30
  -3  -8  12  231.85    7.88
  -3  -8  13   -0.71    9.15
   3   8 -13   -2.57    9.23
  -3  -8  13   -1.96    7.11
  -3  -7   1  216.00    8.88
  -3  -7   1  195.67    8.83
  -3  -7   2 1086.71   18.49
  -3  -7   2 1124.31   18.98
  -3  -7   3  369.19   10.39
  -3  -7   3  407.53    9.66
  -3  -7   4  203.65    8.43
  -3  -7   4  197.67    7.01
  -3  -7   5 1195.05   17.87
  -3  -7   5 1195.90   18.44
  -3  -7   6    0.77    7.78
   3   7  -6    3.99    6.33
  -3  -7   6   -1.38    6.28
  -3  -7   7    4.85    6.15
  -3  -7   7    5.08    7.64
   3   7  -7   -0.58    6.34
   3   7  -8   49.20    6.76
  -3  -7   8   70.60    5.01
  -3  -7   8   65.34    7.81
   3   7  -9   -0.05    6.44
  -3  -7   9   -0.85    7.33
  -3  -7   9    5.77    6.24
   3   7 -10  432.60    9.92
  -3  -7  10  486.56   10.87
  -3  -7  10  532.61   10.86
  -3  -7  11   68.32    6.78
   3   7 -11   57.18    6.67
  -3  -7  11   72.99    5.52
  -3  -7  12  153.40    6.63
  -3  -7  12  156.24    9.16
   3   7 -12  136.26    6.37
  -3  -7  13  353.87   10.54
   3   7 -13  314.86    8.19
  -3  -7  14    9.10    6.96
   3   7 -14   10.44    9.51
  -3  -6   1  207.52    7.88
  -3  -6   1  181.93    8.20
  -3  -6   2   36.42    6.76
  -3  -6   2   48.02    5.65
  -3  -6   3 2151.63   28.96
  -3  -6   3 2084.82   27.67
  -3  -6   4  297.10    9.08
  -3  -6   4  297.28    7.06
  -3  -6   5  621.40   11.01
  -3  -6   5  624.27   11.36
   3   6  -5  509.46   10.12
  -3  -6   6 1328.12   18.99
   3   6  -6 1069.84   16.09
  -3  -6   6 1239.05   17.80
  -3  -6   7  156.96    7.38
   3   6  -7  140.58    6.31
  -3  -6   7  170.73    6.54
  -3  -6   8   86.90    6.45
   3   6  -8   70.80    7.05
  -3  -6   8   76.75    7.37
  -3  -6   9  174.42    7.69
  -3  -6   9  156.34    8.37
   3   6  -9  138.42    7.63
  -3  -6  10   92.27    7.33
  -3  -6  10   85.12    7.84
   3   6 -10   81.60    7.30
  -3  -6  11   72.77    5.70
   3   6 -11   71.84    5.33
  -3  -6  12   13.65    6.93
   3   6 -12    4.18    4.82
  -3  -6  13  297.40    8.12
   3   6 -13  288.06    9.58
  -3  -6  14  527.67   11.58
   3   6 -14  450.86    9.36
  -3  -6  15   12.36    9.79
   3   6 -15    7.43    6.82
   3   5  -1  498.65   11.17
  -3  -5   1  404.37   10.12
  -3  -5   1  465.99   10.42
  -3  -5   2   74.30    6.76
  -3  -5   2   82.94    5.87
  -3  -5   3   34.67    3.84
  -3  -5   3   28.22    4.75
  -3  -5   4 1294.03   18.87
  -3  -5   4 1287.38   18.75
  -3  -5   5    0.10    5.02
   3   5  -5    2.27    5.09
  -3  -5   5    0.08    6.14
  -3  -5   6  671.27   11.82
  -3  -5   6  702.52   11.12
   3   5  -6  554.56    9.55
   3   5  -7 3539.12   40.11
  -3  -5   7 4154.94   43.69
  -3  -5   7 4415.74   48.99
  -3  -5   8  297.36    7.00
   3   5  -8  283.65    7.68
  -3  -5   8  337.25    8.16
  -3  -5   9   26.31    5.76
   3   5  -9   21.75    5.84
  -3  -5   9   24.15    6.25
  -3  -5  10  325.41    9.39
   3   5 -10  288.34    8.92
  -3  -5  11   24.03    5.32
   3   5 -11   16.63    7.20
  -3  -5  12   83.26    5.57
   3   5 -12   79.05    7.50
   3   5 -13   74.33    6.53
  -3  -5  13   93.11    8.24
   3   5 -14  232.93    7.68
  -3  -5  14  262.08    7.72
   3   5 -15   93.50    8.98
  -3  -5  15  105.93    8.90
   3   5 -16    8.49    7.19
  -3  -5  16    4.28    7.15
   3   4  -1   70.11    5.09
  -3  -4   1   62.98    6.02
  -3  -4   1   52.30    5.00
  -3  -4   2  121.70    5.19
  -3  -4   2  113.98    7.22
  -3  -4   3  502.98   10.11
  -3  -4   3  467.48   10.48
   3   4  -4   81.56    4.57
  -3  -4   4   99.56    4.62
  -3  -4   4   92.77    6.91
   3   4  -5  740.69   11.95
  -3  -4   5  922.58   13.62
  -3  -4   5  800.41   12.98
  -3  -4   6    3.40    6.05
  -3  -4   6    4.59    5.41
   3   4  -6    6.04    5.47
  -3  -4   7  623.95    9.85
  -3  -4   7  723.94   11.37
   3   4  -7  569.01   10.12
  -3  -4   8 3844.53   35.98
  -3  -4   8 4366.10   41.18
   3   4  -8 3560.08   34.29
  -3  -4   9   10.00    6.25
   3   4  -9    6.26    4.36
  -3  -4  10  244.54    7.70
   3   4 -10  232.49    7.49
   3   4 -11   93.99    7.94
  -3  -4  11   96.67    6.03
   3   4 -12    4.40    7.40
  -3  -4  12    9.11    7.40
  -3  -4  13   44.38    7.61
   3   4 -13   54.75    5.41
   3   4 -14  152.68    7.10
  -3  -4  14  165.60    7.14
   3   4 -15   72.48    6.58
  -3  -4  15   84.08    9.01
   3   4 -16  181.42    8.31
  -3  -4  16  177.51    8.42
  -3  -3   1 1077.54   16.83
  -3  -3   1 1289.56   19.58
   3   3  -1 1334.68   19.79
  -3  -3   2  194.12    7.20
   3   3  -2  248.22    7.66
  -3  -3   2  218.27    6.89
  -3  -3   3    3.64    4.60
  -3  -3   3    6.04    5.35
  -3  -3   4   57.41    5.23
   3   3  -4   52.64    6.34
  -3  -3   4   67.05    6.27
  -3  -3   5  106.56    6.53
   3   3  -5   76.95    6.48
  -3  -3   5   95.89    6.95
   3   3  -6 1124.80   14.06
  -3  -3   6 1412.48   16.50
  -3  -3   6 1190.41   14.85
   3   3  -7    4.54    6.01
  -3  -3   7    7.59    5.83
  -3  -3   7    1.91    4.35
  -3  -3   8  968.53   12.28
  -3  -3   8  846.33   11.28
   3   3  -8  796.27   10.90
  -3  -3   9 1427.80   15.69
   3   3  -9 1411.34   15.65
   3   3 -10  475.88    9.38
  -3  -3  10  515.75    9.64
   3   3 -11  104.32    8.31
  -3  -3  11   96.95    8.31
   3   3 -12  355.55    7.90
  -3  -3  12  383.55    8.13
   3   3 -13  117.56    8.11
  -3  -3  13  134.69    8.24
  -3  -3  14  271.49    9.65
   3   3 -14  252.70   10.05
   3   3 -15  220.43    9.75
  -3  -3  15  228.18    9.94
   3   3 -16   13.86    9.51
  -3  -3  16   16.66    6.11
   3   2  -1    3.96    5.24
  -3  -2   1    4.40    3.50
  -3  -2   1    5.72    3.89
  -3  -2   2   89.43    5.67
  -3  -2   2   73.90    5.98
   3   2  -2   95.95    6.00
   3   2  -3 1733.19   21.91
  -3  -2   3 1678.64   21.80
  -3  -2   3 1331.58   17.94
  -3  -2   4  465.13    8.82
  -3  -2   4  564.80    9.58
   3   2  -4  442.41    8.48
   3   2  -5 1488.15   18.42
  -3  -2   5 1631.87   19.65
  -3  -2   5 1893.24   21.83
  -3  -2   6   10.03    4.56
   3   2  -6    4.40    4.71
  -3  -2   6    5.73    4.65
  -3  -2   7 1401.60   16.80
  -3  -2   7 1654.60   18.23
   3   2  -7 1323.37   15.55
  -3  -2   8   18.06    6.35
   3   2  -8   14.37    6.46
  -3  -2   9   29.97    4.69
   3   2  -9   27.20    6.59
   3   2 -10 2393.28   23.43
  -3  -2  10 2454.07   24.37
   3   2 -11   17.75    4.51
  -3  -2  11   10.64    4.53
  -3  -2  12  189.03    8.77
   3   2 -12  169.86    8.77
  -3  -2  13  151.50    8.33
   3   2 -13  128.21    6.42
   3   2 -14   77.17    5.82
  -3  -2  14   80.25    7.88
   3   2 -15   -5.40    6.25
  -3  -2  15    9.26    6.07
   3   2 -16  225.89    9.63
  -3  -2  16  222.74    9.82
  -3  -1   1  277.99    6.66
   3   1  -1  281.88    7.50
   3   1  -2   36.77    3.82
  -3  -1   2   27.45    3.78
  -3  -1   2   34.57    4.86
   3   1  -3 1695.74   22.04
  -3  -1   3 1373.22   18.52
  -3  -1   3 1706.46   22.61
  -3  -1   4  903.68   13.16
   3   1  -4  716.39   11.34
  -3  -1   4  701.91   11.94
  -3  -1   5  512.50   10.02
  -3  -1   5  421.42    9.22
   3   1  -5  406.94    9.22
   3   1  -6 2887.83   29.74
  -3  -1   6 2901.98   30.45
  -3  -1   6 3535.70   35.24
  -3  -1   7   10.60    6.50
   3   1  -7   12.48    6.55
  -3  -1   7    9.53    4.67
  -3  -1   8  525.19    8.92
   3   1  -8  524.19    8.92
  -3  -1   9  261.74    8.09
   3   1  -9  231.09    7.88
   3   1 -10  388.13    7.65
  -3  -1  10  405.32    9.10
   3   1 -11  160.44    5.68
  -3  -1  11  163.43    5.86
  -3  -1  12   14.17    7.53
   3   1 -12    6.09    7.67
   3   1 -13   95.91    6.00
  -3  -1  13  121.98    8.18
   3   1 -14  371.14    7.84
  -3  -1  14  418.08    9.87
   3   1 -15   17.67    8.44
  -3  -1  15   21.79    8.65
   3   1 -16   85.67    8.65
  -3  -1  16   80.77    6.72
   3   1 -17  189.82    8.45
   3   0  -1  552.56   10.57
  -3   0   1  519.23   10.12
  -3   0   2  411.43    8.41
  -3   0   2  348.25    8.22
   3   0  -2  438.63    9.29
  -3   0   3 2266.69   29.61
  -3   0   3 1760.39   24.05
   3   0  -3 2292.81   30.11
  -3   0   4 6914.79   74.07
   3   0  -4 5436.91   59.23
  -3   0   4 5538.52   59.53
  -3   0   5  549.37   10.61
   3   0  -5  495.24    9.21
  -3   0   5  633.59   10.44
   3   0  -6   16.26    7.22
  -3   0   6   20.22    5.23
  -3   0   6   18.21    7.13
  -3   0   7 1973.89   21.75
   3   0  -7 1568.75   18.54
  -3   0   7 1630.69   19.06
   3   0  -8   77.49    6.75
  -3   0   8   73.80    6.84
  -3   0   9  869.78   12.42
   3   0  -9  815.19   12.11
   3   0 -10  296.82    8.14
  -3   0  10  326.82    8.43
   3   0 -11   76.73    6.58
  -3   0  11   85.34    5.14
   3   0 -12  139.16    6.23
  -3   0  12  163.91    8.53
   3   0 -13   -6.85    7.26
  -3   0  13    8.50    5.14
   3   0 -14   93.58    7.31
  -3   0  14   90.83    5.62
   3   0 -15  591.85   10.45
  -3   0  15  655.23   10.96
   3   0 -16    5.34    8.06
  -3   0  16   -3.39    8.38
   3  -1   0  248.43    6.81
  -3   1   0  236.22    5.97
   3  -1  -1  557.17   10.50
  -3   1   1  546.49   10.30
   3  -1  -2 2705.77   38.62
  -3   1   2 2170.09   31.52
  -3   1   2 2573.94   36.46
  -3   1   3 2154.86   29.08
   3  -1  -3 2237.87   29.43
  -3   1   3 1753.22   23.90
  -3   1   4 1192.17   16.46
  -3   1   4 1000.41   14.44
   3  -1  -4  962.34   14.14
   3  -1  -5 7146.23   70.34
  -3   1   5 7835.23   75.51
  -3   1   5 8656.79   84.35
  -3   1   6  151.90    6.09
  -3   1   6  134.60    8.04
   3  -1  -6  119.88    5.88
   3  -1  -7   47.46    6.59
  -3   1   7   55.19    6.50
  -3   1   7   57.78    6.94
  -3   1   8  653.41   10.20
   3  -1  -8  604.96   10.54
  -3   1   8  743.87   11.56
  -3   1   9   -3.48    6.26
   3  -1  -9    1.25    5.95
  -3   1  10  224.92    6.42
   3  -1 -10  211.89    7.34
   3  -1 -11  538.79    9.92
  -3   1  11  618.55   10.57
   3  -1 -12  137.24    6.11
  -3   1  12  147.32    8.33
   3  -1 -13  216.10    8.27
  -3   1  13  234.43    8.67
   3  -1 -14   21.64    6.96
  -3   1  14   32.12    5.29
   3  -1 -15  190.66    9.13
  -3   1  15  186.87    7.29
   3  -1 -16  590.99   11.06
  -3   1  16  685.31   13.59
   3  -2   0  185.86    5.43
  -3   2   0  179.91    5.47
   3  -2  -1  334.72    7.24
  -3   2   1  320.33    7.11
   3  -2  -2   31.85    3.58
  -3   2   2   30.36    3.47
   3  -2  -3  430.85    9.55
  -3   2   3  377.63    8.02
  -3   2   3  344.36    8.71
  -3   2   4  256.42    7.44
  -3   2   4  223.22    7.89
  -3   2   5  103.75    5.44
   3  -2  -5   95.50    6.05
  -3   2   5  117.02    6.09
  -3   2   6 4003.52   41.94
   3  -2  -6 3131.47   33.85
  -3   2   6 3714.76   38.87
  -3   2   7  189.23    7.83
   3  -2  -7  155.17    6.98
  -3   2   7  194.71    7.18
  -3   2   8   33.09    4.73
   3  -2  -8   31.51    5.96
  -3   2   8   31.42    5.88
  -3   2   9 1332.41   17.05
   3  -2  -9 1190.82   15.95
  -3   2   9 1467.13   18.49
  -3   2  10   97.06    5.29
   3  -2 -10   93.41    4.96
  -3   2  11  249.89    7.34
   3  -2 -11  234.57    6.92
   3  -2 -12  986.62   15.26
  -3   2  12 1095.09   15.86
  -3   2  13    6.77    5.03
   3  -2 -13   11.91    4.70
  -3   2  14  366.79   10.56
   3  -2 -14  294.38    8.16
   3  -2 -15   19.44    5.72
  -3   2  15   26.91    8.27
  -3   2  16   60.56    7.38
   3  -2 -16   60.68    9.71
  -3   3   0  172.69    6.78
   3  -3   0  184.63    5.77
  -3   3   1  106.56    6.06
   3  -3  -1  108.95    5.89
   3  -3  -2  629.58   12.06
  -3   3   2  619.14   11.75
   3  -3  -3  210.81    7.54
  -3   3   3  186.70    5.88
  -3   3   3  161.72    7.28
  -3   3   4  147.69    7.22
  -3   3   4  146.78    6.18
  -3   3   5   18.20    4.18
  -3   3   5   22.85    5.21
   3  -3  -5   15.89    4.25
   3  -3  -6   20.79    5.69
  -3   3   6   29.64    5.63
  -3   3   6   31.45    6.80
  -3   3   7 2022.09   25.26
  -3   3   7 1935.19   23.63
   3  -3  -7 1621.44   21.03
   3  -3  -8  391.73    8.07
  -3   3   8  476.90   10.15
  -3   3   8  497.02    9.04
  -3   3   9    6.65    5.58
  -3   3   9    9.63    6.15
   3  -3  -9    4.40    5.66
  -3   3  10  810.67   12.33
   3  -3 -10  645.73   10.64
  -3   3  10  715.19   12.18
  -3   3  11  542.06   11.54
   3  -3 -11  480.12    9.35
   3  -3 -12  174.90    8.08
  -3   3  12  193.65    8.58
  -3   3  13  394.26    8.54
   3  -3 -13  355.10    9.56
  -3   3  14    4.36    5.87
   3  -3 -14   -4.16    8.05
   3  -3 -15   65.03    6.12
  -3   3  15   71.81    6.48
  -3   3  16  113.50    7.84
   3  -3 -16  108.86   10.21
   3  -4   0  719.27   12.57
  -3   4   0  714.80   13.38
  -3   4   1  419.99   10.18
   3  -4  -1  409.92    9.57
   3  -4  -2    6.70    5.24
  -3   4   2    7.17    5.32
  -3   4   3  881.32   15.44
   3  -4  -3 1134.42   18.15
  -3   4   3 1039.49   17.28
  -3   4   4    5.73    6.81
  -3   4   4    2.56    5.42
  -3   4   5  473.99   10.04
  -3   4   5  468.33   10.24
   3  -4  -6   67.91    5.75
  -3   4   6   83.16    7.05
  -3   4   6   84.11    5.80
  -3   4   7   65.41    6.81
  -3   4   7   72.52    5.79
   3  -4  -7   60.28    5.75
  -3   4   8  972.04   14.59
   3  -4  -8  823.08   13.67
  -3   4   8 1056.01   16.09
   3  -4  -9  124.29    6.59
  -3   4   9  145.96    6.75
  -3   4   9  144.66    7.19
  -3   4  10  123.74    7.83
   3  -4 -10   99.67    7.62
  -3   4  10  112.11    8.28
  -3   4  11  363.00    9.63
   3  -4 -11  297.07    9.10
  -3   4  11  329.01    9.87
   3  -4 -12   -1.14    6.73
  -3   4  12    1.31    5.15
  -3   4  12    8.49    6.62
  -3   4  13   13.10    8.50
   3  -4 -13    0.96    8.08
  -3   4  13    5.51    8.04
  -3   4  14  426.55    9.86
   3  -4 -14  378.76   10.92
  -3   4  14  443.93   11.74
  -3   4  15    3.43    9.59
   3  -4 -15    4.76    9.67
  -3   4  15   -3.61   10.31
  -3   5   0    4.62    5.47
   3  -5   0    5.32    5.07
   3  -5  -1  389.72    9.71
  -3   5   1  392.22   10.14
  -3   5   2  309.03    9.69
   3  -5  -2  388.21   10.38
  -3   5   2  381.14   10.62
   3  -5  -3  152.32    7.82
  -3   5   3  124.27    7.62
  -3   5   3  138.52    8.44
  -3   5   4 1065.59   17.69
  -3   5   4 1157.76   18.89
  -3   5   5  458.87   10.31
  -3   5   5  461.35   11.20
  -3   5   6  117.86    6.19
  -3   5   6  110.52    7.38
  -3   5   7   -0.12    6.27
   3  -5  -7    0.30    5.25
  -3   5   7    1.73    5.12
  -3   5   8   64.36    6.77
  -3   5   8   71.41    5.92
   3  -5  -8   52.10    5.88
  -3   5   9  559.07   12.16
   3  -5  -9  507.91   10.97
  -3   5   9  656.07   12.36
   3  -5 -10    0.06    7.01
  -3   5  10    1.97    6.76
  -3   5  10    1.11    7.62
   3  -5 -11   69.93    5.55
  -3   5  11   78.42    8.30
  -3   5  11   88.01    5.73
   3  -5 -12  754.06   13.67
  -3   5  12  958.80   16.01
  -3   5  12  856.99   14.81
  -3   5  13   56.07    8.58
   3  -5 -13   41.45    8.55
  -3   5  13   50.75    9.32
   3  -5 -14    4.76    5.83
  -3   5  14    8.80    8.19
  -3   5  14    2.74    9.04
  -3   6   0   28.91    6.47
   3  -6   0   25.48    6.05
  -3   6   1   74.89    7.11
   3  -6  -1   79.87    6.61
  -3   6   2  322.15    9.94
  -3   6   2  247.60    8.75
   3  -6  -2  318.43    9.52
   3  -6  -3  492.99   11.69
  -3   6   3  398.46   10.78
  -3   6   3  485.30   11.72
  -3   6   4   31.11    6.59
  -3   6   4   37.00    5.99
  -3   6   5 1239.91   19.81
  -3   6   5 1145.89   19.31
  -3   6   6 1186.68   19.67
  -3   6   6 1218.91   19.62
  -3   6   7   75.22    8.62
  -3   6   7   80.08    6.04
  -3   6   8 1259.57   20.95
  -3   6   8 1180.07   19.94
   3  -6  -9    4.10    6.81
  -3   6   9    2.41    6.70
  -3   6   9    1.97    8.06
  -3   6  10  258.73    9.32
  -3   6  10  242.46   10.13
   3  -6 -10  203.74    8.82
   3  -6 -11    1.33    6.71
  -3   6  11   -2.04    6.70
  -3   6  11    9.16    7.75
  -3   6  12    8.49    5.76
   3  -6 -12    3.57    5.80
  -3   6  12    5.13    9.39
  -3   6  13  833.72   18.59
   3  -6 -13  643.87   15.79
  -3   6  13  764.63   16.09
  -3   6  14   41.63   10.16
   3  -6 -14   16.11   10.30
  -3   6  14   34.60    8.29
  -3   7   0  850.67   16.26
   3  -7   0  949.69   17.02
   3  -7  -1  647.77   13.56
  -3   7   1  594.60   13.39
   3  -7  -2  116.42    7.29
  -3   7   2  102.43    7.13
  -3   7   2   87.25    6.97
  -3   7   3 1848.39   28.32
  -3   7   3 2098.27   31.59
  -3   7   4   98.58    9.18
  -3   7   4  111.10    8.18
  -3   7   5   10.90    6.72
  -3   7   5   10.10    6.78
  -3   7   6 2345.10   35.77
  -3   7   6 2542.40   40.63
  -3   7   7    1.44    6.50
  -3   7   7    5.18   10.20
  -3   7   8  439.06   13.19
  -3   7   8  452.29   12.03
  -3   7   9  264.60    9.58
  -3   7   9  263.45   10.94
  -3   7  10   14.56    6.49
  -3   7  10    6.91    8.27
  -3   7  11  148.71    9.29
   3  -7 -11  117.06    8.90
  -3   7  11  146.37   10.86
  -3   7  12    8.17    7.81
   3  -7 -12    2.20    7.90
  -3   7  12    3.34    9.53
  -3   7  13    6.71    6.75
  -3   7  13    7.14   11.50
   3  -7 -13    7.28    6.77
  -3   8   0  187.01    8.69
   3  -8   0  208.58    8.16
  -3   8   1  215.24    9.46
   3  -8  -1  272.47   10.11
  -3   8   1  248.48    9.59
   3  -8  -2   18.82    6.23
  -3   8   2   15.87    5.89
  -3   8   2   14.53    6.25
  -3   8   3    4.82    6.66
  -3   8   3    5.23    8.20
  -3   8   4 1716.94   32.33
  -3   8   4 1720.31   32.68
  -3   8   5  235.90   13.53
  -3   8   5  227.32   10.83
  -3   8   6  108.43   11.79
  -3   8   6  109.02    7.73
  -3   8   7   32.13    7.98
  -3   8   7   35.29   10.63
  -3   8   8  372.77   14.72
  -3   8   8  372.67   12.16
  -3   8   9   39.15    6.46
  -3   8   9   35.16   10.20
  -3   8  10  383.75   14.50
  -3   8  10  388.11   14.42
  -3   8  11  210.02   10.45
  -3   8  11  205.02   11.65
  -3   8  12   89.26   11.60
  -3   8  12   91.21    9.66
  -3   9   0  358.50   12.20
   3  -9   0  399.99   11.74
  -3   9   1  526.30   15.21
  -3   9   1  584.44   17.92
   3  -9  -1  696.47   17.48
  -3   9   2  185.03   13.56
  -3   9   2  194.66   13.30
  -3   9   3    3.00   12.12
  -3   9   3   -0.63   11.41
  -3   9   4   47.16   11.44
  -3   9   4   45.00   14.28
  -3   9   5  724.69   21.47
  -3   9   5  715.37   24.13
  -3   9   6  130.27   10.68
  -3   9   6  128.24   13.27
  -3   9   7    1.63    9.16
  -3   9   7    1.53    7.19
  -3   9   8  325.32   16.29
  -3   9   8  338.91   15.23
  -3   9   9  106.50   11.79
  -3   9   9  120.59   10.43
  -3   9  10   44.67    8.77
  -3   9  10   53.96    9.46
  -3   9  11  599.00   27.55
  -3   9  11  498.62   25.87
   3 -10   0   22.35    8.17
  -3  10   0   24.64   10.15
  -3  10   0   20.49    9.22
  -3  10   1  837.68   28.59
  -3  10   1  806.32   28.29
  -3  10   8  103.98   16.73
  -3  10   8  136.30   18.87
  -3  10   9  637.70   38.59
  -3  10   9  950.87   49.75
  -2 -12   3    0.86   17.22
  -2 -12   3    0.20   19.86
  -2 -12   4  215.53   13.83
  -2 -12   4  203.26   18.35
  -2 -12   5  286.33   19.18
  -2 -12   5  314.48   16.97
  -2 -12   6    6.01    8.48
  -2 -12   6    9.83    9.69
  -2 -12   7  341.19   16.07
  -2 -12   7  353.44   16.06
  -2 -11   2  799.57   39.51
  -2 -11   2  774.31   33.00
  -2 -11   3   60.62   12.34
  -2 -11   3   60.82    8.84
  -2 -11   4   -0.30   10.46
  -2 -11   4   -0.42    8.17
  -2 -11   5  365.84   14.91
  -2 -11   5  358.50   15.91
  -2 -11   6  191.81   10.14
  -2 -11   6  179.95   11.19
  -2 -11   7   -3.73    7.95
   2  11  -7   -0.99    5.70
  -2 -11   7   -0.47    9.24
  -2 -11   8  386.44   13.80
  -2 -11   8  415.65   13.56
   2  11  -8  351.74   12.60
  -2 -11   9  273.93   12.46
   2  11  -9  236.95   12.00
  -2 -11   9  263.19   13.23
  -2 -11  10  135.57   11.16
   2  11 -10  115.98   11.09
  -2 -11  10  127.27   12.16
  -2 -10   1    6.73   12.55
  -2 -10   1    4.51   10.57
  -2 -10   2   70.94    7.93
  -2 -10   2   80.02   10.53
  -2 -10   3  868.21   22.28
  -2 -10   3  850.64   22.62
  -2 -10   4  306.63   12.01
  -2 -10   4  304.99   12.05
  -2 -10   5   32.91    8.08
  -2 -10   5   33.73    8.19
  -2 -10   6  740.32   17.58
   2  10  -6  616.50   15.48
  -2 -10   6  700.07   16.81
  -2 -10   7  271.67   11.11
  -2 -10   7  275.16   11.99
   2  10  -7  227.67   10.52
  -2 -10   8    6.49    8.24
   2  10  -8    1.44    8.51
  -2 -10   8   11.36    9.33
  -2 -10   9  607.54   15.09
   2  10  -9  516.16   13.61
  -2 -10   9  634.01   15.04
  -2 -10  10   94.84    6.89
   2  10 -10   80.51    6.68
  -2 -10  10  100.65    9.79
  -2 -10  11  158.87   10.58
   2  10 -11  132.00   10.24
  -2 -10  11  185.74   11.04
   2  10 -12   68.22   10.43
  -2 -10  12   83.52   11.07
  -2  -9   1  768.53   19.43
  -2  -9   1  815.13   22.64
  -2  -9   2  429.59   15.91
  -2  -9   2  425.84   13.55
  -2  -9   3    3.08    8.38
  -2  -9   3    2.09    7.59
  -2  -9   4   88.09    7.39
  -2  -9   4   77.03   10.75
  -2  -9   5   69.75    8.92
  -2  -9   5   71.87    7.33
   2   9  -6   28.57    7.04
  -2  -9   6   34.66    6.82
  -2  -9   6   30.53    8.29
   2   9  -7  907.11   17.08
  -2  -9   7 1129.17   19.86
  -2  -9   7 1021.60   18.49
   2   9  -8   94.24    5.96
  -2  -9   8  120.79    6.24
  -2  -9   8  115.68    6.63
  -2  -9   9    9.14    6.82
   2   9  -9    3.78    6.91
  -2  -9   9   13.80    7.61
   2   9 -10  110.64    8.93
  -2  -9  10  131.40    9.51
  -2  -9  11  474.37   12.14
   2   9 -11  405.41    9.69
   2   9 -12  129.57    9.00
  -2  -9  12  148.10    9.45
   2   9 -13   64.39    7.35
  -2  -9  13   67.98   10.42
  -2  -8   1   12.71    7.02
  -2  -8   1   12.22    5.39
  -2  -8   2  191.23   10.69
  -2  -8   2  197.62    8.01
  -2  -8   3   96.03    7.86
  -2  -8   3  103.14    6.49
  -2  -8   4  379.27   10.93
  -2  -8   4  382.29   10.03
  -2  -8   5  124.72    7.14
  -2  -8   5  113.92    7.58
   2   8  -5   97.64    7.02
  -2  -8   6  124.43    7.79
  -2  -8   6  116.27    8.94
   2   8  -6  104.36    7.65
  -2  -8   7   77.89    7.38
   2   8  -7   57.43    7.41
  -2  -8   7   77.10    8.36
  -2  -8   8  243.16    9.46
   2   8  -8  203.53    8.58
  -2  -8   8  253.30    8.82
  -2  -8   9  296.32    7.98
   2   8  -9  263.80    7.40
   2   8 -10   -2.43    6.85
  -2  -8  10    3.33    7.18
   2   8 -11  117.41    6.85
  -2  -8  11  137.66    8.65
   2   8 -12  198.57    9.44
  -2  -8  12  233.92    9.90
   2   8 -13   11.35    8.25
  -2  -8  13   18.79    5.83
   2   8 -14  334.11   11.96
  -2  -8  14  367.79    9.66
  -2  -7   1  435.03   11.42
  -2  -7   1  383.35   12.78
  -2  -7   2 2340.15   33.36
  -2  -7   2 2541.24   36.21
  -2  -7   3  189.09    7.33
  -2  -7   3  179.79    8.58
   2   7  -4  468.80   10.37
  -2  -7   4  542.33   12.00
  -2  -7   4  582.52   11.66
  -2  -7   5  309.88    8.46
  -2  -7   5  282.61    9.07
   2   7  -5  252.83    7.90
  -2  -7   6  287.98    8.10
   2   7  -6  223.44    7.62
  -2  -7   6  254.50    8.59
   2   7  -7    3.39    5.59
  -2  -7   7    2.63    6.17
   2   7  -8   27.06    5.22
  -2  -7   8   32.15    5.53
   2   7  -9  571.17   10.55
  -2  -7   9  595.71   10.77
   2   7 -10   69.20    7.42
  -2  -7  10   58.75    7.66
   2   7 -11   18.51    7.10
  -2  -7  11   25.16    7.31
   2   7 -12  547.76   10.10
  -2  -7  12  591.55   11.76
   2   7 -13  340.58   10.53
  -2  -7  13  357.20    8.65
   2   7 -14   10.73    8.54
  -2  -7  14   21.32    5.98
   2   7 -15  260.19   11.51
  -2  -7  15  273.49    8.97
  -2  -6   1  176.80    8.63
  -2  -6   1  205.25    8.10
  -2  -6   2  899.81   16.62
  -2  -6   2  972.58   16.56
  -2  -6   3 1134.44   18.03
  -2  -6   3 1113.06   18.13
  -2  -6   4   20.67    5.36
  -2  -6   4   23.72    6.47
   2   6  -4   19.92    5.39
   2   6  -5  764.65   13.32
  -2  -6   5  861.14   14.55
  -2  -6   5  945.40   15.31
  -2  -6   6  412.76    9.46
  -2  -6   6  383.56    9.56
   2   6  -6  323.70    8.57
   2   6  -7  780.02   12.45
  -2  -6   7  884.28   14.00
  -2  -6   8  208.80    6.45
   2   6  -8  203.59    7.45
   2   6  -9  369.10    8.91
  -2  -6   9  381.50    9.11
   2   6 -10  453.28   10.63
  -2  -6  10  480.74    9.29
   2   6 -11   34.99    7.74
  -2  -6  11   51.32    7.59
   2   6 -12   20.43    5.25
  -2  -6  12   18.21    7.41
   2   6 -13  651.89   11.95
  -2  -6  13  712.09   12.07
   2   6 -14  201.92    7.50
  -2  -6  14  234.82    9.88
   2   6 -15   13.19    6.15
  -2  -6  15   18.90    8.52
   2   6 -16  236.98   11.47
  -2  -6  16  278.32   11.48
  -2  -5   1   56.09    7.34
  -2  -5   1   66.92    6.48
  -2  -5   2    3.61    5.31
  -2  -5   2    0.13    6.76
   2   5  -3  659.90   12.73
  -2  -5   3  877.00   15.16
  -2  -5   3  844.00   15.42
   2   5  -4  539.10   10.33
  -2  -5   4  662.37   11.74
  -2  -5   4  618.13   12.53
  -2  -5   5   32.56    6.62
  -2  -5   5   37.63    5.93
   2   5  -5   31.73    5.87
  -2  -5   6  976.71   14.91
   2   5  -6  897.35   14.10
   2   5  -7 1653.13   20.93
  -2  -5   7 1771.99   21.36
   2   5  -8    0.44    4.34
  -2  -5   8    2.26    6.21
   2   5  -9  223.23    7.77
  -2  -5   9  224.86    7.87
   2   5 -10  217.28    7.70
  -2  -5  10  227.88    6.39
   2   5 -11   11.44    5.60
  -2  -5  11   15.37    7.81
   2   5 -12   73.03    7.91
  -2  -5  12   60.79    5.86
   2   5 -13   37.99    7.60
  -2  -5  13   44.35    7.70
   2   5 -14  927.61   14.49
  -2  -5  14 1007.77   15.01
   2   5 -15  160.64    7.36
  -2  -5  15  179.47    9.67
   2   5 -16   47.09   10.53
  -2  -5  16   41.11    7.65
  -2  -4   1  887.10   16.50
  -2  -4   1  996.82   18.25
  -2  -4   2   12.98    3.71
  -2  -4   2   11.90    6.20
   2   4  -3  282.78    8.36
  -2  -4   3  308.68    9.44
  -2  -4   3  349.79    8.98
   2   4  -4  726.87   12.78
  -2  -4   4  940.74   14.91
  -2  -4   4  838.92   14.36
  -2  -4   5 1045.95   15.11
   2   4  -5  936.50   14.05
   2   4  -6   17.25    6.52
  -2  -4   6   22.20    6.73
   2   4  -7 1668.24   19.64
  -2  -4   7 1783.78   20.31
   2   4  -8 2140.16   22.80
  -2  -4   8 2220.66   22.97
   2   4  -9    0.05    4.49
  -2  -4   9   -1.61    4.56
   2   4 -10  530.75    8.92
  -2  -4  10  541.86   10.03
   2   4 -11  173.14    7.47
  -2  -4  11  190.38    7.61
   2   4 -12    9.74    7.87
  -2  -4  12    2.76    5.57
   2   4 -13   97.58    8.31
  -2  -4  13  116.02    8.29
   2   4 -14  194.94    8.59
  -2  -4  14  216.37    6.94
   2   4 -15  732.84   11.83
  -2  -4  15  782.55   12.31
   2   4 -16  255.37    9.96
  -2  -4  16  263.79   10.26
   2   4 -17    8.11    7.35
  -2  -3   1  902.07   16.08
   2   3  -1 1136.69   18.86
  -2  -3   1 1026.06   18.36
  -2  -3   2  376.57   10.00
  -2  -3   2  426.23    9.36
  -2  -3   3   82.68    7.26
   2   3  -3   78.41    6.65
  -2  -3   3   93.43    6.58
  -2  -3   4  295.09    8.82
   2   3  -4  229.53    8.33
  -2  -3   4  249.89    8.96
  -2  -3   5  948.31   13.86
   2   3  -5  884.88   13.96
  -2  -3   6 1499.74   18.06
   2   3  -6 1522.20   18.98
  -2  -3   7   22.31    6.93
   2   3  -7   21.17    5.01
  -2  -3   8 1169.47   14.97
   2   3  -8 1099.41   13.68
   2   3  -9 2082.20   20.93
  -2  -3   9 2116.84   21.66
   2   3 -10  219.06    6.49
  -2  -3  10  233.67    8.05
   2   3 -11   28.89    6.76
  -2  -3  11   24.55    6.69
   2   3 -12  125.53    8.71
  -2  -3  12  138.79    8.77
   2   3 -13  239.78    9.16
  -2  -3  13  255.76    7.42
   2   3 -14   54.22    5.66
  -2  -3  14   59.75    7.84
   2   3 -15  113.55    9.50
  -2  -3  15  128.07    9.59
   2   3 -16  464.76    9.63
  -2  -3  16  455.53    9.87
   2   3 -17  144.46    8.09
  -2  -3  17  147.29   11.21
  -2  -2   1  470.69   10.62
   2   2  -1  511.11   11.06
  -2  -2   1  396.69    9.64
  -2  -2   2  165.95    5.73
   2   2  -2  178.94    6.14
  -2  -2   2  143.10    5.65
  -2  -2   3  194.93    7.40
  -2  -2   3  162.55    7.28
   2   2  -3  158.36    7.14
  -2  -2   4  135.23    7.44
   2   2  -4  107.47    7.33
  -2  -2   4  106.23    7.47
   2   2  -5 1255.53   17.64
  -2  -2   5 1340.59   17.76
  -2  -2   6  521.45   10.89
   2   2  -6  510.33   10.71
  -2  -2   7  255.52    7.57
   2   2  -7  247.66    7.45
   2   2  -8  238.15    8.48
  -2  -2   8  246.95    8.54
  -2  -2   9 1819.22   19.11
   2   2  -9 1733.11   18.50
  -2  -2  10 1686.99   17.95
   2   2 -10 1613.55   18.12
   2   2 -11    0.80    4.73
  -2  -2  11    5.41    6.70
   2   2 -12  513.62    9.38
  -2  -2  12  546.17    9.66
   2   2 -13   -2.29    7.96
  -2  -2  13   11.95    5.60
   2   2 -14  228.65    8.95
  -2  -2  14  252.12    9.05
   2   2 -15    7.30    6.12
  -2  -2  15    1.46    6.34
  -2  -2  16  178.84    9.77
   2   2 -16  153.17    7.31
   2   2 -17  294.58   11.77
  -2  -2  17  322.79   11.78
   2   1  -1  164.56    5.76
  -2  -1   1  161.27    5.68
  -2  -1   2  878.68   15.01
  -2  -1   2  694.94   12.71
   2   1  -2  888.01   15.05
  -2  -1   3  460.57   10.35
  -2  -1   3  584.06   11.62
   2   1  -3  455.80   10.31
   2   1  -4  194.51    6.70
  -2  -1   4  205.22    7.99
  -2  -1   4  234.98    7.21
   2   1  -5  815.54   13.16
  -2  -1   5  824.80   14.06
   2   1  -6 3172.95   33.46
  -2  -1   6 3417.51   35.40
  -2  -1   7 1506.82   18.86
   2   1  -7 1505.92   18.91
  -2  -1   8    3.88    4.94
   2   1  -8    6.54    4.98
  -2  -1   9    1.16    6.60
   2   1  -9   -4.11    4.72
  -2  -1  10  725.39   10.51
   2   1 -10  694.31   11.39
   2   1 -11  807.79   11.10
  -2  -1  11  875.27   12.41
   2   1 -12  212.26    7.12
  -2  -1  12  236.61    9.22
   2   1 -13  657.35   11.89
  -2  -1  13  696.12   10.67
   2   1 -14   83.21    7.97
  -2  -1  14   96.33    7.96
   2   1 -15   87.51    9.02
  -2  -1  15   77.03    9.16
   2   1 -16    5.59    5.99
  -2  -1  16    8.13    5.99
   2   1 -17  168.88    8.40
  -2  -1  17  180.40    8.43
   2   0  -1  527.33   11.95
  -2   0   1  517.37   11.36
  -2   0   2 2956.46   42.65
   2   0  -2 2853.86   41.50
  -2   0   2 2232.33   33.41
  -2   0   3 3761.53   45.94
   2   0  -3 2907.14   36.83
  -2   0   3 2896.62   36.52
  -2   0   4 3475.59   39.89
   2   0  -4 2689.87   32.19
  -2   0   4 2882.56   33.87
   2   0  -5  396.14   10.23
  -2   0   5  418.27    9.38
  -2   0   6  321.38    8.29
   2   0  -6  310.92    9.56
  -2   0   7 3004.29   30.22
   2   0  -7 2929.12   29.86
  -2   0   8  318.85    7.73
   2   0  -8  291.07    8.93
  -2   0   9    0.41    4.66
   2   0  -9    5.98    6.50
  -2   0  10   35.18    6.67
   2   0 -10   39.04    6.71
   2   0 -11  886.62   12.72
  -2   0  11  946.05   12.15
   2   0 -12   86.79    8.33
  -2   0  12   95.97    6.22
   2   0 -13  108.35    8.21
  -2   0  13  102.11    6.17
   2   0 -14  441.96   10.27
  -2   0  14  517.75   10.51
   2   0 -15  400.32    9.12
  -2   0  15  418.52    9.15
   2   0 -16  128.26    9.11
  -2   0  16  134.08    8.90
   2   0 -17    8.89    9.94
  -2   0  17    4.32    6.84
  -2   1   0 1599.80   24.47
   2  -1   0 1610.91   24.11
   2  -1  -1 1149.49   20.80
  -2   1   1 1089.59   19.72
  -2   1   2 2546.56   38.35
  -2   1   2 2070.26   31.45
   2  -1  -2 2681.90   39.45
   2  -1  -3    3.57    5.04
  -2   1   3    3.12    4.85
  -2   1   3    3.26    5.18
   2  -1  -4  462.18   10.44
  -2   1   4  470.11   10.88
  -2   1   4  569.80   11.53
   2  -1  -5 3256.04   36.21
  -2   1   5 3386.12   37.28
  -2   1   6 1726.66   21.55
   2  -1  -6 1651.29   20.51
  -2   1   7  586.51   10.56
   2  -1  -7  559.51   11.65
  -2   1   8 1027.87   13.62
   2  -1  -8  940.74   13.97
   2  -1  -9  176.94    7.64
  -2   1   9  194.01    6.24
   2  -1 -10   -0.19    6.26
  -2   1  10    1.44    6.19
   2  -1 -11   53.63    6.52
  -2   1  11   51.30    4.85
   2  -1 -12  423.47   10.42
  -2   1  12  448.34    8.98
   2  -1 -13  752.07   13.08
  -2   1  13  785.68   11.93
   2  -1 -14   91.13    7.72
  -2   1  14  104.67    7.68
  -2   1  15  300.20   10.09
   2  -1 -15  270.00    7.99
   2  -1 -16  259.30    9.97
  -2   1  16  253.02    9.74
  -2   2   0    3.85    3.55
   2  -2   0    3.13    4.67
   2  -2  -1   31.91    4.78
  -2   2   1   32.13    4.90
  -2   2   2  186.32    7.15
   2  -2  -2  236.88    7.78
  -2   2   2  228.02    7.40
  -2   2   3   51.01    5.17
   2  -2  -3   38.68    5.13
  -2   2   3   46.70    5.87
   2  -2  -4  657.21   12.68
  -2   2   4  759.76   14.25
  -2   2   4  829.86   14.41
  -2   2   5 2886.50   34.42
  -2   2   5 2560.56   30.84
   2  -2  -5 2281.61   28.57
   2  -2  -6 1886.29   23.97
  -2   2   6 2025.12   24.70
  -2   2   7  109.30    7.79
   2  -2  -7  106.18    7.59
   2  -2  -8  412.31    9.70
  -2   2   8  446.83    9.94
   2  -2  -9 1656.17   20.68
  -2   2   9 1733.41   21.11
   2  -2 -10  214.96    6.42
  -2   2  10  222.64    7.81
   2  -2 -11   53.97    4.82
  -2   2  11   51.84    6.40
   2  -2 -12   33.40    5.40
  -2   2  12   29.82    7.54
   2  -2 -13  381.68    8.54
  -2   2  13  411.99   10.11
   2  -2 -14   65.83    7.29
  -2   2  14   58.41    7.21
  -2   2  15    4.57    5.74
   2  -2 -15    4.94    8.35
   2  -2 -16   76.75    7.64
  -2   2  16   85.22    9.33
  -2   3   0 1935.88   29.04
   2  -3   0 1984.08   26.37
   2  -3  -1  529.85   11.69
  -2   3   1  544.28   11.96
   2  -3  -2  129.74    5.72
  -2   3   2  102.62    6.36
  -2   3   2  127.92    6.32
  -2   3   3    2.02    3.25
  -2   3   3    4.96    5.83
   2  -3  -4  141.92    7.29
  -2   3   4  184.21    7.53
  -2   3   4  175.43    8.86
  -2   3   5  270.62    9.38
   2  -3  -5  222.44    8.15
  -2   3   5  291.80    8.80
  -2   3   6  457.02   11.37
   2  -3  -6  415.50   10.47
  -2   3   7 5182.10   57.50
   2  -3  -7 4818.24   54.88
  -2   3   8  158.49    7.47
   2  -3  -8  147.85    7.31
   2  -3  -9 1224.85   17.65
  -2   3   9 1254.44   17.23
   2  -3 -10  402.75    9.46
  -2   3  10  410.25    9.45
   2  -3 -11   41.58    5.57
  -2   3  11   41.45    5.64
   2  -3 -12   41.46    7.61
  -2   3  12   40.06    5.53
   2  -3 -13  106.03    5.94
  -2   3  13  113.40    5.97
   2  -3 -14  232.55    9.81
  -2   3  14  230.22    9.94
   2  -3 -15    3.54    5.92
  -2   3  15   10.91    5.90
  -2   3  16   57.36   10.16
   2  -3 -16   44.06    7.35
  -2   4   0 2553.57   36.78
   2  -4   0 2577.89   33.72
   2  -4  -1   19.21    5.36
  -2   4   1   20.69    6.98
   2  -4  -2    3.91    5.61
  -2   4   2    4.27    5.77
  -2   4   2    1.45    5.51
  -2   4   3  478.38   11.80
  -2   4   3  437.59   12.20
  -2   4   4   20.00    5.17
  -2   4   4   19.37    6.59
  -2   4   5 1089.28   18.88
   2  -4  -5  941.14   17.04
  -2   4   5 1187.61   19.94
  -2   4   6  193.82    8.38
   2  -4  -6  171.86    6.45
  -2   4   6  218.02    8.03
  -2   4   7  786.71   13.96
   2  -4  -7  635.95   12.45
  -2   4   7  694.48   13.14
  -2   4   8 3386.88   40.85
   2  -4  -8 3317.72   39.95
   2  -4  -9   26.35    6.23
  -2   4   9   28.03    6.36
   2  -4 -10  642.41   11.97
  -2   4  10  666.10   12.26
   2  -4 -11  209.96    9.09
  -2   4  11  234.23    7.54
   2  -4 -12   80.95    7.79
  -2   4  12   75.77    5.87
   2  -4 -13   46.98    7.40
  -2   4  13   39.61    7.42
   2  -4 -14  364.47    9.39
  -2   4  14  393.19   11.70
  -2   4  15  174.62    9.83
   2  -4 -15  176.05    9.59
  -2   5   0   65.86    7.05
   2  -5   0   68.68    6.72
  -2   5   1  340.05   11.21
   2  -5  -1  339.46   10.81
  -2   5   2    8.41    5.84
   2  -5  -2   12.43    6.87
  -2   5   2   11.10    7.12
  -2   5   3   27.62    7.72
  -2   5   3   33.22    6.87
  -2   5   4  450.03   13.56
  -2   5   4  479.60   11.84
  -2   5   5   65.86    8.44
  -2   5   5   69.57    7.14
  -2   5   6  554.52   11.95
   2  -5  -6  428.15   10.53
  -2   5   6  486.57   11.71
   2  -5  -7  267.36    8.61
  -2   5   7  288.25    9.45
  -2   5   7  335.58    9.31
  -2   5   8  671.21   12.99
   2  -5  -8  531.18   11.59
  -2   5   8  617.26   12.64
  -2   5   9  881.49   15.43
   2  -5  -9  809.89   14.48
  -2   5  10    0.60    7.85
   2  -5 -10    8.38    7.60
  -2   5  11  371.57   11.00
   2  -5 -11  338.00   10.41
   2  -5 -12  231.56    9.37
  -2   5  12  274.74    9.97
  -2   5  13   61.28    9.47
   2  -5 -13   47.64    9.12
  -2   5  14   63.62    9.52
   2  -5 -14   44.03    6.71
  -2   5  15  309.31   13.51
   2  -5 -15  293.50   12.68
  -2   6   0  155.25   10.41
   2  -6   0  183.06   10.03
  -2   6   1  833.39   19.19
   2  -6  -1  888.57   19.22
  -2   6   2  355.75   12.89
  -2   6   2  302.67   12.39
  -2   6   3    2.66    5.89
  -2   6   3    0.70    7.97
  -2   6   4  275.66   11.66
  -2   6   4  323.63   11.26
  -2   6   5 2131.47   32.17
  -2   6   5 1908.32   29.74
  -2   6   6   19.34    5.53
  -2   6   6   19.40    6.71
  -2   6   7   65.17    6.32
  -2   6   7   58.13    7.37
   2  -6  -7   50.70    6.17
  -2   6   8  458.56   11.46
   2  -6  -8  354.97   10.18
  -2   6   8  414.70   11.55
   2  -6  -9  290.19   10.40
  -2   6   9  380.19   11.24
  -2   6   9  336.40   11.47
  -2   6  10  780.38   16.43
   2  -6 -10  611.38   14.34
  -2   6  10  712.51   15.73
  -2   6  11    5.94    7.43
   2  -6 -11    9.89    5.26
  -2   6  11   10.99    7.92
  -2   6  12  260.15   11.79
  -2   6  12  288.48   11.46
   2  -6 -12  218.74   10.79
  -2   6  13  547.54   15.02
  -2   6  13  571.53   15.29
   2  -6 -13  442.70   13.47
  -2   6  14   52.61    8.18
  -2   6  14   54.90   10.76
   2  -6 -14   42.66   10.75
  -2   7   0 1931.80   32.65
   2  -7   0 2205.85   35.41
   2  -7  -1   60.86    9.02
  -2   7   1   54.38    8.62
  -2   7   1   48.95    8.84
  -2   7   2  499.45   17.03
  -2   7   2  498.67   17.98
  -2   7   3  864.33   23.42
  -2   7   3  964.57   23.18
  -2   7   4    7.29    8.29
  -2   7   4    7.62    6.80
  -2   7   5   56.47    9.28
  -2   7   5   62.51    7.59
  -2   7   6 2225.44   38.94
  -2   7   6 2160.05   37.24
  -2   7   7    5.41    8.07
  -2   7   7    5.93    9.82
   2  -7  -8   27.96    7.07
  -2   7   8   35.23    7.00
  -2   7   8   36.65   10.39
  -2   7   9  127.39    9.42
   2  -7  -9  100.85    8.03
  -2   7   9  126.19    8.37
  -2   7  10   15.66    7.95
   2  -7 -10   11.44    7.09
  -2   7  10   16.65    7.04
  -2   7  11  297.60   12.72
  -2   7  11  317.88   12.24
   2  -7 -11  245.94   11.13
   2  -7 -12   13.09    8.37
  -2   7  12   16.62    9.18
  -2   7  12   11.51    8.34
   2  -7 -13   56.68   10.41
  -2   7  13   67.70   11.35
  -2   7  13   68.69   10.47
  -2   8   0    0.73    8.14
   2  -8   0   -1.13    7.47
  -2   8   1  629.88   24.55
  -2   8   1  637.80   25.31
  -2   8   5    3.27   11.12
  -2   8   5    3.68    8.89
  -2   8   6   19.89    8.99
  -2   8   6   15.51    9.96
  -2   8   7  375.46   15.62
  -2   8   7  387.64   14.14
  -2   8   8  142.57    9.57
  -2   8   8  133.98   11.23
  -2   8   9    0.65    8.88
  -2   8   9   -0.45    7.49
  -2   8  10  275.20   12.81
  -2   8  10  311.93   13.77
  -2   8  11   12.95    8.33
   2  -8 -11    8.53    7.56
  -2   8  11   12.69    7.54
  -2   8  12  107.77   12.92
  -2   8  12  122.96   10.56
   2  -8 -12  101.85   10.27
   2  -9   0  705.28   25.32
  -2   9   0  519.47   23.24
  -2   9   0  632.85   27.48
  -2   9   8  478.80   23.47
  -2   9   8  534.09   24.25
  -2   9   9   90.98   12.88
  -2   9   9  105.48   12.07
  -2   9  10   15.89    9.02
  -2   9  10   13.33    9.56
  -2   9  11  662.55   33.79
  -2   9  11  555.30   30.52
  -1 -12   4  343.92   19.77
  -1 -12   4  319.23   16.58
  -1 -12   5   52.26    9.08
  -1 -12   5   49.71   10.06
  -1 -12   6   34.69    8.23
  -1 -12   6   38.19    9.34
  -1 -12   7  509.99   20.26
   1  12  -7  439.43   18.36
  -1 -12   7  548.80   20.78
  -1 -12   8   22.75   10.37
  -1 -12   8   25.40   10.07
   1  12  -8   18.23   10.10
  -1 -12   9  122.41   11.49
  -1 -12   9  120.06   11.36
  -1 -11   3    3.76   11.34
  -1 -11   3    4.63    9.92
  -1 -11   4   33.81    9.01
  -1 -11   4   31.36   10.23
  -1 -11   5  399.31   14.76
  -1 -11   5  432.97   15.08
  -1 -11   6  177.14   10.74
  -1 -11   6  203.68   10.57
   1  11  -6  158.53   10.23
   1  11  -7   43.52    8.97
  -1 -11   7   42.15    9.36
  -1 -11   7   55.43    8.97
  -1 -11   8  946.69   21.71
  -1 -11   8 1074.35   23.11
   1  11  -8  892.57   20.36
  -1 -11   9   13.58    9.17
   1  11  -9   15.60    9.01
  -1 -11  10   80.71    9.67
   1  11 -10   71.53    9.49
  -1 -11  11   38.25   11.07
   1  11 -11   21.79   10.94
  -1 -10   2   91.52   12.49
  -1 -10   2   84.37   10.67
  -1 -10   3  282.93   13.31
  -1 -10   3  278.86   12.04
  -1 -10   4   51.10    8.13
  -1 -10   4   48.07    7.16
  -1 -10   5   22.45    8.00
   1  10  -5   15.88    8.88
  -1 -10   5   27.31    8.67
  -1 -10   6  458.25   14.64
   1  10  -6  407.52   12.24
  -1 -10   6  511.21   13.58
  -1 -10   7  168.00    9.55
  -1 -10   7  173.51   10.75
   1  10  -7  143.61   10.36
  -1 -10   8   74.83    8.35
   1  10  -8   55.74    8.15
  -1 -10   9 1170.35   21.28
   1  10  -9 1082.95   20.47
  -1 -10  10    5.24    9.01
   1  10 -10    5.29    8.77
  -1 -10  11  313.95   11.31
   1  10 -11  291.75   10.95
  -1 -10  12    0.76    9.59
   1  10 -12   13.74    9.58
  -1 -10  13   30.46   10.40
  -1  -9   1  166.78   17.83
  -1  -9   1  154.59   15.22
  -1  -9   2  148.08   13.09
  -1  -9   2  148.45    9.85
  -1  -9   3  102.00   11.04
  -1  -9   3  104.45    9.30
   1   9  -4  367.96   12.83
  -1  -9   4  457.85   13.84
  -1  -9   4  427.90   13.25
   1   9  -5  178.99    9.33
  -1  -9   5  225.02    9.71
  -1  -9   5  202.22   10.19
   1   9  -6   27.66    7.87
  -1  -9   6   44.55    8.27
   1   9  -7  687.52   14.47
  -1  -9   7  742.41   15.13
   1   9  -8   58.67    8.09
  -1  -9   8   67.22    8.26
   1   9  -9  105.17    8.13
  -1  -9   9  111.77    6.39
   1   9 -10  364.33    8.94
  -1  -9  10  411.28   10.68
   1   9 -11  140.38    9.53
  -1  -9  11  147.39    9.56
  -1  -9  12   59.96    6.35
   1   9 -12   57.62    8.98
  -1  -9  13    4.78    5.91
   1   9 -13   -4.10    8.74
  -1  -9  14   24.73    9.87
   1   9 -14   14.53   10.50
  -1  -8   1   53.52    7.56
  -1  -8   1   50.70   10.26
  -1  -8   2   32.95    6.84
  -1  -8   2   31.96    8.52
   1   8  -3   29.52    5.91
  -1  -8   3   37.13    5.96
  -1  -8   3   36.52    7.17
   1   8  -4   47.52    6.29
  -1  -8   4   59.78    7.25
  -1  -8   4   59.06    6.34
   1   8  -5  497.67   11.48
  -1  -8   5  559.57   12.47
   1   8  -6   85.76    6.98
  -1  -8   6   90.24    5.67
   1   8  -7  142.09    8.10
  -1  -8   7  145.38    7.61
   1   8  -8  806.80   14.74
  -1  -8   8  842.51   14.69
   1   8  -9   13.88    5.48
  -1  -8   9   13.65    7.53
   1   8 -10  195.63    7.12
  -1  -8  10  222.35    7.27
   1   8 -11  879.15   14.95
  -1  -8  11 1006.30   15.57
   1   8 -12   36.07    6.40
  -1  -8  12   45.47    8.62
  -1  -8  13   50.56    6.12
   1   8 -13   45.94    6.24
  -1  -8  14  248.80    9.60
   1   8 -14  192.19    7.84
  -1  -8  15   17.22    6.89
   1   8 -15   13.64   10.39
  -1  -7   1 2732.10   43.73
  -1  -7   1 3210.80   49.19
  -1  -7   2  326.82   11.20
  -1  -7   2  359.85   10.25
  -1  -7   3  143.44    7.23
  -1  -7   3  129.06    8.11
   1   7  -3  112.40    6.93
  -1  -7   4  129.49    7.77
   1   7  -4  113.21    7.02
   1   7  -5    3.78    5.94
  -1  -7   5    2.94    6.28
   1   7  -6  342.67    9.37
  -1  -7   6  348.69    8.34
   1   7  -7   31.60    4.72
  -1  -7   7   35.80    6.47
   1   7  -8   13.06    4.51
  -1  -7   8   12.89    6.26
   1   7  -9 2337.31   29.46
  -1  -7   9 2458.47   29.51
   1   7 -10   81.83    6.08
  -1  -7  10   92.81    7.88
  -1  -7  11   85.26    7.90
   1   7 -11   79.31    8.02
   1   7 -12 1093.45   16.21
  -1  -7  12 1118.37   16.10
   1   7 -13   94.61    9.23
  -1  -7  13   91.97    8.97
  -1  -7  14    2.07    5.83
   1   7 -14    2.62    6.10
  -1  -7  15  247.20    9.63
   1   7 -15  235.39    9.81
  -1  -7  16  144.94    8.11
  -1  -6   1   56.04    7.66
  -1  -6   1   52.19    9.01
  -1  -6   2 1729.72   27.63
  -1  -6   2 1964.67   30.10
   1   6  -2 1532.76   25.14
  -1  -6   3    1.95    5.65
   1   6  -3    2.23    5.79
  -1  -6   3    3.59    6.46
   1   6  -4  245.83    7.55
  -1  -6   4  263.01    9.11
   1   6  -5  129.98    7.25
  -1  -6   5  134.09    7.53
   1   6  -6   60.53    6.60
  -1  -6   6   60.87    6.62
   1   6  -7  154.18    7.44
  -1  -6   7  151.86    7.39
   1   6  -8  197.98    6.50
  -1  -6   8  208.87    6.40
   1   6  -9    0.22    4.53
  -1  -6   9    3.95    4.29
   1   6 -10 1911.35   22.53
  -1  -6  10 1920.28   22.11
   1   6 -11   14.73    7.91
  -1  -6  11   18.07    7.59
   1   6 -12  443.26   10.60
  -1  -6  12  459.97    8.93
   1   6 -13  144.00    6.38
  -1  -6  13  142.20    6.23
   1   6 -14   16.01    8.80
  -1  -6  14   15.19    8.77
  -1  -6  15    8.12    8.29
   1   6 -15    3.41    6.11
  -1  -6  16  220.98    8.58
   1   6 -16  197.77   11.43
  -1  -5   1   95.34    7.74
  -1  -5   1   88.98    9.21
  -1  -5   2   23.18    5.60
  -1  -5   2   19.20    6.58
   1   5  -2   18.96    5.67
  -1  -5   3 2816.87   38.13
   1   5  -3 2575.52   36.48
   1   5  -4  105.59    8.08
  -1  -5   4  131.86    6.86
  -1  -5   5  161.22    6.71
   1   5  -5  159.06    8.25
  -1  -5   6  440.27   10.26
   1   5  -6  443.31   10.37
  -1  -5   7   20.72    6.46
   1   5  -7   23.84    6.57
  -1  -5   8   54.86    4.92
   1   5  -8   53.79    6.81
  -1  -5   9  356.57    7.58
   1   5  -9  351.83    7.66
  -1  -5  10   -0.27    4.50
   1   5 -10    1.98    6.55
  -1  -5  11  188.05    6.05
   1   5 -11  180.96    8.35
   1   5 -12  179.30    6.89
  -1  -5  12  184.63    6.82
   1   5 -13   56.28    7.85
  -1  -5  13   57.12    5.70
   1   5 -14  935.55   12.89
  -1  -5  14 1088.76   15.03
   1   5 -15   71.24    6.70
  -1  -5  15   83.20    9.19
  -1  -5  16   -4.44    8.73
   1   5 -16    0.36    8.84
  -1  -4   2  600.26   14.25
   1   4  -2  538.86   12.97
  -1  -4   2  661.60   14.51
   1   4  -3   50.03    7.12
  -1  -4   3   50.29    7.45
  -1  -4   4  328.17   10.16
   1   4  -4  309.20    9.94
  -1  -4   5 2835.32   32.60
   1   4  -5 2758.16   32.24
  -1  -4   6   65.52    5.98
   1   4  -6   66.40    5.95
  -1  -4   7 2026.71   22.33
   1   4  -7 2016.84   22.79
  -1  -4   8  464.22    9.85
   1   4  -8  457.04    9.88
  -1  -4   9   92.00    5.34
   1   4  -9   89.78    5.47
  -1  -4  10  226.83    6.56
   1   4 -10  207.37    6.46
  -1  -4  11  647.89    9.88
   1   4 -11  633.45   10.89
  -1  -4  12  650.33   11.94
   1   4 -12  609.58   11.67
   1   4 -13  186.87    8.85
  -1  -4  13  189.66    9.00
   1   4 -14   41.94    5.66
  -1  -4  14   50.25    5.75
   1   4 -15  686.15   11.34
  -1  -4  15  762.56   12.07
  -1  -4  16   25.12    6.42
   1   4 -16   28.04    6.39
  -1  -4  17  199.63    8.47
   1   4 -17  166.30    8.55
  -1  -3   1  512.65   12.85
  -1  -3   1  482.98   13.35
   1   3  -1  405.31   11.35
   1   3  -2 2330.59   33.10
  -1  -3   2 2528.42   35.15
  -1  -3   3   20.44    6.31
   1   3  -3   19.67    6.27
  -1  -3   4  384.45   10.50
   1   3  -4  373.97   10.41
  -1  -3   5  728.14   13.67
   1   3  -5  709.58   12.43
  -1  -3   6  221.77    8.66
   1   3  -6  197.75    6.97
  -1  -3   7  671.10   12.42
   1   3  -7  671.22   12.43
  -1  -3   8 3026.06   29.37
   1   3  -8 2786.44   27.12
  -1  -3   9  137.31    5.97
   1   3  -9  135.80    5.92
  -1  -3  10   60.11    7.07
   1   3 -10   54.35    5.24
  -1  -3  11  578.09   10.59
   1   3 -11  544.97   10.30
  -1  -3  12    4.02    5.99
   1   3 -12   15.30    5.88
  -1  -3  13   27.68    6.02
   1   3 -13   39.49    7.99
   1   3 -14  149.26    8.38
  -1  -3  14  147.22    6.64
   1   3 -15   -2.26    8.83
  -1  -3  15    0.18    6.44
  -1  -3  16  596.55   10.82
   1   3 -16  593.72   12.33
  -1  -3  17    4.40    7.31
   1   3 -17    1.51   10.44
   1   2  -1    4.04    6.06
  -1  -2   1    4.74    6.57
  -1  -2   1    6.16    5.84
   1   2  -2    7.46    6.90
  -1  -2   2    9.11    5.08
  -1  -2   3 2407.66   31.78
   1   2  -3 2334.24   31.25
  -1  -2   4  565.00   11.51
   1   2  -4  561.63   12.23
  -1  -2   5   26.45    5.05
   1   2  -5   24.27    6.93
  -1  -2   6 1720.97   21.46
   1   2  -6 1623.38   20.62
   1   2  -7    4.57    6.66
  -1  -2   7    3.45    6.63
   1   2  -8  252.91    7.43
  -1  -2   8  256.08    7.41
  -1  -2   9 2603.89   25.82
   1   2  -9 2461.72   24.25
   1   2 -10  290.35    7.14
  -1  -2  10  308.11    7.25
   1   2 -11   37.21    6.84
  -1  -2  11   44.91    6.90
  -1  -2  12  579.60    9.42
   1   2 -12  541.63   10.11
  -1  -2  13   29.49    5.83
   1   2 -13   18.80    5.82
   1   2 -14    7.71    5.53
  -1  -2  14   10.74    5.55
   1   2 -15   72.76    6.69
  -1  -2  15   67.93    9.29
  -1  -2  16    6.68    8.60
   1   2 -16   -5.06    8.80
  -1  -2  17  446.92   12.12
   1   2 -17  420.45   12.25
   1   1  -1   23.24    7.41
  -1  -1   1   17.23    7.54
  -1  -1   1   22.83    7.15
   1   1  -1   17.24    7.56
  -1  -1   2  778.89   16.94
   1   1  -2  776.44   16.74
  -1  -1   3 4057.96   49.26
   1   1  -3 3986.70   48.68
  -1  -1   4  969.95   16.15
   1   1  -4  930.51   15.73
  -1  -1   5   23.22    6.71
   1   1  -5   25.44    6.71
  -1  -1   6  285.05    8.25
   1   1  -6  271.80    8.15
   1   1  -7 2627.91   27.59
  -1  -1   7 2771.63   29.15
   1   1  -8    5.44    7.53
  -1  -1   8   10.87    5.31
   1   1  -9   92.37    7.39
  -1  -1   9   91.97    5.68
   1   1 -10 1533.89   16.82
  -1  -1  10 1633.38   18.07
   1   1 -11  765.28   11.75
  -1  -1  11  787.36   11.00
  -1  -1  12  143.64    7.45
   1   1 -12  129.64    7.36
   1   1 -13 1634.77   19.21
  -1  -1  13 1748.42   19.73
   1   1 -14   39.55    5.59
  -1  -1  14   54.24    7.62
  -1  -1  15   55.12    6.44
   1   1 -15   53.64    8.81
  -1  -1  16  261.88    7.97
   1   1 -16  268.66   10.09
  -1  -1  17   -6.18    6.97
   1   1 -17   -2.66   10.20
  -1   0   1 1130.22   23.05
   1   0  -1 1178.64   23.60
  -1   0   1  896.56   19.54
   1   0  -1  900.85   19.72
  -1   0   2  358.55   13.54
   1   0  -2  335.79   11.67
   1   0  -3 2573.24   35.58
  -1   0   3 2693.63   36.30
  -1   0   4  402.58   11.17
   1   0  -4  402.84   10.23
  -1   0   5  970.30   15.89
   1   0  -5  977.98   16.04
  -1   0   6   80.22    7.80
   1   0  -6   78.17    5.96
   1   0  -7  402.14    8.92
  -1   0   7  426.89   10.27
   1   0  -8  658.60   12.11
  -1   0   8  689.78   12.14
   1   0  -9  112.18    5.70
  -1   0   9  103.78    7.26
   1   0 -10   37.20    6.78
  -1   0  10   39.42    6.67
  -1   0  11 1617.26   17.63
   1   0 -11 1535.46   17.44
  -1   0  12  895.93   12.74
   1   0 -12  873.42   12.86
   1   0 -13    7.61    7.72
  -1   0  13    4.25    7.53
   1   0 -14 1585.41   20.08
  -1   0  14 1624.98   19.44
  -1   0  15  279.97    8.02
   1   0 -15  266.54    8.05
  -1   0  16  205.04    7.49
   1   0 -16  220.64    7.72
  -1   0  17   20.35    9.56
   1   0 -17   27.44   10.31
  -1   1   0  790.28   18.32
   1  -1   0  781.51   18.13
  -1   1   2 1745.74   29.38
  -1   1   2 1478.33   26.88
   1  -1  -2 1399.96   25.62
   1  -1  -3 1089.84   19.73
  -1   1   3 1118.97   20.75
  -1   1   4  116.00    7.86
   1  -1  -4  117.64    7.86
  -1   1   5    8.60    4.57
   1  -1  -5    6.32    4.52
  -1   1   6 1425.93   18.94
   1  -1  -6 1343.57   18.78
  -1   1   7  343.03    8.19
   1  -1  -7  334.59    8.21
  -1   1   8  247.05    8.72
   1  -1  -8  244.88    8.68
  -1   1   9  120.60    7.17
   1  -1  -9  119.31    7.30
  -1   1  10    9.13    4.36
   1  -1 -10    7.76    6.40
  -1   1  11   -0.13    6.07
   1  -1 -11    0.12    4.52
   1  -1 -12  467.54   10.94
  -1   1  12  469.51    9.17
   1  -1 -13 1170.49   17.05
  -1   1  13 1135.48   15.48
  -1   1  14    8.23    6.82
   1  -1 -14    8.68    7.35
  -1   1  15  535.53   11.78
   1  -1 -15  496.40   10.24
  -1   1  16   16.40    7.85
   1  -1 -16    7.22    6.08
  -1   1  17  164.50   10.12
   1  -1 -17  159.87   10.97
  -1   2   0  100.24    8.77
   1  -2   0   93.26    8.32
   1  -2  -1  322.60   11.97
  -1   2   1  312.00   12.42
  -1   2   2   14.10    6.08
  -1   2   2   13.59    7.37
   1  -2  -2   11.63    6.09
  -1   2   3  376.75   11.21
   1  -2  -3  350.27   11.35
  -1   2   4  218.73    9.15
   1  -2  -4  222.22    9.08
  -1   2   5 2263.13   29.61
   1  -2  -5 2291.25   30.56
  -1   2   6  288.40    9.41
   1  -2  -6  293.42    8.42
  -1   2   7  133.62    8.27
   1  -2  -7  132.27    6.62
  -1   2   8  470.25   10.40
   1  -2  -8  450.77   10.43
  -1   2   9  312.83    8.72
   1  -2  -9  309.24    8.85
  -1   2  10    4.02    4.34
   1  -2 -10    7.38    6.27
   1  -2 -11   59.83    6.64
  -1   2  11   53.07    6.34
   1  -2 -12   99.98    6.27
  -1   2  12  105.07    5.90
  -1   2  13  402.30    8.70
   1  -2 -13  406.20    8.99
  -1   2  14   65.09    7.08
   1  -2 -14   45.19    5.52
  -1   2  15   14.51    7.96
   1  -2 -15    7.52    8.57
  -1   2  16  533.17   12.03
   1  -2 -16  527.95   13.00
  -1   3   0    0.53    6.81
   1  -3   0    0.97    5.10
   1  -3  -1 1417.06   29.12
  -1   3   1 1484.44   29.10
  -1   3   2  242.18    9.66
  -1   3   2  232.04   11.22
  -1   3   3    5.70    6.00
   1  -3  -3    5.10    5.40
  -1   3   3    6.25    5.36
   1  -3  -4  765.11   16.41
  -1   3   4  758.53   16.25
  -1   3   5  189.46    8.87
   1  -3  -5  186.26    9.01
  -1   3   6 2696.49   35.66
   1  -3  -6 2635.05   34.84
  -1   3   7 2407.33   31.45
   1  -3  -7 2438.71   31.87
   1  -3  -8   80.14    5.44
  -1   3   8   87.63    6.90
   1  -3  -9  737.75   13.31
  -1   3   9  752.27   13.20
   1  -3 -10   83.10    5.38
  -1   3  10   83.71    5.17
   1  -3 -11   -2.58    7.88
  -1   3  11    6.71    7.48
  -1   3  12  102.97    7.94
   1  -3 -12   92.79    6.20
  -1   3  13  150.35    8.26
   1  -3 -13  151.13    6.65
  -1   3  14  483.66   10.28
   1  -3 -14  480.05   10.59
  -1   3  15  139.97    7.07
   1  -3 -15  142.25    9.47
  -1   3  16    1.80    7.09
   1  -3 -16   -3.14   10.42
  -1   4   0 1201.96   26.07
   1  -4   0 1364.98   27.42
   1  -4  -1   13.98    6.46
  -1   4   1   10.22    6.50
  -1   4   1   14.13    7.99
  -1   4   2  187.61   10.94
  -1   4   2  157.86   11.66
  -1   4   3  209.71   11.79
   1  -4  -3  187.83   10.14
  -1   4   3  239.49   10.65
   1  -4  -4    3.91    6.05
  -1   4   4    5.29    7.90
   1  -4  -5  542.47   13.69
  -1   4   5  569.04   15.15
   1  -4  -6   11.12    6.80
  -1   4   6   14.23    6.69
   1  -4  -7  882.69   15.71
  -1   4   7  897.15   15.95
   1  -4  -8 1179.21   18.32
  -1   4   8 1216.22   18.82
   1  -4  -9  156.99    7.86
  -1   4   9  170.66    7.76
   1  -4 -10 1446.55   20.42
  -1   4  10 1544.70   21.62
  -1   4  11   91.42    8.33
   1  -4 -11   81.65    8.45
  -1   4  12   -0.66    5.21
   1  -4 -12    7.94    7.51
  -1   4  13  193.53    7.09
   1  -4 -13  188.41    8.91
  -1   4  14   79.08    6.86
   1  -4 -14   76.46    9.36
  -1   4  15  571.55   12.53
   1  -4 -15  565.55   14.08
   1  -5   0   74.16    9.06
  -1   5   0   60.55    9.97
  -1   5   1 1922.78   47.67
  -1   5   1 2278.85   52.74
  -1   5   2  229.51   18.18
  -1   5   2  308.44   18.54
  -1   5   3 2080.64   39.15
  -1   5   3 1671.44   35.03
  -1   5   4  169.97    9.82
   1  -5  -4  132.64    9.49
  -1   5   4  157.25   11.14
  -1   5   5 1569.96   26.75
   1  -5  -5 1249.42   23.04
  -1   5   5 1375.12   23.95
   1  -5  -6   47.64    8.08
  -1   5   6   49.99    8.46
   1  -5  -7  863.46   16.15
  -1   5   7  916.61   17.59
  -1   5   8 2096.61   29.47
   1  -5  -8 2001.48   28.21
  -1   5   9   45.89    6.91
   1  -5  -9   44.93    6.98
  -1   5  10  209.21    9.70
   1  -5 -10  199.61    9.79
  -1   5  11  862.94   16.67
   1  -5 -11  770.11   15.88
  -1   5  12   81.42    8.30
   1  -5 -12   74.64    8.26
  -1   5  13   10.29    6.35
   1  -5 -13    1.78    6.51
  -1   5  14  131.29    9.91
   1  -5 -14  109.60    9.92
  -1   5  15   82.51   11.24
   1  -5 -15   76.03   11.27
   1  -6   0  171.96   12.82
  -1   6   0  137.55   14.71
  -1   6   4  974.30   25.50
  -1   6   4 1121.31   26.42
  -1   6   5 1090.57   23.69
  -1   6   5 1195.18   23.59
   1  -6  -5  949.54   20.57
  -1   6   6  464.42   14.18
  -1   6   6  519.10   13.45
   1  -6  -6  409.54   11.98
  -1   6   7   11.73    6.59
   1  -6  -7    8.51    6.39
  -1   6   8   37.93    6.89
   1  -6  -8   41.03    8.25
   1  -6  -9  108.66    9.15
  -1   6   9  118.24    9.20
  -1   6  10  667.00   15.90
   1  -6 -10  620.40   15.08
  -1   6  11   -0.55    7.61
   1  -6 -11   -8.70    8.06
   1  -6 -12  589.04   15.66
  -1   6  12  638.60   16.66
   1  -6 -13  312.71   12.42
  -1   6  13  345.06   12.74
   1  -6 -14   23.26   10.84
  -1   6  14   22.85   10.67
  -1   7   5  262.45   16.07
  -1   7   5  281.75   14.61
  -1   7   6 1050.83   23.99
  -1   7   6  974.03   25.01
  -1   7   7  126.87   10.16
  -1   7   7  109.29    9.25
   1  -7  -7   93.73    9.93
   1  -7  -8   46.33    9.59
  -1   7   8   45.66    9.77
  -1   7   8   51.56    9.61
  -1   7   9   63.14    9.74
  -1   7   9   49.79    9.54
   1  -7  -9   49.88    9.60
  -1   7  10  399.67   13.36
   1  -7 -10  382.87   14.01
  -1   7  11  138.04   10.10
   1  -7 -11  130.02   12.22
  -1   7  12   41.49    8.72
   1  -7 -12   37.95    9.16
  -1   7  13  597.40   19.80
   1  -7 -13  585.82   18.83
  -1   8   7  708.89   24.37
  -1   8   7  727.60   24.07
  -1   8   8   16.13    8.53
  -1   8   8   15.99    9.07
  -1   8   9  240.87   12.01
  -1   8   9  214.81   11.96
   1  -8  -9  185.54   11.01
  -1   8  10   49.79    8.57
   1  -8 -10   41.29   10.11
  -1   8  10   54.15    8.50
  -1   8  11  517.58   20.20
  -1   8  11  429.90   18.47
   1  -8 -11  399.75   16.38
   1  -8 -12    5.34   11.50
  -1   8  12   14.47   11.37
  -1   8  12   11.63   11.18
  -1   9   9   17.20   14.21
  -1   9   9   18.35   14.04
  -1   9  10  210.39   17.52
  -1   9  10  201.79   15.56
  -1   9  11   68.21   11.72
  -1   9  11   71.09   13.92
   0 -13   5   28.89   13.53
   0 -13   5   23.53   11.14
   0  13  -6    4.60   10.03
   0 -13   6    7.50    8.86
   0 -13   6    7.02    9.96
   0 -12   4  574.93   25.23
   0 -12   4  639.73   27.17
   0 -12   5  106.19   10.86
   0  12  -5   86.08   10.53
   0 -12   5   98.66   10.55
   0  12  -6   45.73    8.92
   0 -12   6   63.12    8.83
   0 -12   6   57.29    8.29
   0 -12   7  156.56   11.52
   0 -12   7  175.98   10.87
   0  12  -7  133.33   10.18
   0 -12   8  380.99   13.66
   0  12  -8  353.59   13.49
   0  12  -9   48.81   11.26
   0 -12   9   50.80   10.59
   0  12 -10   10.63   11.17
   0 -12  10   20.80   10.40
   0 -11   3  358.20   16.91
   0 -11   3  377.64   17.72
   0  11  -4  348.43   14.45
   0 -11   4  401.43   15.89
   0 -11   4  440.29   16.19
   0 -11   5  370.91   13.01
   0  11  -5  307.48   11.96
   0 -11   5  316.02   12.94
   0 -11   6   15.52    6.98
   0  11  -6   13.63    7.77
   0  11  -7  154.09   10.82
   0 -11   7  151.08    9.99
   0 -11   8  211.56   10.66
   0  11  -8  197.61   11.30
   0 -11   9  535.49   14.37
   0  11  -9  478.71   14.34
   0 -11  10   15.06    6.21
   0  11 -10    6.54    9.32
   0 -11  11   -6.50   10.51
   0  11 -11    7.52   10.99
   0 -11  12   42.15    7.66
   0  11 -12   41.29    8.07
   0 -10   3   10.65    8.33
   0 -10   3   15.24    9.49
   0  10  -3    8.50    8.43
   0 -10   4   94.35    8.79
   0 -10   4   81.05    8.08
   0  10  -4   75.97    8.61
   0 -10   5   65.73    9.44
   0  10  -5   62.67    8.72
   0 -10   6  511.18   15.01
   0  10  -6  487.98   15.00
   0 -10   7    4.39    7.33
   0  10  -7    0.37    8.02
   0 -10   8   17.39    7.51
   0  10  -8   16.71    7.91
   0 -10   9  283.42    9.89
   0  10  -9  253.61   10.21
   0 -10  10   28.41    8.84
   0  10 -10   28.30    9.31
   0 -10  11   96.34    9.07
   0  10 -11   87.54    9.56
   0 -10  12   11.26    5.88
   0  10 -12   10.54    9.06
   0 -10  13   43.02   10.18
   0  10 -13   38.59   10.90
   0  -9   2    5.35    7.48
   0  -9   2    4.17    7.62
   0  -9   3   19.87    7.41
   0   9  -3   20.53    7.76
   0  -9   3   25.34    7.75
   0   9  -4 1718.28   29.37
   0  -9   4 1803.67   32.59
   0  -9   5   96.33    7.32
   0   9  -5   94.13    7.72
   0  -9   6  158.44    9.09
   0   9  -6  152.60    9.62
   0  -9   7  415.30    9.96
   0   9  -7  420.63   11.87
   0  -9   8  116.91    8.52
   0   9  -8  114.98    6.81
   0  -9   9  147.50    8.42
   0   9  -9  142.02    6.86
   0  -9  10  389.46   10.23
   0   9 -10  360.35   10.42
   0  -9  11  197.12    7.44
   0   9 -11  194.22   10.14
   0  -9  12  223.47    9.51
   0   9 -12  208.55   10.07
   0  -9  13   11.81    7.89
   0   9 -13    3.83    8.74
   0  -9  14  143.40   10.33
   0   9 -14  118.06    8.35
   0  -8   1    5.67   10.09
   0  -8   1    6.50    9.88
   0   8  -2   28.70    7.58
   0  -8   2   35.62    7.64
   0  -8   2   35.69    7.54
   0   8  -3  282.62   11.15
   0  -8   3  309.25   11.35
   0  -8   4  156.43    8.13
   0   8  -4  148.29    9.48
   0  -8   5  907.70   17.15
   0   8  -5  875.45   16.19
   0  -8   6   13.12    6.17
   0   8  -6    8.64    6.49
   0  -8   7  508.42   10.94
   0   8  -7  464.18   10.85
   0  -8   8  853.28   14.80
   0   8  -8  796.07   13.42
   0  -8   9  367.55   10.04
   0   8  -9  346.10   10.41
   0  -8  10  651.19   11.19
   0   8 -10  599.08   12.47
   0  -8  11 1350.06   18.99
   0   8 -11 1283.69   18.60
   0  -8  12    4.00    6.85
   0   8 -12   -0.84    7.51
   0  -8  13  140.97    8.69
   0   8 -13  119.18    7.01
   0  -8  14   21.93    8.13
   0   8 -14   23.17    6.29
   0  -8  15  184.22   10.43
   0   8 -15  199.64   11.23
   0  -7   1 3188.94   50.11
   0  -7   1 2978.38   49.95
   0   7  -1 2355.18   40.05
   0   7  -2   99.25    7.71
   0  -7   2  108.80    9.05
   0  -7   3   54.81    6.87
   0   7  -3   49.99    8.27
   0  -7   4    1.14    7.49
   0   7  -4    2.51    6.28
   0  -7   5  291.38    9.04
   0   7  -5  279.96    9.22
   0  -7   6  374.41    9.69
   0   7  -6  361.52    9.87
   0  -7   7  147.01    7.27
   0   7  -7  137.91    5.99
   0  -7   8  319.80    8.71
   0   7  -8  290.15    8.87
   0  -7   9 1353.95   17.91
   0   7  -9 1310.97   18.27
   0  -7  10    5.89    5.22
   0   7 -10   -1.35    8.05
   0  -7  11  804.31   13.40
   0   7 -11  761.79   13.43
   0   7 -12  667.42   12.40
   0  -7  12  737.85   11.58
   0   7 -13   63.79    5.69
   0  -7  13   74.38    5.48
   0  -7  14   15.43    5.91
   0   7 -14   16.82    6.30
   0  -7  15   87.28    8.67
   0   7 -15   72.71    9.14
   0  -7  16  284.30   11.31
   0   7 -16  276.54    9.17
   0  -6   1  703.75   19.21
   0   6  -1  607.02   18.20
   0  -6   1  774.25   20.40
   0  -6   2 3111.17   45.12
   0   6  -2 2794.73   42.83
   0   6  -3  125.22    9.77
   0  -6   3  138.84    9.72
   0   6  -4    3.33    6.73
   0  -6   4    2.58    6.56
   0   6  -5  101.03    7.51
   0  -6   5  109.53    7.34
   0   6  -6  240.20    7.26
   0  -6   6  254.63    8.41
   0   6  -7  355.22    9.47
   0  -6   7  362.93    9.23
   0   6  -8  218.98    8.20
   0  -6   8  242.12    7.92
   0   6  -9  376.45    9.29
   0  -6   9  412.22    9.28
   0  -6  10 1366.25   17.42
   0   6 -10 1263.97   15.82
   0  -6  11   43.82    7.77
   0   6 -11   53.48    8.07
   0  -6  12  571.83   11.16
   0   6 -12  533.72   11.22
   0  -6  13  272.31    8.87
   0   6 -13  254.63    7.29
   0   6 -14   42.63    6.52
   0  -6  14   43.17    6.29
   0  -6  15    2.47    8.35
   0   6 -15    0.27    8.64
   0  -6  16  198.71    8.23
   0   6 -16  168.17   11.37
   0  -5   1   85.35    9.67
   0   5  -1   77.79    9.43
   0   5  -2    3.98    6.79
   0  -5   2    4.25    6.65
   0   5  -3 2526.58   35.84
   0  -5   3 2568.95   36.30
   0   5  -4  272.95    9.45
   0  -5   4  269.75    9.33
   0   5  -5   49.33    5.92
   0  -5   5   61.39    7.11
   0   5  -6  220.62    8.75
   0  -5   6  230.85    7.06
   0   5  -7  181.73    8.04
   0  -5   7  193.19    7.96
   0   5  -8  580.10   10.94
   0  -5   8  588.42   10.81
   0   5  -9  216.24    6.57
   0  -5   9  248.26    7.94
   0   5 -10   79.39    6.93
   0  -5  10   81.18    5.15
   0  -5  11  679.96   11.06
   0   5 -11  647.26   10.92
   0  -5  12   93.17    8.16
   0   5 -12   90.99    8.32
   0  -5  13  184.98    6.73
   0   5 -13  175.44    8.67
   0   5 -14  483.30   10.57
   0  -5  14  559.07   10.93
   0   5 -15   19.15    6.28
   0  -5  15   19.64    6.28
   0  -5  16   54.81    9.10
   0   5 -16   52.75    9.01
   0  -5  17  263.15    9.11
   0   5 -17  256.67   11.40
   0   4  -1 1072.14   24.02
   0  -4   1 1150.37   25.19
   0   4  -2  463.92   13.10
   0  -4   2  482.54   13.26
   0   4  -3 1234.12   20.97
   0  -4   3 1253.35   20.35
   0   4  -4  988.85   17.16
   0  -4   4 1066.30   17.63
   0   4  -5 1343.81   19.41
   0  -4   5 1413.10   19.98
   0   4  -6  125.85    7.52
   0  -4   6  131.57    7.39
   0   4  -7  892.42   13.96
   0  -4   7  930.04   14.12
   0   4  -8  164.90    7.86
   0  -4   8  165.13    7.73
   0   4  -9   47.69    5.06
   0  -4   9   48.09    4.92
   0   4 -10  212.49    6.39
   0  -4  10  208.16    7.87
   0   4 -11  111.35    5.50
   0  -4  11  120.33    7.17
   0  -4  12  741.79   11.19
   0   4 -12  671.19   12.16
   0  -4  13   23.07    7.79
   0   4 -13   16.38    7.90
   0  -4  14  962.16   13.05
   0   4 -14  876.43   13.45
   0  -4  15  408.28   11.10
   0   4 -15  343.04    8.57
   0   4 -16   28.02    8.69
   0  -4  16   30.98    8.68
   0  -4  17  184.56    8.47
   0   4 -17  156.60    8.29
   0   3  -1  197.17   11.31
   0  -3   1  193.47   11.11
   0   3  -2 2463.16   36.39
   0  -3   2 2536.64   36.58
   0   3  -3  113.61    7.81
   0  -3   3  113.26    7.63
   0   3  -4 1122.95   18.06
   0  -3   4 1204.49   18.63
   0   3  -5  751.32   13.77
   0  -3   5  794.50   13.38
   0   3  -6   23.14    5.22
   0  -3   6   35.83    5.27
   0   3  -7  525.37   10.74
   0  -3   7  553.86   10.82
   0   3  -8 2383.89   24.83
   0  -3   8 2431.98   24.75
   0   3  -9  988.57   13.67
   0  -3   9 1033.82   14.04
   0   3 -10   54.74    5.09
   0  -3  10   57.91    5.10
   0   3 -11  311.49    7.17
   0  -3  11  338.40    8.64
   0  -3  12   19.89    4.74
   0   3 -12   17.07    7.37
   0  -3  13   53.40    8.11
   0   3 -13   31.49    8.01
   0  -3  14   10.76    5.26
   0   3 -14    3.46    5.32
   0   3 -15  508.95   11.53
   0  -3  15  515.53    9.93
   0   3 -16   99.34    6.70
   0  -3  16  115.45    9.21
   0  -3  17   -0.04    7.14
   0   3 -17    0.65   10.22
   0   2  -1  770.93   22.59
   0  -2   1  771.83   22.46
   0   2  -2  232.17   12.17
   0  -2   2  265.73   12.59
   0   2  -3  274.71   10.85
   0  -2   3  296.42   10.99
   0   2  -4  109.19    7.59
   0  -2   4  106.08    6.08
   0   2  -5  861.76   14.11
   0  -2   5  936.08   15.36
   0   2  -6  814.68   13.09
   0  -2   6  882.81   13.77
   0   2  -7    3.03    4.73
   0  -2   7    2.29    6.68
   0   2  -8   55.25    7.72
   0  -2   8   61.16    5.72
   0   2  -9 1962.55   21.01
   0  -2   9 2028.07   21.59
   0   2 -10  110.46    5.58
   0  -2  10  120.34    5.66
   0   2 -11   31.16    6.66
   0  -2  11   32.62    6.79
   0  -2  12  485.20    9.59
   0   2 -12  436.71    8.05
   0  -2  13  141.92    6.45
   0   2 -13  122.25    8.43
   0   2 -14  120.09    6.16
   0  -2  14  137.60    8.04
   0   2 -15  128.44    9.33
   0  -2  15  146.48    9.26
   0   2 -16  140.97    6.97
   0  -2  16  159.81    6.97
   0  -2  17  244.89   10.94
   0   2 -17  215.16   11.40
   0   1  -1   76.88   10.40
   0  -1   1   75.22    8.36
   0   1  -3  557.23   15.37
   0  -1   3  569.73   15.36
   0   1  -4 1364.64   21.15
   0  -1   4 1466.29   21.65
   0   1  -5   65.18    6.91
   0  -1   5   64.13    5.33
   0   1  -6   27.74    5.39
   0  -1   6   33.59    7.26
   0   1  -7 1579.95   19.58
   0  -1   7 1778.98   20.80
   0   1  -8  518.27   11.03
   0  -1   8  571.60   11.37
   0   1  -9  812.28   12.44
   0  -1   9  879.24   12.92
   0   1 -10 2395.18   23.70
   0  -1  10 2542.13   24.44
   0  -1  11   24.41    6.49
   0   1 -11   19.07    6.56
   0  -1  12   36.63    4.65
   0   1 -12   35.54    6.59
   0  -1  13  697.10   10.51
   0   1 -13  646.42   11.60
   0  -1  14    2.85    7.33
   0   1 -14   -0.49    5.30
   0   1 -15  111.94    9.15
   0  -1  15  109.88    6.47
   0   1 -16  428.10    9.26
   0  -1  16  428.22    9.05
   0  -1  17  112.69    9.89
   0   1 -17   97.32    7.74
   0   0  -2  591.65   18.07
   0   0   2  615.01   18.44
   0   0  -3  634.53   15.13
   0   0   3  686.83   17.10
   0   0  -4 1254.86   20.17
   0   0   4 1303.04   20.33
   0   0   5  233.96    8.73
   0   0  -5  228.07    7.50
   0   0  -6 1321.93   18.54
   0   0   6 1332.45   18.20
   0   0  -7  837.53   12.78
   0   0   7  891.66   14.13
   0   0  -8  164.63    8.42
   0   0   8  176.33    6.64
   0   0  -9    4.47    6.57
   0   0   9    1.41    6.39
   0   0  10  277.02    8.23
   0   0 -10  268.58    6.93
   0   0  11 2142.40   22.36
   0   0 -11 2103.83   22.49
   0   0  12 1030.59   13.91
   0   0 -12  947.28   12.62
   0   0  13   24.67    5.31
   0   0 -13   26.92    7.71
   0   0  14  516.86    9.30
   0   0 -14  512.85   10.75
   0   0 -15   59.11    6.40
   0   0  15   58.68    8.11
   0   0 -16   11.68    8.36
   0   0  16    0.60    5.45
   0   0  17  105.13    7.13
   0   0 -17  106.33   10.87
   0   1   2 3025.51   47.61
   0  -1  -3  531.77   13.93
   0   1   3  574.43   15.54
   0  -1  -4  116.25    7.79
   0   1   4  125.56    7.87
   0  -1  -5  654.58   13.21
   0   1   5  667.71   13.53
   0  -1  -6   93.12    7.82
   0   1   6  102.24    7.83
   0  -1  -7  519.82   10.07
   0   1   7  545.39   11.22
   0  -1  -8   54.34    7.23
   0   1   8   64.43    7.02
   0   1   9  713.03   12.03
   0  -1  -9  682.37   10.96
   0   1  10  113.26    6.81
   0  -1 -10  116.00    7.07
   0   1  11  331.06    8.53
   0  -1 -11  332.18    8.73
   0   1  12  512.80   10.93
   0  -1 -12  478.99    9.58
   0   1  13  164.02    6.35
   0  -1 -13  159.88    8.46
   0  -1 -14  115.85    7.85
   0   1  14  134.59    7.50
   0  -1 -15  410.81    9.41
   0   1  15  407.10    9.09
   0   1  16   47.89    7.96
   0  -1 -16   51.74    8.79
   0   2   3  170.44    9.35
   0  -2  -3  161.82    9.21
   0  -2  -4    8.91    6.10
   0   2   4    7.65    6.12
   0  -2  -5  792.70   15.60
   0   2   5  837.08   15.92
   0   2   6  112.04    7.66
   0  -2  -6  102.65    7.62
   0   2   7  158.96    8.32
   0  -2  -7  146.63    8.34
   0   2   8  766.68   13.34
   0  -2  -8  697.68   12.07
   0   2   9    0.12    6.00
   0  -2  -9   -0.73    6.29
   0   2  10  941.35   13.91
   0  -2 -10  893.41   13.61
   0   2  11  227.41    7.73
   0  -2 -11  219.94    7.93
   0  -2 -12  103.59    8.29
   0   2  12  107.91    7.74
   0  -2 -13  281.14    7.65
   0   2  13  296.38    9.11
   0  -2 -14    4.07    7.05
   0   2  14   -5.17    6.70
   0   2  15  126.69    8.66
   0  -2 -15  106.15    9.13
   0   2  16  982.79   15.93
   0  -2 -16  946.15   17.44
   0  -3  -2   82.29   10.11
   0   3   2   90.31   10.18
   0   3   3 2784.64   44.05
   0  -3  -3 2518.55   41.30
   0   3   4  753.05   16.85
   0  -3  -4  675.47   16.09
   0   3   5  874.78   17.02
   0  -3  -5  802.83   16.41
   0   3   6 2022.20   28.52
   0  -3  -6 1790.94   26.68
   0   3   7    9.42    6.44
   0  -3  -7    5.84    4.67
   0   3   8   25.99    6.27
   0  -3  -8   21.70    6.44
   0   3   9  696.20   12.72
   0  -3  -9  687.45   12.87
   0   3  10   58.54    6.49
   0  -3 -10   49.89    6.78
   0  -3 -11   90.63    8.30
   0   3  11   89.65    8.02
   0  -3 -12   93.62    8.24
   0   3  12   95.13    7.90
   0   3  13   61.76    7.43
   0  -3 -13   57.42    5.81
   0   3  14  455.32   11.62
   0  -3 -14  418.49   11.76
   0   3  15   12.22    8.23
   0  -3 -15   14.48    8.77
   0   3  16  267.27   11.51
   0  -3 -16  233.11    9.27
   0  -4   0  828.41   29.15
   0  -4   0  778.06   27.02
   0  -4  -2  613.44   31.14
   0  -4  -3  441.01   16.71
   0   4   3  495.93   17.20
   0  -4  -4 1579.39   29.01
   0   4   4 1756.61   30.04
   0   4   5   34.52    8.78
   0  -4  -5   31.70    7.58
   0   4   6  194.06    8.70
   0  -4  -6  176.96    8.71
   0   4   7 1953.76   27.46
   0  -4  -7 1843.47   26.79
   0  -4  -8  113.34    7.52
   0   4   8  122.14    7.33
   0  -4  -9    6.05    6.48
   0   4   9    4.93    6.24
   0  -4 -10  921.50   16.16
   0   4  10  954.10   15.74
   0  -4 -11   10.35    7.77
   0   4  11    8.59    7.47
   0   4  12   33.12    7.63
   0  -4 -12   35.21    7.88
   0   4  13  252.73   10.63
   0  -4 -13  243.81   10.66
   0   4  14    3.21    6.11
   0  -4 -14    2.60    9.07
   0   4  15  548.31   14.78
   0  -4 -15  489.16   14.58
   0  -5   0 2540.09   58.31
   0  -5  -3  796.31   28.53
   0   5   3  989.83   29.98
   0   5   4   39.74    9.45
   0  -5  -4   36.30    9.22
   0   5   5  469.69   12.98
   0  -5  -5  432.80   13.05
   0  -5  -6  137.91    8.50
   0   5   6  155.39    8.15
   0  -5  -7   32.70    8.39
   0   5   7   35.37    6.45
   0  -5  -8 1401.37   22.76
   0   5   8 1442.26   23.60
   0   5   9   13.25    6.28
   0  -5  -9   14.84    6.67
   0   5  10    6.49    5.22
   0  -5 -10    6.06    8.16
   0   5  11  355.68   11.09
   0  -5 -11  336.65   11.19
   0   5  12  134.50    8.60
   0  -5 -12  131.33    8.92
   0   5  13    7.21    8.59
   0  -5 -13    6.02    6.33
   0   5  14  204.82   10.57
   0  -5 -14  214.17   10.71
   0   6   4 1278.56   33.37
   0  -6  -4 1010.13   29.84
   0   6   4 1240.84   32.87
   0  -6  -5   37.62    8.85
   0   6   5   39.57    7.81
   0   6   6  190.21    8.92
   0  -6  -6  196.33   11.04
   0   6   7   22.57    7.45
   0  -6  -7   22.14    7.15
   0   6   8    9.44    7.41
   0  -6  -8    8.00    8.50
   0   6   9  382.19   12.14
   0  -6  -9  376.90   12.48
   0   6  10  130.06    8.72
   0  -6 -10  129.88    9.52
   0   6  11   39.05    7.37
   0  -6 -11   35.22    8.21
   0   6  12  470.51   14.58
   0  -6 -12  451.52   15.99
   0   6  13   94.81    9.18
   0  -6 -13   85.97    9.92
   0   6  14    3.73   10.04
   0  -6 -14    1.19   10.99
   0   7   6  215.97   11.44
   0  -7  -6  198.08   12.72
   0  -7  -7  369.21   16.45
   0   7   7  394.72   14.40
   0  -7  -8   93.79   11.28
   0   7   8  102.63    9.73
   0  -7  -9   70.10    8.88
   0   7   9   67.69    7.80
   0  -7 -10  493.75   15.23
   0   7  10  514.43   16.59
   0  -7 -11   77.32    9.88
   0   7  11   77.07    8.82
   0  -7 -12   24.95   11.22
   0   7  12   23.82    8.15
   0  -7 -13  584.29   20.15
   0   7  13  589.94   22.05
   0   8   7  226.96   16.19
   0   8   7  193.82   14.87
   0   8   8   58.51   10.74
   0  -8  -8   44.85   10.33
   0   8   8   53.90    9.91
   0   8   9   76.94   11.39
   0  -8  -9   57.53   11.09
   0   8   9   67.63   10.73
   0   8  10    0.06    9.81
   0  -8 -10   -1.16   10.29
   0   8  11  503.98   21.74
   0  -8 -11  414.07   19.52
   0   8  12    4.12   11.64
   0  -8 -12    4.10    9.53
   0   9  10  236.40   20.45
   0   9  10  278.64   24.55
   1 -13   5   11.22   10.56
  -1  13  -5    9.75   11.96
   1 -13   5   18.19   12.91
   1 -13   6   -0.60    9.26
  -1  13  -6    1.56   11.24
   1 -13   6   -5.38   10.93
  -1  13  -7  198.89   13.54
   1 -13   7  236.62   13.94
  -1  12  -4   16.79   11.65
   1 -12   4   24.51   11.46
   1 -12   4   25.23   10.28
   1 -12   5   77.41    9.71
  -1  12  -5   70.35   11.53
  -1  12  -6   -4.31    9.30
   1 -12   6    2.88    7.28
   1 -12   7   29.22    7.95
  -1  12  -7   35.88    9.58
   1 -12   8  244.21   10.90
  -1  12  -8  223.02   11.79
   1 -12   9   51.55    9.46
  -1  12  -9   47.42   10.67
   1 -12  10   -0.17    9.96
  -1  12 -10    0.51   11.21
  -1  11  -3    4.38   10.08
   1 -11   3    5.91   10.11
   1 -11   3    2.92    8.21
  -1  11  -4 1149.67   28.03
   1 -11   4 1169.52   30.02
  -1  11  -5  114.76    9.65
   1 -11   5  110.91    9.20
   1 -11   6    1.59    7.98
  -1  11  -6    5.59    8.09
   1 -11   7    2.06    7.39
  -1  11  -7    4.74    9.69
   1 -11   8   26.65    8.37
  -1  11  -8   32.44    9.69
   1 -11   9  430.56   12.76
  -1  11  -9  392.16   13.14
   1 -11  10   61.01    8.80
  -1  11 -10   54.63    9.67
   1 -11  11  107.26    9.06
  -1  11 -11   85.99    7.49
   1 -11  12  117.23   10.59
  -1  11 -12   91.77    8.68
  -1  10  -2 1602.29   40.79
   1 -10   2 1951.77   47.21
   1 -10   2 1764.27   41.99
  -1  10  -3   32.40   10.68
   1 -10   3   32.51    8.11
   1 -10   4   44.39    8.51
  -1  10  -4   40.81    9.25
   1 -10   5  447.61   12.75
  -1  10  -5  470.57   13.94
   1 -10   6  356.17   11.21
  -1  10  -6  352.48   12.05
   1 -10   7   38.04    7.07
  -1  10  -7   32.61    8.28
  -1  10  -8    6.82    8.05
   1 -10   8   13.61    7.02
  -1  10  -9   61.68    6.02
   1 -10   9   59.09    5.56
  -1  10 -10  351.84    9.72
   1 -10  10  387.38   11.38
  -1  10 -11    2.16    6.59
   1 -10  11    7.89    5.87
  -1  10 -12   30.31    9.11
   1 -10  12   41.75    8.17
  -1  10 -13  219.13    9.23
   1 -10  13  246.55    8.63
  -1   9  -2    3.19    9.62
   1  -9   2    2.39    7.34
   1  -9   3 1411.88   27.52
  -1   9  -3 1358.78   25.63
  -1   9  -4  262.13   11.36
   1  -9   4  264.07    9.13
  -1   9  -5  192.85    8.92
   1  -9   5  203.34    8.08
  -1   9  -6  299.35   10.92
   1  -9   6  319.40   10.28
  -1   9  -7   80.89    6.59
   1  -9   7   90.93    7.88
  -1   9  -8   41.58    8.34
   1  -9   8   50.47    7.42
  -1   9  -9  160.37    8.96
   1  -9   9  174.05    6.76
  -1   9 -10   20.37    7.82
   1  -9  10   27.87    7.10
  -1   9 -11  670.57   13.06
   1  -9  11  706.85   13.04
  -1   9 -12  145.92    9.49
   1  -9  12  154.54    8.73
  -1   9 -13    9.77    8.81
   1  -9  13    4.28    5.49
  -1   9 -14  242.09   11.87
   1  -9  14  271.44   10.68
  -1   8  -1  524.45   19.85
   1  -8   1  588.18   18.54
  -1   8  -2    4.55    8.17
   1  -8   2    4.47    6.60
  -1   8  -3    3.22    8.09
   1  -8   3   -1.05    5.50
  -1   8  -4 1640.92   25.45
   1  -8   4 1762.17   26.43
  -1   8  -5   61.97    7.25
   1  -8   5   67.46    6.50
   1  -8   6  117.09    6.89
  -1   8  -6  101.51    7.52
   1  -8   7  608.21   11.86
  -1   8  -7  558.06   11.74
   1  -8   8   25.14    4.42
  -1   8  -8   23.36    6.63
   1  -8   9    2.94    7.20
  -1   8  -9   -5.67    8.03
   1  -8  10  753.60   13.36
  -1   8 -10  714.29   12.18
   1  -8  11  237.29    8.53
  -1   8 -11  237.70    9.22
   1  -8  12  319.37    9.01
  -1   8 -12  295.69    9.54
  -1   8 -13  124.28    9.38
   1  -8  13  136.36    8.60
  -1   8 -14  138.26    7.11
   1  -8  14  141.99    6.63
  -1   8 -15  123.19    8.10
   1  -8  15  134.61    9.84
  -1   7  -1 1203.40   25.79
   1  -7   1 1451.98   26.99
  -1   7  -2  577.68   15.66
   1  -7   2  651.45   14.57
   1  -7   3  138.91    7.45
  -1   7  -3  122.92    8.17
   1  -7   4  280.52    8.86
  -1   7  -4  260.25    9.41
   1  -7   5 2742.19   35.56
  -1   7  -5 2442.64   32.11
   1  -7   6    8.86    4.15
  -1   7  -6    7.33    6.50
   1  -7   7   13.81    5.88
  -1   7  -7   14.55    6.48
   1  -7   8 1059.30   15.30
  -1   7  -8 1008.72   14.82
   1  -7   9  183.36    7.18
  -1   7  -9  174.03    6.21
   1  -7  10   32.67    7.23
  -1   7 -10   26.32    5.75
   1  -7  11  863.85   12.88
  -1   7 -11  806.66   12.51
   1  -7  12   27.24    7.00
  -1   7 -12   20.08    7.56
   1  -7  13   18.86    4.84
  -1   7 -13   10.19    7.29
  -1   7 -14   27.35    6.32
   1  -7  14   39.58    8.12
  -1   7 -15  113.86    9.33
   1  -7  15  146.83    8.80
  -1   7 -16  246.60   11.39
   1  -7  16  296.33   10.97
  -1   6  -1  845.39   20.64
   1  -6   1 1035.66   21.15
   1  -6   2 2382.17   35.28
  -1   6  -2 2108.75   33.45
   1  -6   3 1027.88   17.98
  -1   6  -3  911.49   17.59
   1  -6   4  726.16   13.96
  -1   6  -4  649.57   13.80
   1  -6   5  510.95   11.06
  -1   6  -5  487.08   11.51
   1  -6   6   66.35    6.51
  -1   6  -6   63.00    7.00
   1  -6   7  734.43   12.52
  -1   6  -7  713.19   12.59
   1  -6   8   18.82    4.42
  -1   6  -8   26.91    6.51
   1  -6   9  901.99   12.71
  -1   6  -9  891.35   12.69
   1  -6  10  189.12    7.19
  -1   6 -10  169.17    7.47
   1  -6  11    6.51    7.30
  -1   6 -11    4.81    5.57
   1  -6  12  104.17    7.80
  -1   6 -12  105.23    8.17
   1  -6  13  560.29    9.53
  -1   6 -13  517.65   10.70
   1  -6  14   58.95    6.32
  -1   6 -14   62.36    8.93
   1  -6  15  293.44    7.98
  -1   6 -15  262.28   10.03
  -1   6 -16   90.28   10.47
   1  -6  16  101.58    7.54
   1  -5   1   63.69    8.32
  -1   5  -1   61.25    9.48
   1  -5   2  419.18   12.46
  -1   5  -2  404.33   12.40
   1  -5   3 3042.04   39.64
  -1   5  -3 2807.05   37.63
   1  -5   4    2.62    4.17
  -1   5  -4    6.49    6.54
   1  -5   5  242.32    8.10
  -1   5  -5  236.54    8.47
   1  -5   6  980.32   14.32
  -1   5  -6  911.36   14.70
   1  -5   7  496.86   10.23
  -1   5  -7  474.97   10.33
   1  -5   8    1.88    4.23
  -1   5  -8    1.40    4.53
   1  -5   9    9.51    4.38
  -1   5  -9    3.52    6.41
   1  -5  10 1107.91   14.33
  -1   5 -10 1026.60   13.78
   1  -5  11   38.43    4.67
  -1   5 -11   35.19    4.72
   1  -5  12   -2.27    7.55
  -1   5 -12   -6.30    7.62
   1  -5  13  970.64   13.97
  -1   5 -13  862.15   13.17
   1  -5  14   78.59    7.55
  -1   5 -14   61.16    5.52
   1  -5  15   52.99    8.85
  -1   5 -15   50.70    8.64
  -1   5 -16  248.47    9.69
   1  -5  16  295.83   10.04
  -1   4  -1 1409.21   25.91
   1  -4   1 1488.58   26.22
   1  -4   2  408.74   11.14
  -1   4  -2  403.06   11.82
   1  -4   3 2786.69   35.62
  -1   4  -3 2773.75   36.02
   1  -4   4 4965.95   54.76
  -1   4  -4 4848.05   53.50
   1  -4   5   17.12    6.56
  -1   4  -5   18.77    6.89
   1  -4   6  911.29   13.33
  -1   4  -6  823.73   13.45
   1  -4   7  484.64   10.32
  -1   4  -7  439.02   10.16
   1  -4   8 1342.99   16.51
  -1   4  -8 1267.22   15.97
   1  -4   9   26.06    6.41
  -1   4  -9   25.68    6.56
   1  -4  10    9.03    4.47
  -1   4 -10   13.36    6.32
   1  -4  11 1157.50   14.61
  -1   4 -11 1041.93   13.77
   1  -4  12  177.76    8.68
  -1   4 -12  150.67    8.59
   1  -4  13   67.91    7.98
  -1   4 -13   65.73    5.82
   1  -4  14 1169.73   15.67
  -1   4 -14  965.73   12.93
   1  -4  15  299.54   10.21
  -1   4 -15  260.29    9.81
  -1   4 -16  118.76    8.96
   1  -4  16  128.65    9.16
  -1   4 -17  131.89   10.65
   1  -4  17  132.22    7.93
  -1   3  -1   29.81    6.53
   1  -3   1   31.21    5.97
  -1   3  -2  223.63    9.25
   1  -3   2  218.88    7.86
   1  -3   3 1328.70   20.14
  -1   3  -3 1289.48   19.99
   1  -3   4 1846.96   24.14
  -1   3  -4 1829.11   24.49
   1  -3   5 6881.73   68.61
  -1   3  -5 6263.68   63.58
   1  -3   6  188.17    8.10
  -1   3  -6  164.39    8.02
   1  -3   7  409.61    8.78
  -1   3  -7  385.92   10.21
   1  -3   8  755.28   11.19
  -1   3  -8  700.69   11.75
   1  -3   9 2380.13   24.31
  -1   3  -9 2114.34   21.93
   1  -3  10    7.71    4.46
  -1   3 -10    4.60    6.32
   1  -3  11   27.15    6.51
  -1   3 -11   29.34    6.50
   1  -3  12  298.59    9.46
  -1   3 -12  269.69    9.16
   1  -3  13   35.87    7.68
  -1   3 -13   25.06    7.70
   1  -3  14   39.48    7.55
  -1   3 -14   39.67    7.42
   1  -3  15 1299.45   16.10
  -1   3 -15 1100.67   14.42
  -1   3 -16   99.30    6.81
   1  -3  16  131.50    6.78
  -1   3 -17   -4.98    7.17
   1  -3  17   -3.47    9.96
  -1   2  -1 2110.65   34.45
   1  -2   1 2165.23   35.38
  -1   2  -2  982.92   18.34
   1  -2   2  997.71   18.60
  -1   2  -3 1117.44   18.93
   1  -2   3 1172.61   19.35
   1  -2   4    5.00    5.62
  -1   2  -4    0.23    5.88
   1  -2   5 2022.25   25.38
  -1   2  -5 1840.06   23.70
   1  -2   6 2239.15   25.67
  -1   2  -6 2105.95   24.94
   1  -2   7   11.70    6.35
  -1   2  -7    9.59    6.30
   1  -2   8  313.56    9.07
  -1   2  -8  293.11    8.89
   1  -2   9  703.10   10.54
  -1   2  -9  660.24   10.19
   1  -2  10  822.68   12.11
  -1   2 -10  745.63   11.50
   1  -2  11  106.43    6.83
  -1   2 -11   90.03    6.79
   1  -2  12  118.73    6.17
  -1   2 -12  101.09    6.19
   1  -2  13  167.98    6.39
  -1   2 -13  134.25    6.34
   1  -2  14   -6.39    7.12
  -1   2 -14   -3.58    5.14
   1  -2  15  156.02    9.09
  -1   2 -15  130.85    6.97
  -1   2 -16  553.27   10.08
   1  -2  16  602.47   11.91
  -1   2 -17  351.70    9.60
   1  -2  17  353.58    9.40
  -1   1  -1  544.87   15.23
   1  -1   1  560.30   14.58
  -1   1  -2 3822.12   52.81
   1  -1   2 3951.80   54.64
  -1   1  -3 1048.41   18.59
   1  -1   3 1067.38   18.88
  -1   1  -4  368.64   10.00
   1  -1   4  381.81   10.12
   1  -1   5  174.60    7.82
  -1   1  -5  166.47    6.34
   1  -1   6  554.77   11.47
  -1   1  -6  492.54    9.86
   1  -1   7 1209.67   15.90
  -1   1  -7 1182.41   15.91
   1  -1   8   63.05    5.42
  -1   1  -8   67.65    7.19
   1  -1   9 1282.45   15.25
  -1   1  -9 1187.96   15.06
   1  -1  10  883.46   12.66
  -1   1 -10  822.91   11.16
   1  -1  11   89.06    6.69
  -1   1 -11   72.38    6.76
   1  -1  12   39.03    7.63
  -1   1 -12   37.70    7.91
   1  -1  13   52.93    7.48
  -1   1 -13   46.37    5.61
   1  -1  14    1.81    6.93
  -1   1 -14    7.38    5.03
   1  -1  15  158.50    8.84
  -1   1 -15  145.54    7.00
  -1   1 -16   22.79    8.64
   1  -1  16   27.38    5.58
  -1   1 -17  326.51   11.70
   1  -1  17  304.04   11.03
  -1   0  -1    1.58    6.64
   1   0   1    1.94    4.75
  -1   0  -2  919.33   18.32
   1   0   2  945.08   18.68
  -1   0  -3   39.50    5.10
   1   0   3   40.71    6.79
  -1   0  -4   19.58    4.32
   1   0   4   23.48    5.78
   1   0   5   38.04    6.32
  -1   0  -5   32.25    4.73
   1   0   6  129.10    7.74
  -1   0  -6  120.42    7.69
   1   0   7 1980.08   22.89
  -1   0  -7 1848.84   21.14
   1   0   8 1117.31   15.42
  -1   0  -8 1116.65   15.13
   1   0   9    2.88    4.34
  -1   0  -9    7.31    6.34
   1   0  10 1050.94   14.34
  -1   0 -10  948.93   12.64
   1   0  11  952.74   12.85
  -1   0 -11  938.84   13.34
   1   0  12    3.08    5.17
  -1   0 -12    6.18    5.46
   1   0  13  160.49    6.18
  -1   0 -13  161.75    8.31
   1   0  14   30.55    4.90
  -1   0 -14   30.46    7.29
   1   0  15  192.76    7.08
  -1   0 -15  209.28    9.61
  -1   0 -16   19.77    8.62
   1   0  16   20.85    7.74
  -1  -1  -1 2186.59   36.54
   1   1   1 2209.04   37.56
  -1  -1  -2  417.81   12.37
   1   1   2  434.55   12.50
  -1  -1  -3 4989.37   60.99
   1   1   3 5363.48   65.44
  -1  -1  -4  135.79    7.34
   1   1   4  135.75    7.21
   1   1   5  176.92    6.73
  -1  -1  -5  165.02    8.17
   1   1   6   23.78    4.68
  -1  -1  -6   27.86    6.69
   1   1   7  905.46   13.80
  -1  -1  -7  888.73   14.42
   1   1   8  324.10    8.85
  -1  -1  -8  289.16    7.43
   1   1   9 1224.90   16.72
  -1  -1  -9 1112.56   14.98
   1   1  10    4.50    5.87
  -1  -1 -10    0.71    4.44
   1   1  11  573.50   10.73
  -1  -1 -11  555.18   10.52
   1   1  12  182.70    6.53
  -1  -1 -12  172.65    6.72
   1   1  13   -4.61    4.84
  -1  -1 -13   -3.95    7.31
   1   1  14  105.85    5.53
  -1  -1 -14  108.77    7.72
  -1  -1 -15  174.37    9.61
   1   1  15  184.92    6.95
  -1  -1 -16   34.43    9.60
   1   1  16   33.69    9.26
   1   2   0 1808.82   32.61
  -1  -2   0 1830.81   30.58
  -1  -2  -1 1354.25   25.38
   1   2   1 1322.62   24.17
  -1  -2  -2 4091.39   55.57
  -1  -2  -3 1661.68   25.96
   1   2   3 1659.28   25.70
  -1  -2  -4 3218.80   40.79
   1   2   4 3333.68   42.83
   1   2   5  407.29   10.69
  -1  -2  -5  412.91   11.07
   1   2   6  324.57    9.09
  -1  -2  -6  303.87    9.20
   1   2   7    7.71    6.32
  -1  -2  -7    6.60    6.63
   1   2   8  154.88    5.94
  -1  -2  -8  139.99    7.44
   1   2   9   47.67    6.24
  -1  -2  -9   49.10    6.64
   1   2  10  551.07   10.78
  -1  -2 -10  529.77   10.85
   1   2  11  581.52   10.57
  -1  -2 -11  551.97   11.83
   1   2  12  547.87   11.42
  -1  -2 -12  531.26   11.46
   1   2  13  117.20    7.52
  -1  -2 -13  113.92    7.87
  -1  -2 -14    9.50    6.06
   1   2  14    1.79    7.98
  -1  -2 -15  409.71    9.67
   1   2  15  478.19   11.48
  -1  -2 -16  319.50   12.17
   1   2  16  357.33   11.65
   1   3   0   35.86    5.56
  -1  -3   0   27.90    5.41
  -1  -3   0   37.00    5.33
   1   3   1  248.30   10.51
  -1  -3  -1  255.76   10.46
  -1  -3  -2  644.76   15.80
   1   3   2  705.24   16.64
   1   3   4 1067.26   19.06
  -1  -3  -4  993.58   18.71
   1   3   5 6961.61   83.59
  -1  -3  -5 6595.76   77.79
   1   3   6  831.20   14.41
  -1  -3  -6  776.23   14.82
   1   3   7  780.44   14.04
  -1  -3  -7  716.94   12.82
   1   3   8  165.29    7.34
  -1  -3  -8  148.92    7.57
   1   3   9 1228.84   18.10
  -1  -3  -9 1161.42   17.58
   1   3  10 1095.51   16.55
  -1  -3 -10  970.99   15.56
   1   3  11   87.91    7.93
  -1  -3 -11   84.60    8.15
   1   3  12    6.37    4.88
  -1  -3 -12    2.33    7.41
  -1  -3 -13  584.82   12.20
   1   3  13  626.74   12.48
  -1  -3 -14  136.44    9.47
   1   3  14  144.78    9.11
  -1  -3 -15   37.61    6.14
   1   3  15   25.82    9.17
  -1  -4   0  639.15   17.31
  -1  -4   0  763.88   17.48
  -1  -4  -1 1267.13   26.00
   1   4   1 1577.17   30.33
  -1  -4  -1 1646.14   30.73
  -1  -4  -2  876.35   20.47
   1   4   2 1000.82   21.82
  -1  -4  -3 5132.57   68.24
   1   4   3 5887.03   80.78
   1   4   4 1636.35   26.67
  -1  -4  -4 1429.43   24.88
   1   4   5  268.52    9.37
  -1  -4  -5  230.00    9.51
   1   4   6 2128.41   29.63
  -1  -4  -6 1918.41   27.78
   1   4   7 1089.68   17.80
  -1  -4  -7 1014.95   17.35
   1   4   8  281.01    8.78
  -1  -4  -8  262.34    8.93
   1   4   9   48.85    6.38
  -1  -4  -9   47.91    6.74
   1   4  10    8.49    5.27
  -1  -4 -10    9.56    5.49
  -1  -4 -11   16.54    7.63
   1   4  11   21.38    7.31
  -1  -4 -12  195.63    9.03
   1   4  12  206.62    7.24
  -1  -4 -13   52.13    6.69
   1   4  13   53.91    8.80
  -1  -4 -14  195.63   10.26
   1   4  14  206.37   10.16
  -1  -4 -15  160.93   11.54
   1   4  15  159.98    8.75
  -1  -5   0 3940.27   58.42
  -1  -5   0 4691.28   64.93
  -1  -5  -1   59.94    8.17
  -1  -5  -1   48.40    8.16
   1   5   2  100.79    9.68
  -1  -5  -2   91.88   10.02
   1   5   3   21.05    7.67
  -1  -5  -3   20.14    8.43
   1   5   4  766.53   16.83
  -1  -5  -4  660.37   16.75
   1   5   5  315.31   10.93
  -1  -5  -5  271.52   11.27
   1   5   6    2.93    5.69
  -1  -5  -6    2.32    6.39
  -1  -5  -7  450.63   11.86
   1   5   7  497.44   11.85
  -1  -5  -8  753.96   15.37
   1   5   8  822.23   16.06
  -1  -5  -9   -2.89    8.01
   1   5   9    3.57    7.21
  -1  -5 -10    4.13    7.80
   1   5  10   -2.66    7.20
  -1  -5 -11  374.05   10.22
   1   5  11  413.45   11.90
  -1  -5 -12   -0.24    9.09
   1   5  12    6.52    5.78
  -1  -5 -13   -1.15    8.94
   1   5  13    6.07    8.22
  -1  -5 -14   85.43   11.11
   1   5  14   82.17   10.48
  -1  -6   0   41.25   10.34
  -1  -6   0   49.92    8.34
  -1  -6  -1 3757.53   60.98
  -1  -6  -1 3979.78   63.81
  -1  -6  -2  100.43   11.62
  -1  -6  -2   96.47   13.24
   1   6   3   95.25    9.82
  -1  -6  -3   81.03   10.98
  -1  -6  -4  595.69   18.55
   1   6   4  647.06   17.17
  -1  -6  -5  689.23   17.49
   1   6   5  761.89   17.90
  -1  -6  -6  541.25   14.59
   1   6   6  574.28   14.73
  -1  -6  -7  165.03   10.16
   1   6   7  177.77    8.07
  -1  -6  -8   72.54    9.00
   1   6   8   74.92    7.79
  -1  -6  -9  625.07   15.84
   1   6   9  646.20   16.25
  -1  -6 -10   14.57    7.72
   1   6  10    9.34    6.81
  -1  -6 -11  219.34   11.30
   1   6  11  232.87   10.75
  -1  -6 -12  315.67   12.42
   1   6  12  324.00   12.32
   1   6  13   41.43    9.94
  -1  -6 -13   33.48   11.12
  -1  -7   0   45.52    8.94
  -1  -7   0   42.43   11.36
  -1  -7  -4   16.11   11.84
  -1  -7  -4   17.38   14.60
   1   7   4   19.36   11.92
   1   7   5   70.55    8.53
  -1  -7  -5   71.18   11.36
  -1  -7  -6  110.63   13.59
   1   7   6  103.64    8.93
  -1  -7  -7  184.84   12.72
   1   7   7  188.13   10.37
  -1  -7  -8   38.36   10.40
   1   7   8   38.78    8.33
   1   7   9  221.34   11.06
  -1  -7  -9  204.07   10.80
   1   7  10  508.89   17.36
  -1  -7 -10  470.18   17.36
   1   7  11   19.40    8.04
  -1  -7 -11   23.18    9.27
   1   7  12   84.85   12.07
  -1  -7 -12   85.55   13.51
  -1  -8  -7  101.12   13.21
   1   8   7  103.57   10.37
  -1  -8  -8   94.50   13.27
   1   8   8  102.13   11.56
  -1  -8  -9   64.01   11.67
   1   8   9   73.50   10.63
  -1  -8 -10   63.56   11.49
   1   8  10   90.86   11.25
  -1  -8 -11  171.74   15.00
   1   8  11  212.66   16.18
   1   9   9    5.80   15.66
  -1  -9  -9    3.21   15.30
   1   9   9    5.02   15.23
   1   9  10   41.23   13.24
  -1  -9 -10   29.11   13.02
   1   9  10   53.28   18.94
  -2  13  -4  249.73   19.67
   2 -13   4  319.06   16.66
  -2  13  -5   94.55   12.88
   2 -13   5  114.16    9.44
  -2  13  -6  140.29   14.45
   2 -13   6  171.92   11.61
   2 -13   7  196.44   11.82
  -2  13  -7  163.34   12.69
  -2  12  -3 1074.47   38.75
   2 -12   3 1071.82   32.41
  -2  12  -4   97.42   12.74
   2 -12   4  100.90    8.47
   2 -12   5   53.87    9.14
  -2  12  -5   41.61   12.01
   2 -12   6   59.80    7.79
  -2  12  -6   52.29   11.90
   2 -12   7   52.89    8.01
  -2  12  -7   49.38    9.84
  -2  12  -8  247.37   11.90
   2 -12   8  278.89   11.11
  -2  12  -9    2.99   10.15
   2 -12   9   -0.29    7.85
  -2  12 -10    6.26   11.12
   2 -12  10    5.85    6.95
   2 -11   2  131.22   11.08
  -2  11  -2  136.74   15.67
   2 -11   3  527.42   16.30
  -2  11  -3  538.31   19.67
  -2  11  -4  621.81   18.85
   2 -11   4  636.49   17.98
  -2  11  -5  301.63   12.17
   2 -11   5  331.87   11.12
  -2  11  -6  331.96   12.15
   2 -11   6  363.09   11.43
  -2  11  -7    1.29    7.78
   2 -11   7    0.71    7.10
  -2  11  -8  171.96   10.75
   2 -11   8  208.38    9.73
  -2  11  -9  530.50   14.41
   2 -11   9  613.29   15.08
   2 -11  10    4.49    7.98
  -2  11 -10    0.98    9.00
  -2  11 -11   82.22    9.71
   2 -11  11  117.55    8.82
  -2  11 -12  394.44   13.54
   2 -11  12  434.14   11.14
   2 -10   1  151.15   12.72
  -2  10  -1  152.66   19.33
  -2  10  -2 1740.86   36.26
   2 -10   2 1692.50   35.64
  -2  10  -3   63.06   11.14
   2 -10   3   60.92    8.29
  -2  10  -4  120.13    9.78
   2 -10   4  127.07    9.17
  -2  10  -5 1090.63   21.76
   2 -10   5 1228.96   23.86
  -2  10  -6  148.06    9.49
   2 -10   6  169.26    8.31
  -2  10  -7   30.64    8.17
   2 -10   7   37.41    6.97
  -2  10  -8    0.89    7.70
   2 -10   8    0.86    6.66
  -2  10  -9  256.01    9.61
   2 -10   9  263.27    7.73
  -2  10 -10  718.92   13.38
   2 -10  10  795.52   15.48
  -2  10 -11  116.88    7.37
   2 -10  11  130.64    6.63
  -2  10 -12   88.19    7.04
   2 -10  12  104.11    8.32
  -2  10 -13  503.66   11.65
   2 -10  13  559.41   13.32
  -2   9  -1    3.78    8.35
   2  -9   1    5.14    6.04
  -2   9  -2  156.94   10.58
   2  -9   2  172.15    8.64
  -2   9  -3 1406.21   25.38
   2  -9   3 1577.13   27.74
  -2   9  -4    3.17    6.61
   2  -9   4    0.63    5.37
   2  -9   5  262.93    8.37
  -2   9  -5  240.70    9.19
   2  -9   6  312.29    9.60
  -2   9  -6  282.60   10.67
   2  -9   7   21.99    6.92
  -2   9  -7   12.61    8.23
   2  -9   8   23.21    5.00
  -2   9  -8   29.64    7.95
   2  -9   9  201.60    8.26
  -2   9  -9  176.76    9.05
   2  -9  10   12.66    6.63
  -2   9 -10   13.97    7.65
   2  -9  11  459.45    9.74
  -2   9 -11  442.16   11.84
   2  -9  12   41.66    7.82
  -2   9 -12   36.62    6.55
  -2   9 -13  121.29    9.40
   2  -9  13  122.35    8.31
  -2   9 -14  255.21   11.82
   2  -9  14  259.55   10.50
  -2   8  -1  497.42   15.22
   2  -8   1  590.26   14.70
   2  -8   2   54.07    7.24
  -2   8  -2   48.17    8.59
   2  -8   3  330.39   10.19
  -2   8  -3  290.49   11.19
   2  -8   4 2629.68   35.08
  -2   8  -4 2345.23   32.09
   2  -8   5   38.50    5.84
  -2   8  -5   31.36    6.89
   2  -8   6  152.40    6.87
  -2   8  -6  131.81    7.71
   2  -8   7  528.24   10.61
  -2   8  -7  482.63   10.78
   2  -8   8   71.97    6.80
  -2   8  -8   66.15    6.24
   2  -8   9   80.45    7.35
  -2   8  -9   82.58    8.15
   2  -8  10  508.22   10.81
  -2   8 -10  469.00    9.63
   2  -8  11   17.92    6.72
  -2   8 -11   15.42    7.46
   2  -8  12  704.95   11.74
  -2   8 -12  660.08   13.07
   2  -8  13   20.18    5.40
  -2   8 -13   21.12    6.13
   2  -8  14  217.57    8.98
  -2   8 -14  203.35    9.71
  -2   8 -15  170.05    8.57
   2  -8  15  192.89    7.76
  -2   7  -1   18.01    6.77
   2  -7   1   19.44    7.12
   2  -7   2 1589.94   24.04
  -2   7  -2 1409.22   23.02
   2  -7   3  158.72    7.24
  -2   7  -3  139.65    8.08
   2  -7   4   10.75    5.62
  -2   7  -4   10.76    6.55
   2  -7   5 2187.61   28.48
  -2   7  -5 1999.36   26.62
   2  -7   6  202.56    7.35
  -2   7  -6  180.47    7.91
   2  -7   7  520.54   10.27
  -2   7  -7  495.82   10.70
   2  -7   8  741.35   11.70
  -2   7  -8  701.13   12.22
   2  -7   9   99.17    4.83
  -2   7  -9   78.68    6.93
   2  -7  10    4.88    6.86
  -2   7 -10    8.82    7.70
   2  -7  11  192.73    6.51
  -2   7 -11  185.63    6.79
   2  -7  12    2.87    4.82
  -2   7 -12   10.13    5.20
   2  -7  13  250.03    7.43
  -2   7 -13  250.82    9.76
   2  -7  14   45.60    8.16
  -2   7 -14   39.10    8.74
   2  -7  15   11.92    5.64
  -2   7 -15    1.88    9.40
  -2   6  -1 2870.18   40.00
   2  -6   1 3330.09   46.28
  -2   6  -2   40.25    7.58
   2  -6   2   39.95    6.69
  -2   6  -3  259.98    9.64
   2  -6   3  280.35    8.86
   2  -6   4  421.82    9.92
  -2   6  -4  400.77    9.39
   2  -6   5  112.88    6.55
  -2   6  -5  103.46    7.37
   2  -6   6  432.59    8.51
  -2   6  -6  412.03    9.88
   2  -6   7  286.74    6.91
  -2   6  -7  257.33    6.97
   2  -6   8  222.52    7.43
  -2   6  -8  217.09    7.93
   2  -6   9  456.92    9.19
  -2   6  -9  443.09    9.42
   2  -6  10    5.23    5.71
  -2   6 -10    3.24    4.29
   2  -6  11   40.42    5.33
  -2   6 -11   41.80    5.53
   2  -6  12  261.00    6.99
  -2   6 -12  240.83    6.92
   2  -6  13   24.61    7.10
  -2   6 -13   24.63    5.16
   2  -6  14  178.47    7.06
  -2   6 -14  170.88    7.07
   2  -6  15  284.19    9.67
  -2   6 -15  232.24    7.48
  -2   6 -16   21.15    7.10
   2  -6  16   26.47    6.96
  -2   5  -1   40.73    6.72
   2  -5   1   46.48    6.34
  -2   5  -2 6560.30   76.09
   2  -5   2 6884.21   81.99
  -2   5  -3 1013.45   16.26
   2  -5   3 1061.26   16.62
  -2   5  -4  400.00    9.00
   2  -5   4  415.87    8.81
   2  -5   5  621.80   10.68
  -2   5  -5  576.43   10.64
   2  -5   6    0.19    4.20
  -2   5  -6   -0.93    6.49
   2  -5   7  169.91    5.72
  -2   5  -7  167.29    7.48
   2  -5   8  199.30    5.83
  -2   5  -8  187.69    7.52
   2  -5   9  154.38    5.48
  -2   5  -9  141.30    5.67
   2  -5  10 1155.49   14.48
  -2   5 -10 1105.22   14.16
   2  -5  11  125.47    8.14
  -2   5 -11  117.80    6.18
   2  -5  12   50.73    7.46
  -2   5 -12   56.12    7.55
   2  -5  13  566.78    9.64
  -2   5 -13  536.34   10.59
   2  -5  14   69.51    8.77
  -2   5 -14   61.35    8.58
   2  -5  15   15.80    8.27
  -2   5 -15   16.93    8.28
   2  -5  16  132.35    7.78
  -2   5 -16  120.01   10.22
  -2   4  -1   64.70    6.33
   2  -4   1   61.52    6.03
  -2   4  -2  696.92   13.54
   2  -4   2  741.01   13.71
  -2   4  -3 3263.85   38.02
   2  -4   3 3392.60   41.19
  -2   4  -4 1126.47   16.65
   2  -4   4 1222.56   17.42
  -2   4  -5  233.93    8.01
   2  -4   5  255.64    7.86
   2  -4   6  525.98   10.50
  -2   4  -6  492.59   10.52
   2  -4   7   95.61    6.81
  -2   4  -7   93.85    5.29
   2  -4   8  261.11    7.81
  -2   4  -8  235.05    7.73
   2  -4   9   24.16    4.43
  -2   4  -9   21.34    4.47
   2  -4  10   20.72    6.17
  -2   4 -10   21.76    4.47
   2  -4  11 1056.22   13.79
  -2   4 -11  961.31   13.03
   2  -4  12   43.52    7.68
  -2   4 -12   40.65    5.48
   2  -4  13   91.72    5.87
  -2   4 -13   86.54    7.52
   2  -4  14  776.33   12.57
  -2   4 -14  698.53   11.70
   2  -4  15    6.13    8.31
  -2   4 -15    1.09    5.83
   2  -4  16   38.62    8.64
  -2   4 -16   58.74    6.08
  -2   3  -1 2325.59   32.81
   2  -3   1 2377.98   33.53
  -2   3  -2  362.11    8.69
   2  -3   2  369.76    9.38
  -2   3  -3  152.67    6.92
   2  -3   3  157.20    6.85
  -2   3  -4 7744.22   80.73
   2  -3   4 8417.92   89.27
  -2   3  -5 1244.77   16.72
   2  -3   5 1337.28   18.09
  -2   3  -6   44.30    4.53
   2  -3   6   52.72    4.55
   2  -3   7  640.08   10.33
  -2   3  -7  601.03    9.98
   2  -3   8    5.18    4.46
  -2   3  -8    6.94    6.19
   2  -3   9  767.40   10.84
  -2   3  -9  717.36   11.27
   2  -3  10  551.43    8.96
  -2   3 -10  478.37    9.45
   2  -3  11  208.32    6.01
  -2   3 -11  189.63    7.23
   2  -3  12  872.62   12.08
  -2   3 -12  759.03   11.15
   2  -3  13   18.94    7.35
  -2   3 -13   11.42    7.28
   2  -3  14   45.92    5.43
  -2   3 -14   45.64    5.14
   2  -3  15  604.98   10.44
  -2   3 -15  525.97   11.46
   2  -3  16  150.07    6.73
  -2   3 -16  138.75    8.96
  -2   2  -3  428.45    9.85
   2  -2   3  456.82    9.58
  -2   2  -4  101.64    6.35
   2  -2   4  105.15    5.19
  -2   2  -5 3254.76   37.12
   2  -2   5 3488.14   39.59
  -2   2  -6  584.01   10.08
   2  -2   6  617.66   10.49
   2  -2   7   22.01    4.95
  -2   2  -7   24.97    6.73
   2  -2   8 3081.58   31.35
  -2   2  -8 2828.79   28.69
   2  -2   9  127.58    5.44
  -2   2  -9  117.82    6.82
   2  -2  10    5.46    6.08
  -2   2 -10    8.86    4.26
   2  -2  11  353.35    8.44
  -2   2 -11  311.17    6.84
   2  -2  12    5.72    5.19
  -2   2 -12    3.73    7.47
   2  -2  13  144.85    7.80
  -2   2 -13  123.93    7.79
   2  -2  14  181.94    6.24
  -2   2 -14  169.15    7.90
   2  -2  15    3.80    5.58
  -2   2 -15    4.08    5.83
   2  -2  16  605.11   11.90
  -2   2 -16  568.82   11.78
  -2   1  -1  310.54    8.37
   2  -1   1  318.88    8.48
  -2   1  -2   25.04    3.83
   2  -1   2   27.51    3.89
  -2   1  -3  397.52    9.45
   2  -1   3  434.67    9.93
  -2   1  -4    5.79    3.74
   2  -1   4    4.50    3.71
  -2   1  -5    9.67    6.02
   2  -1   5    6.47    6.08
  -2   1  -6 1668.79   20.69
   2  -1   6 1831.37   22.43
   2  -1   7  606.62   11.18
  -2   1  -7  552.14    9.66
   2  -1   8  433.76    9.34
  -2   1  -8  398.56    9.05
   2  -1   9 2218.02   23.52
  -2   1  -9 1989.45   20.86
   2  -1  10  204.76    6.04
  -2   1 -10  195.28    7.39
   2  -1  11  162.68    5.51
  -2   1 -11  152.91    7.07
   2  -1  12  296.11    8.99
  -2   1 -12  283.14    9.01
   2  -1  13   78.63    7.29
  -2   1 -13   71.33    7.60
   2  -1  14   47.99    6.82
  -2   1 -14   42.91    5.28
   2  -1  15   14.38    5.63
  -2   1 -15   16.64    8.39
   2  -1  16   44.64    5.59
  -2   1 -16   47.43    9.35
  -2   0   0  930.47   15.51
   2   0   0  933.23   16.28
  -2   0  -1  553.71   11.94
   2   0   1  590.58   12.04
  -2   0  -2  677.16   12.65
   2   0   2  702.49   13.12
  -2   0  -3  364.19    9.06
   2   0   3  392.27    8.80
  -2   0  -4  913.90   14.73
   2   0   4 1001.63   15.73
  -2   0  -5   -0.11    6.00
   2   0   5    1.76    5.89
  -2   0  -6  251.85    7.95
   2   0   6  256.44    7.87
   2   0   7 1659.77   19.79
  -2   0  -7 1612.69   19.67
   2   0   8 1788.44   20.90
  -2   0  -8 1609.11   18.51
   2   0   9  249.14    7.66
  -2   0  -9  232.48    6.42
   2   0  10 2003.53   22.57
  -2   0 -10 2005.21   22.43
   2   0  11   96.75    4.94
  -2   0 -11   86.40    6.73
   2   0  12  479.46    9.11
  -2   0 -12  447.45    8.90
   2   0  13   47.91    6.94
  -2   0 -13   46.62    7.48
   2   0  14  125.25    6.40
  -2   0 -14  112.25    9.12
   2   0  15   86.79    8.04
  -2   0 -15   85.25    6.54
  -2   0 -16   13.29   10.10
   2   0  16   16.84    9.05
   2   1   0 2276.86   32.20
  -2  -1   0 2288.57   29.20
  -2  -1  -1  407.98    9.72
   2   1   1  413.83    9.80
  -2  -1  -2 1042.14   17.20
   2   1   2 1122.24   18.46
  -2  -1  -3   17.14    3.86
   2   1   3   19.61    5.24
  -2  -1  -4  752.74   13.45
   2   1   4  800.79   13.78
  -2  -1  -5   20.25    6.15
   2   1   5   19.20    5.85
  -2  -1  -6   21.32    6.97
   2   1   6   23.84    6.59
   2   1   7   51.10    4.71
  -2  -1  -7   43.76    4.93
   2   1   8 1389.54   18.40
  -2  -1  -8 1337.19   17.68
   2   1   9  325.82    8.33
  -2  -1  -9  325.06    8.65
   2   1  10  104.35    6.48
  -2  -1 -10   93.41    6.80
   2   1  11 1511.89   20.49
  -2  -1 -11 1392.60   18.98
   2   1  12    1.70    6.97
  -2  -1 -12    5.38    7.41
   2   1  13   12.28    6.68
  -2  -1 -13    9.40    7.28
   2   1  14  120.15    8.47
  -2  -1 -14  114.27    9.11
   2   1  15    3.06    5.40
  -2  -1 -15    4.31    5.89
  -2  -1 -16   32.38   10.18
   2   1  16   28.03    9.25
   2   2   0   43.55    3.96
  -2  -2   0   42.50    3.87
  -2  -2  -1 1093.67   17.13
   2   2   1 1146.17   18.12
  -2  -2  -2 1505.27   22.74
   2   2   2 1550.41   23.42
  -2  -2  -3   54.35    4.98
   2   2   3   53.54    6.35
  -2  -2  -4 3668.83   43.90
   2   2   4 3894.80   47.27
  -2  -2  -5  595.08   11.40
   2   2   5  645.67   12.58
  -2  -2  -6   28.70    6.54
   2   2   6   24.08    4.48
   2   2   7  125.04    5.41
  -2  -2  -7  115.18    5.60
   2   2   8  187.30    6.16
  -2  -2  -8  185.42    7.75
   2   2   9 1000.55   15.12
  -2  -2  -9  974.22   15.05
   2   2  10   35.77    6.05
  -2  -2 -10   29.21    6.45
   2   2  11    5.55    7.17
  -2  -2 -11    5.91    7.61
   2   2  12 1289.29   18.82
  -2  -2 -12 1123.43   16.20
   2   2  13   92.33    7.28
  -2  -2 -13   78.02    5.66
   2   2  14   12.92    5.64
  -2  -2 -14   15.97    8.46
  -2  -2 -15  385.64   12.01
   2   2  15  456.20   11.93
   2   3   0  913.52   17.10
  -2  -3   0  910.60   15.55
   2   3   1  289.58    9.35
  -2  -3  -1  287.43    9.40
  -2  -3  -2 3256.55   42.77
   2   3   2 3297.88   43.24
  -2  -3  -3 3059.14   39.75
   2   3   3 3302.80   45.06
  -2  -3  -4   54.89    7.21
   2   3   4   62.40    7.26
  -2  -3  -5 2133.19   28.63
   2   3   5 2313.21   31.02
  -2  -3  -6  636.05   12.55
   2   3   6  693.70   12.78
   2   3   7   69.49    4.84
  -2  -3  -7   65.56    6.80
   2   3   8  148.99    7.01
  -2  -3  -8  139.47    7.43
   2   3   9  325.95    8.75
  -2  -3  -9  325.40    8.93
   2   3  10  980.88   15.96
  -2  -3 -10  893.33   15.25
   2   3  11    6.97    5.08
  -2  -3 -11    6.35    7.46
   2   3  12   20.51    7.06
  -2  -3 -12   29.93    7.23
   2   3  13  473.58   12.00
  -2  -3 -13  464.58   11.96
  -2  -3 -14  116.66    9.20
   2   3  14  124.06    6.75
  -2  -3 -15   46.30   10.44
   2   3  15   37.93   10.03
   2   4   0 2158.01   32.05
  -2  -4   0 1684.47   26.33
  -2  -4   0 2117.88   29.67
   2   4   1   49.87    6.18
  -2  -4  -1   46.88    7.42
  -2  -4  -2   40.42    7.11
   2   4   2   37.20    7.01
  -2  -4  -3 1460.26   22.90
   2   4   3 1587.11   24.34
  -2  -4  -4  419.01   10.88
   2   4   4  476.35   11.54
  -2  -4  -5  111.64    7.33
   2   4   5  125.80    7.08
   2   4   6 2085.82   28.82
  -2  -4  -6 1959.14   26.80
   2   4   7  440.98   10.31
  -2  -4  -7  407.51   10.35
   2   4   8   13.53    4.21
  -2  -4  -8   12.75    6.25
   2   4   9   94.80    7.83
  -2  -4  -9   88.68    8.24
   2   4  10   17.22    7.14
  -2  -4 -10   18.93    7.35
   2   4  11  166.68    8.39
  -2  -4 -11  135.28    8.55
  -2  -4 -12   55.95    8.91
[truncated: 98,241 more chars]
