# Supplementary material for: The crystal structures of the ligand N-(quinolin-8-yl)pyrazine-2-carboxamide and of a tetra­nuclear copper(II) complex
Source: Acta Crystallogr E Crystallogr Commun. 2019 May 10;75(Pt 6):755–61. doi: 10.1107/S2056989019005450 (PMC6658947; doi:10.1107/S2056989019005450)
Supplement: Supplementary file 2 [file e-75-00755-HL1sup2.hkl]

data_HL1                                                                        
_shelx_title '  HL1  CC  -50DEGC'                                               
_shelx_refln_list_code          4                                               
_shelx_F_calc_maximum      545.46                                               
_exptl_crystal_F_000      1560.00                                               
_reflns_d_resolution_high  0.8258                                               
                                                                                
loop_                                                                           
 _space_group_symop_operation_xyz                                               
 'x, y, z'                                                                      
 'x, -y, z+1/2'                                                                 
 'x+1/2, y+1/2, z'                                                              
 'x+1/2, -y+1/2, z+1/2'                                                         
                                                                                
_cell_length_a    11.5047                                                       
_cell_length_b    23.4096                                                       
_cell_length_c    13.4115                                                       
_cell_angle_alpha  90.000                                                       
_cell_angle_beta  104.305                                                       
_cell_angle_gamma  90.000                                                       
                                                                                
_shelx_F_squared_multiplier     1.000                                           
                                                                                
loop_                                                                           
 _refln_index_h                                                                 
 _refln_index_k                                                                 
 _refln_index_l                                                                 
 _refln_F_squared_calc                                                          
 _refln_F_squared_meas                                                          
 _refln_F_squared_sigma                                                         
 _refln_observed_status                                                         
   7   1 -15         19.08         41.28        29.58 o                         
   6   2 -15          9.07        -26.39        26.39 o                         
   8   2 -15          5.89        -28.51        28.51 o                         
   7   3 -15         27.93        -30.64        35.11 o                         
   6   4 -15         11.72         18.09        28.09 o                         
   7   5 -15          1.64         82.35        30.64 o                         
   6   6 -15        181.51        174.08        40.86 o                         
   7   7 -15         53.73         58.52        33.62 o                         
   6   8 -15        238.05        297.53        42.78 o                         
   6   0 -14       1696.82       1578.90        79.02 o                         
   8   0 -14        897.19        876.70        63.02 o                         
   7   1 -14        163.12        111.30        35.75 o                         
   9   1 -14        636.30        535.99        57.69 o                         
   6   2 -14        122.18         94.91        35.33 o                         
   8   2 -14        338.72        317.97        46.40 o                         
   7   3 -14         55.99         86.82        31.92 o                         
   9   3 -14        241.30        250.71        42.78 o                         
   6   4 -14         50.72         54.69        32.13 o                         
   8   4 -14         27.79        104.70        32.56 o                         
   7   5 -14         27.57        -27.03        27.03 o                         
   9   5 -14         63.37         95.55        34.05 o                         
   6   6 -14        378.18        457.39        48.53 o                         
   8   6 -14         36.19         -7.24        27.45 o                         
   7   7 -14         40.25         14.26        32.98 o                         
   6   8 -14        171.27        152.38        36.60 o                         
   8   8 -14         26.74         38.52        37.03 o                         
   7   9 -14        122.26        192.81        38.31 o                         
   6  10 -14         33.41        127.68        32.56 o                         
   7  11 -14         51.52        158.33        36.18 o                         
   6  12 -14        379.69        535.29        56.61 o                         
   7   1 -13         40.13         26.39        31.07 o                         
   9   1 -13        228.57        221.55        38.95 o                         
   6   2 -13         45.92         98.95        27.24 o                         
   8   2 -13         95.29         72.14        31.50 o                         
  10   2 -13          3.23        -25.75        32.77 o                         
   7   3 -13       1898.71       2229.45        88.19 o                         
   9   3 -13         78.89         76.40        30.86 o                         
   6   4 -13       1230.36       1162.88        66.01 o                         
   8   4 -13         45.96        -26.60        28.30 o                         
  10   4 -13         45.17        -21.07        28.52 o                         
   7   5 -13        283.03        276.25        42.14 o                         
   9   5 -13         27.15        -29.37        29.37 o                         
   6   6 -13         43.66         79.38        29.37 o                         
   8   6 -13         48.13         35.54        30.86 o                         
  10   6 -13        223.28        230.91        43.42 o                         
   7   7 -13        185.80        209.84        37.03 o                         
   9   7 -13         80.55        107.47        33.20 o                         
   6   8 -13        132.53         94.91        34.05 o                         
   8   8 -13         83.41        115.13        34.47 o                         
   7   9 -13         70.64         69.59        29.58 o                         
   9   9 -13        330.36        279.66        47.67 o                         
   6  10 -13         51.16         90.23        29.15 o                         
   8  10 -13         43.54          8.30        32.13 o                         
   7  11 -13         49.40         42.35        35.75 o                         
   6  12 -13        829.21        892.85        62.38 o                         
   8  12 -13        367.45        299.04        44.06 o                         
   7  13 -13        242.58        293.91        45.12 o                         
   6  14 -13         34.39        -32.35        32.35 o                         
   6   0 -12        589.91        505.15        43.64 o                         
   8   0 -12       1207.93       1221.65        68.14 o                         
  10   0 -12        681.59        749.10        58.75 o                         
   7   1 -12        657.71        649.92        53.01 o                         
   9   1 -12       1486.58       1560.63        77.52 o                         
  11   1 -12        980.59        937.19        74.94 o                         
   6   2 -12        384.78        266.27        40.44 o                         
   8   2 -12       1021.83       1099.73        65.58 o                         
  10   2 -12        637.12        700.55        56.20 o                         
   7   3 -12        273.72        266.04        41.71 o                         
   9   3 -12        884.17       1012.55        62.38 o                         
  11   3 -12          6.98        -28.52        29.79 o                         
   6   4 -12        842.96        730.90        53.86 o                         
   8   4 -12        345.88        366.51        43.42 o                         
  10   4 -12          1.79         -5.96        30.43 o                         
   7   5 -12         41.95         63.42        28.30 o                         
   9   5 -12          8.98         84.27        27.45 o                         
  11   5 -12         11.30         34.05        27.24 o                         
   6   6 -12       2545.76       2630.43        93.77 o                         
   8   6 -12        133.33         72.57        31.28 o                         
  10   6 -12         52.82         93.63        31.28 o                         
   7   7 -12         70.97         53.20        27.66 o                         
   9   7 -12         13.24         37.24        25.11 o                         
  11   7 -12         14.86        -35.11        35.11 o                         
   6   8 -12          9.40        -28.73        28.73 o                         
   8   8 -12         12.00        -24.47        24.47 o                         
  10   8 -12         20.42         11.07        33.41 o                         
   7   9 -12        437.84        523.18        47.68 o                         
   9   9 -12         24.26         12.98        29.15 o                         
   6  10 -12         13.75         49.58        26.81 o                         
   8  10 -12          5.57         42.35        25.75 o                         
  10  10 -12          0.52         30.22        32.56 o                         
   7  11 -12          3.20        -26.39        30.22 o                         
   9  11 -12          4.32        -20.85        28.51 o                         
   6  12 -12       3612.25       3677.00       115.99 o                         
   8  12 -12       1179.98       1281.17        75.38 o                         
   7  13 -12        294.62        262.42        46.40 o                         
   9  13 -12         72.55         45.75        36.60 o                         
   6  14 -12        216.64        267.09        39.80 o                         
   8  14 -12         24.19        -11.07        31.28 o                         
   7  15 -12        955.46       1084.72        70.47 o                         
   6  16 -12         30.43         70.44        33.84 o                         
   7   1 -11        147.13        152.80        30.22 o                         
   9   1 -11        141.62        171.32        33.41 o                         
  11   1 -11         55.31         71.08        33.20 o                         
   6   2 -11        258.90        258.38        34.90 o                         
   8   2 -11        450.18        490.63        45.34 o                         
  10   2 -11        140.43        204.73        31.92 o                         
  12   2 -11         16.16         -3.83        34.26 o                         
   7   3 -11        239.62        279.87        34.69 o                         
   9   3 -11         94.88         91.08        29.79 o                         
  11   3 -11       1120.44       1269.64        74.31 o                         
   6   4 -11       1580.06       1613.11        69.01 o                         
   8   4 -11        696.31        681.65        53.22 o                         
  10   4 -11         12.64         13.19        26.39 o                         
  12   4 -11         79.18        135.56        36.82 o                         
   7   5 -11        716.11        714.03        50.88 o                         
   9   5 -11         21.37        -23.41        23.41 o                         
  11   5 -11         52.54         17.88        33.62 o                         
   6   6 -11        881.62        820.35        54.08 o                         
   8   6 -11        199.56        223.04        35.75 o                         
  10   6 -11        272.02        233.90        39.37 o                         
   7   7 -11          3.55         11.28        25.11 o                         
   9   7 -11         31.86         82.78        30.22 o                         
  11   7 -11         11.24        116.19        29.37 o                         
   6   8 -11         17.04         46.39        27.66 o                         
   8   8 -11         34.15        -12.13        26.17 o                         
  10   8 -11          0.17         30.22        30.86 o                         
   7   9 -11        221.60        259.22        39.80 o                         
   9   9 -11        240.05        263.69        41.29 o                         
  11   9 -11         16.18         31.28        30.64 o                         
   6  10 -11         28.14        -27.45        27.45 o                         
   8  10 -11          8.08         23.83        32.35 o                         
  10  10 -11         55.56         71.93        28.73 o                         
   7  11 -11         42.52         56.82        27.88 o                         
   9  11 -11         12.26         59.37        27.24 o                         
   6  12 -11        970.21        943.63        61.32 o                         
   8  12 -11        190.03        196.22        38.52 o                         
  10  12 -11          2.11        -30.43        30.43 o                         
   7  13 -11         96.13         74.70        34.48 o                         
   9  13 -11         13.78         13.41        32.77 o                         
   6  14 -11        222.56        234.32        40.86 o                         
   8  14 -11         79.27        122.79        32.56 o                         
   7  15 -11       1721.84       1789.73        85.19 o                         
   9  15 -11        503.97        662.18        58.32 o                         
   6  16 -11        672.31        743.14        57.26 o                         
   8  16 -11         47.72        111.72        34.69 o                         
   7  17 -11        296.58        142.17        51.72 o                         
   6  18 -11         45.30         63.42        31.07 o                         
   6   0 -10        735.91        740.69        45.35 o                         
   8   0 -10         59.59         -3.83        25.32 o                         
  10   0 -10        131.83        100.87        32.99 o                         
  12   0 -10       3807.94       3750.08       125.15 o                         
   7   1 -10          2.04         -7.24        22.98 o                         
   9   1 -10         30.98         39.58        25.11 o                         
  11   1 -10         85.47         83.21        34.90 o                         
   6   2 -10        123.74        131.95        26.81 o                         
   8   2 -10         98.35         69.59        30.86 o                         
  10   2 -10         22.69         38.30        26.39 o                         
  12   2 -10         39.90         65.33        32.35 o                         
   7   3 -10        201.43        172.18        31.29 o                         
   9   3 -10        544.53        669.89        52.79 o                         
  11   3 -10       1427.91       1504.12        80.29 o                         
   6   4 -10        565.30        716.12        45.34 o                         
   8   4 -10        578.57        661.61        49.17 o                         
  10   4 -10         82.21         59.16        29.79 o                         
  12   4 -10        257.29        344.56        43.84 o                         
   7   5 -10        540.99        572.41        42.79 o                         
   9   5 -10        363.06        369.28        46.61 o                         
  11   5 -10        197.94        105.77        40.86 o                         
   6   6 -10        637.86        555.63        45.13 o                         
   8   6 -10       1753.02       1714.81        75.41 o                         
  10   6 -10        539.77        599.20        50.02 o                         
  12   6 -10        244.53        276.24        45.33 o                         
   7   7 -10         52.92         42.99        28.52 o                         
   9   7 -10        258.77        305.62        36.82 o                         
  11   7 -10         45.07         93.42        30.43 o                         
   6   8 -10         20.83         11.28        25.54 o                         
   8   8 -10        465.34        534.69        45.13 o                         
  10   8 -10         78.00         27.88        30.22 o                         
  12   8 -10         21.45        -12.77        33.84 o                         
   7   9 -10       1305.36       1348.70        65.81 o                         
   9   9 -10        100.79         48.31        31.50 o                         
  11   9 -10        438.27        487.63        49.17 o                         
   6  10 -10        298.08        292.01        36.40 o                         
   8  10 -10         37.73         67.03        27.88 o                         
  10  10 -10        465.71        447.62        49.59 o                         
   7  11 -10         16.44          8.72        25.11 o                         
   9  11 -10        525.85        517.67        50.23 o                         
  11  11 -10        270.89        349.04        45.12 o                         
   6  12 -10         68.95         32.35        25.54 o                         
   8  12 -10        359.61        316.49        41.08 o                         
  10  12 -10         90.09         79.59        34.69 o                         
   7  13 -10        304.42        234.76        39.37 o                         
   9  13 -10        120.58         87.47        34.26 o                         
   6  14 -10        274.39        177.29        40.65 o                         
   8  14 -10        189.79        159.40        37.24 o                         
  10  14 -10          2.51         26.39        27.88 o                         
   7  15 -10        305.82        396.51        42.99 o                         
   9  15 -10         31.69        111.30        34.05 o                         
   6  16 -10        141.27        188.34        32.13 o                         
   8  16 -10         37.13         -2.55        29.37 o                         
   7  17 -10        404.10        424.41        49.38 o                         
   9  17 -10         37.29          5.11        30.43 o                         
   6  18 -10        179.61        272.41        40.44 o                         
   8  18 -10         15.94         -1.06        34.69 o                         
   7  19 -10         74.24         85.76        35.11 o                         
   6  20 -10         12.81        -18.73        30.22 o                         
   7   1  -9          9.02         48.31        18.09 o                         
   9   1  -9          8.41        -22.56        22.56 o                         
  11   1  -9         16.09        115.98        27.66 o                         
  13   1  -9         48.37        107.89        34.05 o                         
   6   2  -9        130.76         68.53        23.62 o                         
   8   2  -9         17.28         28.09        22.56 o                         
  10   2  -9         12.94         43.62        24.47 o                         
  12   2  -9        157.04         66.40        36.60 o                         
   7   3  -9        216.73        180.90        30.22 o                         
   9   3  -9       1199.23       1289.64        64.74 o                         
  11   3  -9       1426.58       1630.86        80.29 o                         
  13   3  -9        514.29        488.07        56.19 o                         
   6   4  -9          8.67         40.64        22.56 o                         
   8   4  -9         21.08         12.56        24.26 o                         
  10   4  -9         53.46         51.71        26.60 o                         
  12   4  -9        120.92        120.24        39.58 o                         
   7   5  -9          7.38         -5.75        19.79 o                         
   9   5  -9         82.19         78.10        25.32 o                         
  11   5  -9        161.72        161.74        36.60 o                         
   6   6  -9        244.34        237.74        32.35 o                         
   8   6  -9       7880.10       7916.33       151.18 o                         
  10   6  -9       2833.70       3087.47       102.09 o                         
  12   6  -9        243.96        242.83        44.48 o                         
   7   7  -9        858.64        993.68        53.02 o                         
   9   7  -9        426.17        402.29        46.19 o                         
  11   7  -9         71.43        105.55        29.15 o                         
   6   8  -9       1513.88       1471.49        64.12 o                         
   8   8  -9         24.73         68.10        28.52 o                         
  10   8  -9         62.59         34.47        38.30 o                         
  12   8  -9          1.95        -27.88        27.88 o                         
   7   9  -9       2588.87       2409.57        83.98 o                         
   9   9  -9        818.55        660.83        53.01 o                         
  11   9  -9        527.14        495.74        51.30 o                         
   6  10  -9        508.79        451.49        43.21 o                         
   8  10  -9        541.75        547.06        46.83 o                         
  10  10  -9         35.71         22.77        25.75 o                         
  12  10  -9         19.49        -30.22        30.22 o                         
   7  11  -9        314.45        315.64        37.03 o                         
   9  11  -9          0.09         51.07        27.24 o                         
  11  11  -9         35.05         -2.55        32.56 o                         
   6  12  -9        828.44        899.95        53.23 o                         
   8  12  -9         26.41          7.45        27.88 o                         
  10  12  -9         11.95         41.07        25.96 o                         
   7  13  -9        396.55        373.55        36.82 o                         
   9  13  -9         96.52        112.58        29.37 o                         
  11  13  -9         13.99         29.15        32.13 o                         
   6  14  -9        566.88        578.58        49.60 o                         
   8  14  -9          6.44         12.56        26.17 o                         
  10  14  -9          5.55         73.20        32.13 o                         
   7  15  -9        111.28         76.82        34.48 o                         
   9  15  -9         16.69         34.69        30.43 o                         
   6  16  -9        442.79        416.34        44.27 o                         
   8  16  -9         57.70        112.79        30.01 o                         
  10  16  -9         22.99         47.03        32.77 o                         
   7  17  -9         55.87         64.48        27.03 o                         
   9  17  -9         63.37         61.71        34.05 o                         
   6  18  -9          4.16        133.00        29.58 o                         
   8  18  -9        323.38        260.93        44.48 o                         
   7  19  -9        356.46        441.64        48.74 o                         
   6  20  -9         72.06        103.00        32.77 o                         
   7  21  -9         44.52         43.41        32.35 o                         
   6   0  -8       2109.85       2256.35        68.21 o                         
   8   0  -8        298.58        296.27        33.20 o                         
  10   0  -8         32.29          5.53        25.96 o                         
  12   0  -8       1123.57       1117.42        72.61 o                         
   7   1  -8          5.69          2.77        18.51 o                         
   9   1  -8        193.21        161.96        34.48 o                         
  11   1  -8         88.98        146.62        32.35 o                         
  13   1  -8          5.85        -30.00        30.00 o                         
   6   2  -8         27.34         14.68        19.58 o                         
   8   2  -8         13.17         -4.68        21.71 o                         
  10   2  -8        146.72        200.26        35.97 o                         
  12   2  -8         91.19        231.32        34.69 o                         
   7   3  -8       1430.33       1435.72        59.43 o                         
   9   3  -8       2803.81       2806.40        89.96 o                         
  11   3  -8        356.36        370.13        40.65 o                         
  13   3  -8         31.70        125.77        33.20 o                         
   6   4  -8        185.20        183.67        25.11 o                         
   8   4  -8         89.18         79.59        23.83 o                         
  10   4  -8         12.94         74.91        28.30 o                         
  12   4  -8        230.41        206.86        38.31 o                         
   7   5  -8        168.34         91.30        27.03 o                         
   9   5  -8         16.96         53.41        22.56 o                         
  11   5  -8        217.61        244.96        38.10 o                         
  13   5  -8         83.60        130.02        39.37 o                         
   6   6  -8       2743.85       2729.06        78.47 o                         
   8   6  -8         88.79        226.00        32.77 o                         
  10   6  -8         11.90         57.88        29.37 o                         
  12   6  -8        188.71        124.71        36.39 o                         
   7   7  -8        235.29        200.70        30.22 o                         
   9   7  -8        832.97        796.90        56.63 o                         
  11   7  -8         16.25         -8.09        26.81 o                         
   6   8  -8         10.10        -21.28        21.28 o                         
   8   8  -8       1795.89       1774.82        72.43 o                         
  10   8  -8          8.81        -21.92        21.92 o                         
  12   8  -8          5.11          9.79        28.73 o                         
   7   9  -8       3226.37       3048.99        89.78 o                         
   9   9  -8        390.29        387.59        42.36 o                         
  11   9  -8        724.68        688.66        57.48 o                         
   6  10  -8       1237.42       1256.34        58.99 o                         
   8  10  -8         47.13         53.20        24.26 o                         
  10  10  -8        157.92        154.93        34.48 o                         
  12  10  -8         20.10        -31.28        31.28 o                         
   7  11  -8         52.93         39.37        25.75 o                         
   9  11  -8         23.23         35.54        25.32 o                         
  11  11  -8        207.25        132.37        37.88 o                         
   6  12  -8        539.02        466.19        41.72 o                         
   8  12  -8        177.90        168.98        34.90 o                         
  10  12  -8        115.07        147.90        33.84 o                         
   7  13  -8        263.86        239.22        37.46 o                         
   9  13  -8        125.70        154.93        32.13 o                         
  11  13  -8         17.23         26.60        26.60 o                         
   6  14  -8        120.27        114.28        30.86 o                         
   8  14  -8        230.87        293.27        41.29 o                         
  10  14  -8         46.76        -36.39        36.39 o                         
   7  15  -8         40.35         77.46        24.05 o                         
   9  15  -8         98.40         83.21        30.01 o                         
  11  15  -8         18.24         45.11        30.43 o                         
   6  16  -8         37.24         74.91        26.39 o                         
   8  16  -8         25.91        -35.75        35.75 o                         
  10  16  -8         31.54        136.41        32.13 o                         
   7  17  -8          4.10        -26.17        26.17 o                         
   9  17  -8         34.88         48.73        32.98 o                         
   6  18  -8         41.30        -25.96        25.96 o                         
   8  18  -8        140.18         98.11        34.90 o                         
   7  19  -8         20.37        109.17        30.43 o                         
   9  19  -8         28.58         58.31        30.43 o                         
   6  20  -8         36.55         84.91        29.79 o                         
   8  20  -8          3.86        -17.45        28.30 o                         
   7  21  -8         17.43          1.06        26.60 o                         
   6  22  -8         19.57          7.45        29.58 o                         
   7   1  -7         32.06          0.00        22.77 o                         
   9   1  -7          8.79        -21.92        21.92 o                         
  11   1  -7        117.05        156.42        31.28 o                         
  13   1  -7          1.01        -34.05        34.05 o                         
   6   2  -7         47.60         24.69        21.49 o                         
   8   2  -7          9.42         61.71        21.49 o                         
  10   2  -7        115.94        130.88        30.65 o                         
  12   2  -7        124.31        144.50        31.50 o                         
   7   3  -7       1987.04       2014.59        66.07 o                         
   9   3  -7         23.99         15.75        21.07 o                         
  11   3  -7         61.66         65.54        29.15 o                         
  13   3  -7        313.15        256.46        42.99 o                         
   6   4  -7         10.66         -1.28        19.15 o                         
   8   4  -7          0.78        -17.66        19.79 o                         
  10   4  -7          1.26          1.28        25.75 o                         
  12   4  -7         61.68         68.10        29.58 o                         
   7   5  -7         21.97         22.34        18.30 o                         
   9   5  -7         19.36         63.41        22.56 o                         
  11   5  -7          1.47        -24.26        24.26 o                         
  13   5  -7         33.11         67.88        32.13 o                         
   6   6  -7       2669.97       2481.88        72.50 o                         
   8   6  -7       2763.40       2818.86        84.21 o                         
  10   6  -7        109.10         33.41        26.81 o                         
  12   6  -7          1.75         42.56        28.30 o                         
   7   7  -7         91.32        119.17        23.41 o                         
   9   7  -7         73.08         84.91        26.18 o                         
  11   7  -7         11.96         43.84        27.45 o                         
  13   7  -7         86.34         21.49        35.33 o                         
   6   8  -7          6.80         20.22        16.60 o                         
   8   8  -7          2.15        -14.47        21.28 o                         
  10   8  -7         43.06         40.43        26.39 o                         
  12   8  -7         40.37         86.40        27.88 o                         
   7   9  -7         92.85         76.61        23.83 o                         
   9   9  -7        780.20        826.68        52.80 o                         
  11   9  -7        271.02        246.46        40.44 o                         
   6  10  -7        694.76        620.61        41.94 o                         
   8  10  -7         12.98        -17.45        17.45 o                         
  10  10  -7        145.17        120.88        32.56 o                         
  12  10  -7         33.85         27.88        31.49 o                         
   7  11  -7         13.87         -4.89        23.20 o                         
   9  11  -7         17.79         35.54        26.39 o                         
  11  11  -7         99.98         44.05        37.24 o                         
   6  12  -7        483.64        539.19        43.85 o                         
   8  12  -7         21.21         29.58        25.54 o                         
  10  12  -7        189.51        154.29        35.33 o                         
  12  12  -7        183.81        256.02        38.95 o                         
   7  13  -7         39.89         72.35        25.11 o                         
   9  13  -7         44.72         63.20        31.07 o                         
  11  13  -7          0.39         -7.02        27.45 o                         
   6  14  -7        110.88        143.65        28.30 o                         
   8  14  -7         20.27         92.36        26.60 o                         
  10  14  -7          4.82         67.24        25.32 o                         
   7  15  -7        114.76         81.08        30.22 o                         
   9  15  -7        171.83        212.18        35.75 o                         
  11  15  -7         12.10         17.66        38.94 o                         
   6  16  -7        240.06        241.35        34.27 o                         
   8  16  -7         40.53         44.90        31.07 o                         
  10  16  -7         32.69        -34.47        34.47 o                         
   7  17  -7        125.62        155.78        33.84 o                         
   9  17  -7         81.02         99.81        35.11 o                         
   6  18  -7         81.09         56.82        26.60 o                         
   8  18  -7        324.80        332.87        48.10 o                         
  10  18  -7        107.19         76.40        34.05 o                         
   7  19  -7          5.15          4.89        27.88 o                         
   9  19  -7        118.10        140.45        39.58 o                         
   6  20  -7          8.72         -8.09        26.39 o                         
   8  20  -7         18.35         11.92        31.07 o                         
   7  21  -7        107.51        145.35        35.33 o                         
   6  22  -7          7.91         82.99        28.09 o                         
   6   0  -6       2991.31       3200.40        73.61 o                         
   8   0  -6        317.10        318.21        31.93 o                         
  10   0  -6       2347.20       2401.74        83.54 o                         
  12   0  -6        677.88        492.59        50.45 o                         
   7   1  -6        944.89        911.25        45.79 o                         
   9   1  -6       1395.39       1490.98        63.90 o                         
  11   1  -6        356.13        388.01        41.93 o                         
  13   1  -6         21.27          4.68        28.09 o                         
   6   2  -6        543.53        533.53        33.64 o                         
   8   2  -6        583.80        672.52        41.94 o                         
  10   2  -6        315.23        377.15        38.74 o                         
  12   2  -6        225.71         37.03        38.52 o                         
   7   3  -6       1076.87       1063.41        49.20 o                         
   9   3  -6        279.17        288.39        34.05 o                         
  11   3  -6         37.52         11.70        27.66 o                         
  13   3  -6          6.05         67.03        34.47 o                         
   6   4  -6        637.93        690.48        37.47 o                         
   8   4  -6          2.46        -12.56        21.07 o                         
  10   4  -6         28.27         14.47        24.68 o                         
  12   4  -6         14.63         84.69        27.66 o                         
   7   5  -6          1.02        -15.32        17.24 o                         
   9   5  -6         20.11         64.48        22.98 o                         
  11   5  -6          8.67          1.49        27.45 o                         
  13   5  -6         18.32         93.63        31.71 o                         
   6   6  -6          7.21         -7.02        16.60 o                         
   8   6  -6        545.46        552.21        41.51 o                         
  10   6  -6        133.92         75.55        30.43 o                         
  12   6  -6         90.26         46.60        29.37 o                         
   7   7  -6        237.70        249.87        28.52 o                         
   9   7  -6          0.54         12.34        22.77 o                         
  11   7  -6         25.53        -24.68        24.68 o                         
  13   7  -6        105.22        118.11        37.24 o                         
   6   8  -6        124.33        185.36        25.54 o                         
   8   8  -6         68.11         18.30        21.71 o                         
  10   8  -6         37.38         50.43        20.22 o                         
  12   8  -6         27.36         42.77        32.13 o                         
   7   9  -6         13.39         63.20        19.79 o                         
   9   9  -6         15.06        -22.13        22.13 o                         
  11   9  -6          7.39         58.52        27.24 o                         
  13   9  -6        196.16        204.52        51.93 o                         
   6  10  -6        470.81        485.56        38.32 o                         
   8  10  -6        127.34        109.17        26.39 o                         
  10  10  -6         66.67         39.58        28.09 o                         
  12  10  -6        108.58        124.49        34.90 o                         
   7  11  -6        186.97        196.44        32.56 o                         
   9  11  -6         51.90         58.95        24.26 o                         
  11  11  -6         66.81         31.50        32.35 o                         
   6  12  -6       3011.09       3127.61        87.64 o                         
   8  12  -6         18.34          5.11        24.47 o                         
  10  12  -6        502.18        507.88        50.23 o                         
  12  12  -6         41.49         30.86        35.33 o                         
   7  13  -6         18.15        -27.66        27.66 o                         
   9  13  -6         47.00         17.45        26.81 o                         
  11  13  -6         21.36          5.96        29.15 o                         
   6  14  -6         32.63         97.25        25.32 o                         
   8  14  -6          6.34        -11.07        21.92 o                         
  10  14  -6          0.76        -21.28        29.79 o                         
   7  15  -6        766.74        744.50        50.24 o                         
   9  15  -6        382.09        462.51        44.91 o                         
  11  15  -6         43.95          2.55        33.20 o                         
   6  16  -6        247.84        344.36        37.03 o                         
   8  16  -6         74.85         31.50        26.18 o                         
  10  16  -6         90.67         73.42        36.39 o                         
   7  17  -6         55.66         37.88        28.94 o                         
   9  17  -6         71.60         10.00        29.79 o                         
   6  18  -6         20.01         60.44        30.00 o                         
   8  18  -6        631.68        594.55        53.64 o                         
  10  18  -6         45.96         17.66        32.98 o                         
   7  19  -6         15.20         30.22        28.09 o                         
   9  19  -6         21.59        -29.58        29.58 o                         
   6  20  -6         77.97         74.06        28.30 o                         
   8  20  -6        343.34        262.85        44.70 o                         
   7  21  -6        260.19        269.44        42.35 o                         
   6  22  -6         32.27        109.38        32.77 o                         
   8  22  -6         74.60        124.70        37.03 o                         
   7  23  -6        193.37        220.27        42.99 o                         
   6  24  -6         21.80        -34.69        34.69 o                         
   7   1  -5        940.51       1063.34        46.21 o                         
   9   1  -5         90.94         84.49        25.75 o                         
  11   1  -5          5.50         39.37        24.47 o                         
  13   1  -5        235.72        266.24        38.95 o                         
   6   2  -5       1548.51       1644.31        53.06 o                         
   8   2  -5        860.59        935.43        47.06 o                         
  10   2  -5         15.16         80.65        23.83 o                         
  12   2  -5        156.18        147.06        36.82 o                         
   7   3  -5       1484.08       1600.07        57.10 o                         
   9   3  -5       2451.37       2442.10        79.93 o                         
  11   3  -5         52.07        121.09        32.13 o                         
  13   3  -5        485.40        450.18        50.02 o                         
   6   4  -5       1314.07       1478.78        50.71 o                         
   8   4  -5        251.97        260.73        30.22 o                         
  10   4  -5         13.30        -11.49        23.83 o                         
  12   4  -5         83.68         80.23        31.71 o                         
   7   5  -5         78.81        107.04        22.35 o                         
   9   5  -5         38.52         15.11        22.13 o                         
  11   5  -5          0.03        -15.96        26.81 o                         
  13   5  -5        149.67        170.25        37.03 o                         
   6   6  -5        585.30        692.15        37.05 o                         
   8   6  -5        433.02        489.37        37.25 o                         
  10   6  -5        154.88        103.00        30.43 o                         
  12   6  -5         33.43          8.30        28.52 o                         
   7   7  -5          8.65        -14.04        18.30 o                         
   9   7  -5         37.32         56.61        24.05 o                         
  11   7  -5        109.23        149.61        31.92 o                         
  13   7  -5         70.86         51.50        34.26 o                         
   6   8  -5         38.08          8.94        18.51 o                         
   8   8  -5          3.50         54.05        20.85 o                         
  10   8  -5         90.93        145.35        29.37 o                         
  12   8  -5         58.77         62.56        28.09 o                         
   7   9  -5         80.55         85.55        22.56 o                         
   9   9  -5         98.36         78.31        28.09 o                         
  11   9  -5         36.31          0.00        27.03 o                         
  13   9  -5        895.57       1006.98        68.76 o                         
   6  10  -5         12.58         -3.19        19.58 o                         
   8  10  -5         39.80         93.85        21.92 o                         
  10  10  -5        178.06        147.91        35.12 o                         
  12  10  -5        249.93        375.42        45.97 o                         
   7  11  -5        150.67        151.32        24.90 o                         
   9  11  -5         20.85         40.22        25.11 o                         
  11  11  -5        173.06        230.91        38.73 o                         
   6  12  -5        109.78         32.35        23.62 o                         
   8  12  -5        131.13        130.67        27.88 o                         
  10  12  -5         31.95        -26.17        26.17 o                         
  12  12  -5        351.40        211.35        42.78 o                         
   7  13  -5        318.15        260.94        34.27 o                         
   9  13  -5        166.16        182.60        34.26 o                         
  11  13  -5         87.79         66.82        31.50 o                         
   6  14  -5        133.87        111.94        27.67 o                         
   8  14  -5        291.20        354.80        39.80 o                         
  10  14  -5        268.83        233.47        38.95 o                         
  12  14  -5          8.99         81.93        35.11 o                         
   7  15  -5        158.64        122.37        34.26 o                         
   9  15  -5        247.23        256.67        40.44 o                         
  11  15  -5         40.81        113.42        36.18 o                         
   6  16  -5         14.19        -22.34        22.34 o                         
   8  16  -5         19.35         17.66        24.05 o                         
  10  16  -5        282.12        231.98        39.59 o                         
   7  17  -5        172.24        153.23        34.05 o                         
   9  17  -5        132.16        120.03        35.11 o                         
  11  17  -5          4.29         29.58        32.35 o                         
   6  18  -5         62.50         78.10        23.62 o                         
   8  18  -5       1462.38       1355.96        72.62 o                         
  10  18  -5          1.62        -29.37        29.37 o                         
   7  19  -5       1065.36       1110.18        66.01 o                         
   9  19  -5          2.22        -18.73        28.73 o                         
   6  20  -5        339.12        306.27        45.12 o                         
   8  20  -5        217.17        336.47        41.71 o                         
   7  21  -5        115.92        135.35        30.43 o                         
   9  21  -5         75.17        121.30        34.47 o                         
   6  22  -5         25.46         72.35        28.52 o                         
   8  22  -5         13.89         -7.45        31.07 o                         
   7  23  -5          8.39        -27.66        27.66 o                         
   6  24  -5         28.58         58.95        33.84 o                         
   6   0  -4       7720.93       7507.02       105.49 o                         
   8   0  -4        483.08        512.61        36.83 o                         
  10   0  -4       3510.80       3469.79        97.89 o                         
  12   0  -4       2039.17       2199.81        89.90 o                         
   7   1  -4          4.09         23.62        16.60 o                         
   9   1  -4        509.01        559.01        41.30 o                         
  11   1  -4        384.83        381.85        40.87 o                         
  13   1  -4         20.39         78.10        31.92 o                         
   6   2  -4         53.84         58.95        17.02 o                         
   8   2  -4         21.08         23.62        18.94 o                         
  10   2  -4        546.43        491.10        42.36 o                         
  12   2  -4          3.58        -26.60        26.60 o                         
   7   3  -4        281.89        273.30        26.39 o                         
   9   3  -4        709.80        675.11        47.48 o                         
  11   3  -4         75.40        100.02        27.88 o                         
  13   3  -4        277.15        258.59        41.29 o                         
   6   4  -4       1100.44       1214.85        44.95 o                         
   8   4  -4        170.35        155.15        25.11 o                         
  10   4  -4        385.37        376.11        38.31 o                         
  12   4  -4          4.85        -26.81        26.81 o                         
   7   5  -4        624.38        651.71        37.68 o                         
   9   5  -4        155.01        156.42        31.50 o                         
  11   5  -4         31.15         35.96        27.66 o                         
  13   5  -4         73.52        145.77        35.54 o                         
   6   6  -4       4087.14       4184.84        85.00 o                         
   8   6  -4        127.53        153.87        28.30 o                         
  10   6  -4        280.23        293.71        34.27 o                         
  12   6  -4        258.62        288.17        39.37 o                         
   7   7  -4         81.96         41.50        21.07 o                         
   9   7  -4         26.52         41.28        24.47 o                         
  11   7  -4        361.20        432.49        42.99 o                         
  13   7  -4        382.52        340.12        49.59 o                         
   6   8  -4        211.89        223.48        25.75 o                         
   8   8  -4         27.61        -17.24        20.00 o                         
  10   8  -4        143.32        262.19        34.05 o                         
  12   8  -4        247.15        182.82        40.22 o                         
   7   9  -4       2090.28       2040.09        67.78 o                         
   9   9  -4       3146.27       3308.39        95.10 o                         
  11   9  -4        216.22        217.08        35.12 o                         
  13   9  -4        486.68        491.68        58.53 o                         
   6  10  -4        177.95        189.63        27.45 o                         
   8  10  -4        764.35        911.03        51.31 o                         
  10  10  -4        413.00        448.05        44.91 o                         
  12  10  -4        343.78        358.84        46.61 o                         
   7  11  -4        958.12       1037.24        50.68 o                         
   9  11  -4        990.08        886.84        56.21 o                         
  11  11  -4        374.18        389.92        44.48 o                         
   6  12  -4       1052.69       1076.31        50.90 o                         
   8  12  -4        612.40        600.75        45.13 o                         
  10  12  -4       3017.88       3009.38       100.82 o                         
  12  12  -4       1871.23       1755.95        90.74 o                         
   7  13  -4        184.61        240.28        31.92 o                         
   9  13  -4        955.41       1042.02        58.98 o                         
  11  13  -4        118.53        103.43        38.94 o                         
   6  14  -4        297.25        289.04        31.93 o                         
   8  14  -4        425.65        377.18        40.44 o                         
  10  14  -4         86.22        151.31        34.47 o                         
  12  14  -4        461.44        546.80        53.64 o                         
   7  15  -4        923.34        890.65        53.87 o                         
   9  15  -4         41.51         33.20        26.81 o                         
  11  15  -4        263.35        222.83        46.61 o                         
   6  16  -4        550.71        543.25        43.43 o                         
   8  16  -4         21.43         53.20        25.11 o                         
  10  16  -4        110.65        149.61        33.20 o                         
   7  17  -4         23.91         31.92        21.71 o                         
   9  17  -4        352.25        369.70        45.12 o                         
  11  17  -4         75.34        155.35        37.03 o                         
   6  18  -4        462.63        411.03        40.66 o                         
   8  18  -4        199.25        268.37        37.46 o                         
  10  18  -4        236.03        199.20        42.14 o                         
   7  19  -4         86.13        123.22        28.09 o                         
   9  19  -4         11.91         53.63        32.13 o                         
   6  20  -4        315.07        280.30        40.86 o                         
   8  20  -4         79.91         72.99        35.96 o                         
   7  21  -4        139.21        111.51        34.69 o                         
   9  21  -4         12.01        -23.83        27.66 o                         
   8  22  -4         12.65         49.16        29.58 o                         
   7  23  -4          5.01         95.76        31.71 o                         
   7   1  -3        886.75        868.26        40.68 o                         
   9   1  -3         21.00        -18.94        18.94 o                         
  11   1  -3        150.12         98.75        29.37 o                         
  13   1  -3         63.07         71.08        34.05 o                         
   8   2  -3        294.25        319.91        30.44 o                         
  10   2  -3        294.37        283.50        34.91 o                         
  12   2  -3          4.53        -27.24        27.24 o                         
   7   3  -3       3474.74       3402.04        77.27 o                         
   9   3  -3       2356.85       2599.13        78.65 o                         
  11   3  -3       1147.18       1227.82        64.52 o                         
  13   3  -3         27.70         51.92        29.37 o                         
   8   4  -3       1105.46       1207.80        51.54 o                         
  10   4  -3          9.72         55.11        27.03 o                         
  12   4  -3          1.93        -23.19        23.19 o                         
   7   5  -3        666.25        739.46        39.39 o                         
   9   5  -3          2.78        -22.77        22.77 o                         
  11   5  -3         24.09         37.24        25.75 o                         
  13   5  -3          5.14        -28.30        28.30 o                         
   8   6  -3        254.46        297.76        31.50 o                         
  10   6  -3         68.05         59.37        23.83 o                         
  12   6  -3         72.58        148.11        30.86 o                         
   7   7  -3        200.36        192.61        26.18 o                         
   9   7  -3         27.12         39.79        23.62 o                         
  11   7  -3         91.78        153.65        29.58 o                         
  13   7  -3        348.25        396.94        49.59 o                         
   8   8  -3         16.11        -20.85        20.85 o                         
  10   8  -3        258.80        293.07        37.03 o                         
  12   8  -3        352.92        385.87        45.33 o                         
   7   9  -3       1581.67       1634.76        59.23 o                         
   9   9  -3       7177.26       7295.74       139.38 o                         
  11   9  -3        268.44        310.09        40.22 o                         
  13   9  -3         74.51        151.52        36.39 o                         
   8  10  -3         46.06         84.91        22.34 o                         
  10  10  -3        558.02        516.20        52.79 o                         
  12  10  -3        220.66         74.27        38.95 o                         
   7  11  -3          7.64         -0.64        17.66 o                         
   9  11  -3         81.87        121.30        31.50 o                         
  11  11  -3         92.75        122.15        33.84 o                         
   8  12  -3        140.83         92.36        28.30 o                         
  10  12  -3       1895.94       1984.12        83.51 o                         
  12  12  -3       1396.16       1274.28        76.87 o                         
   7  13  -3        871.10        939.20        53.44 o                         
   9  13  -3        327.37        257.75        38.52 o                         
  11  13  -3        279.42        228.58        42.99 o                         
   8  14  -3        134.19         68.31        29.58 o                         
  10  14  -3          8.98         41.28        29.79 o                         
  12  14  -3        552.30        481.69        58.54 o                         
   7  15  -3       4045.58       4006.77       104.54 o                         
   9  15  -3        535.00        610.06        54.71 o                         
  11  15  -3        480.22        512.75        58.53 o                         
   8  16  -3          2.31         66.82        25.32 o                         
  10  16  -3         13.37         15.32        30.86 o                         
   7  17  -3         27.91         30.22        23.83 o                         
   9  17  -3          4.83        112.78        28.94 o                         
  11  17  -3         90.13         92.57        37.45 o                         
   8  18  -3        170.88        145.35        35.97 o                         
  10  18  -3         88.43         48.31        36.60 o                         
   7  19  -3        317.53        336.92        40.01 o                         
   9  19  -3         49.76         92.78        34.47 o                         
   8  20  -3         56.76         33.62        27.66 o                         
   7  21  -3         73.88        135.13        36.18 o                         
   9  21  -3         51.62        117.68        33.20 o                         
   8  22  -3         21.67        -11.07        28.94 o                         
   7  23  -3         33.71        -20.64        26.39 o                         
   8   0  -2       7650.31       8112.95       126.31 o                         
  10   0  -2        324.25        319.69        38.52 o                         
  12   0  -2        211.87        135.36        34.69 o                         
   7   1  -2        376.50        365.50        30.23 o                         
   9   1  -2         21.20        -18.09        18.09 o                         
  11   1  -2          7.72         -7.02        22.56 o                         
  13   1  -2         10.04         55.54        32.13 o                         
   8   2  -2          6.61        -22.34        22.34 o                         
  10   2  -2         20.22        -17.24        24.68 o                         
  12   2  -2         18.35         52.14        25.96 o                         
   7   3  -2       6450.16       6584.11       106.79 o                         
   9   3  -2        484.94        513.66        38.74 o                         
  11   3  -2        570.65        533.88        48.53 o                         
  13   3  -2         31.20         60.44        31.07 o                         
   8   4  -2        323.69        288.84        31.29 o                         
  10   4  -2         13.86         16.39        23.83 o                         
  12   4  -2         13.93         36.81        26.60 o                         
   7   5  -2       1358.02       1399.69        53.05 o                         
   9   5  -2         53.84         50.65        23.41 o                         
  11   5  -2         97.18        190.25        31.92 o                         
  13   5  -2         54.82         39.79        31.49 o                         
   8   6  -2        182.00        184.10        27.88 o                         
  10   6  -2       1248.44       1214.31        61.55 o                         
  12   6  -2         10.69         34.47        23.20 o                         
   7   7  -2        157.91        166.43        24.47 o                         
   9   7  -2         17.97          8.09        22.13 o                         
  11   7  -2         15.83        -23.83        23.83 o                         
  13   7  -2          5.92         41.92        31.07 o                         
   8   8  -2         98.78         91.72        25.11 o                         
  10   8  -2         59.64        129.39        30.01 o                         
  12   8  -2         72.96         62.35        29.79 o                         
   7   9  -2        555.59        641.01        39.17 o                         
   9   9  -2      10724.30      10703.82       168.41 o                         
  11   9  -2         84.60         94.06        28.73 o                         
  13   9  -2        189.53        171.74        46.61 o                         
   8  10  -2       1590.50       1498.87        64.76 o                         
  10  10  -2       1171.00       1120.93        64.73 o                         
  12  10  -2        211.34        134.29        47.03 o                         
   7  11  -2        169.43        173.45        28.73 o                         
   9  11  -2       3804.76       3802.00       107.71 o                         
  11  11  -2        673.77        688.22        55.56 o                         
   8  12  -2       5893.15       5779.37       123.89 o                         
  10  12  -2        371.42        296.06        42.78 o                         
  12  12  -2       3543.80       3311.04       118.74 o                         
   7  13  -2       1521.61       1647.90        66.46 o                         
   9  13  -2        291.09        393.10        41.93 o                         
  11  13  -2        664.06        626.06        56.41 o                         
   8  14  -2        985.62        949.23        56.21 o                         
  10  14  -2          4.59         27.03        28.30 o                         
  12  14  -2        202.05        106.41        41.07 o                         
   7  15  -2       1993.90       2153.89        76.92 o                         
   9  15  -2        140.16         98.75        30.86 o                         
  11  15  -2       1562.93       1477.56        81.14 o                         
   8  16  -2         14.62        -26.17        26.17 o                         
  10  16  -2          8.52         15.32        30.86 o                         
   7  17  -2          5.95         10.85        23.20 o                         
   9  17  -2         74.41         37.03        27.66 o                         
  11  17  -2        155.77        112.15        40.22 o                         
   8  18  -2        139.67        120.45        33.41 o                         
  10  18  -2         11.40         18.09        31.92 o                         
   7  19  -2          1.88         16.39        25.11 o                         
   9  19  -2         63.08         87.04        33.84 o                         
   8  20  -2         39.33        -26.81        26.81 o                         
   7  21  -2         82.82         62.35        31.28 o                         
   9  21  -2        363.80        387.57        47.89 o                         
   8  22  -2          8.86        -25.32        25.32 o                         
   7  23  -2         12.48         26.17        31.92 o                         
   7   1  -1         39.32         34.90        17.24 o                         
   9   1  -1         21.32         38.09        24.26 o                         
  11   1  -1         54.44        -23.83        23.83 o                         
  13   1  -1         14.44         84.91        30.00 o                         
   8   2  -1        140.93        188.56        24.05 o                         
  10   2  -1        105.99        114.07        26.60 o                         
  12   2  -1         80.73         67.25        32.13 o                         
   7   3  -1       2415.52       2497.31        66.53 o                         
   9   3  -1        136.18        129.39        28.30 o                         
  11   3  -1         79.22         95.98        28.73 o                         
  13   3  -1        202.72        222.82        36.39 o                         
   8   4  -1         33.39         20.00        18.09 o                         
  10   4  -1        142.39        137.69        24.90 o                         
  12   4  -1         36.22          0.00        27.88 o                         
   7   5  -1         93.41         92.15        21.71 o                         
   9   5  -1         24.35         20.43        21.92 o                         
  11   5  -1         91.67         42.35        28.73 o                         
  13   5  -1         49.64         95.34        31.92 o                         
   8   6  -1        102.98         85.13        24.69 o                         
  10   6  -1         40.43         19.79        20.43 o                         
  12   6  -1        138.16        157.69        33.20 o                         
   7   7  -1        397.48        418.07        35.97 o                         
   9   7  -1         16.19         29.58        23.83 o                         
  11   7  -1         42.49         25.54        28.94 o                         
  13   7  -1         13.27         33.84        30.00 o                         
   8   8  -1        387.72        393.57        37.04 o                         
  10   8  -1         21.05         -8.09        24.26 o                         
  12   8  -1         11.77         13.62        27.66 o                         
   7   9  -1       7801.03       7794.88       126.51 o                         
   9   9  -1       5985.98       5863.09       125.81 o                         
  11   9  -1        653.39        640.75        53.86 o                         
   8  10  -1       1333.66       1397.85        60.49 o                         
  10  10  -1        101.00         65.76        28.52 o                         
  12  10  -1         77.81         42.56        38.73 o                         
   7  11  -1         47.83         28.94        21.07 o                         
   9  11  -1        269.46        321.80        35.54 o                         
  11  11  -1         36.37         12.98        27.45 o                         
   8  12  -1       3213.47       3119.88        93.40 o                         
  10  12  -1       1507.18       1557.29        75.82 o                         
  12  12  -1        224.05        293.91        43.42 o                         
   7  13  -1        861.61        962.62        54.08 o                         
   9  13  -1        833.61        872.68        55.99 o                         
  11  13  -1         45.13         34.47        28.52 o                         
   8  14  -1        158.50        154.51        30.43 o                         
  10  14  -1        333.95        330.53        43.63 o                         
   7  15  -1        417.86        414.00        38.31 o                         
   9  15  -1        793.82        830.28        56.84 o                         
  11  15  -1        369.46        374.81        48.74 o                         
   8  16  -1        153.81        140.25        33.84 o                         
  10  16  -1         95.09        -38.94        38.94 o                         
   7  17  -1         75.80         48.09        28.73 o                         
   9  17  -1         10.06         42.13        26.60 o                         
   8  18  -1         20.75         20.22        28.30 o                         
  10  18  -1         34.93         79.59        30.43 o                         
   7  19  -1        402.76        403.13        44.48 o                         
   9  19  -1         11.49          7.02        30.22 o                         
   8  20  -1         37.22        -11.92        32.13 o                         
   7  21  -1         71.69        112.15        30.64 o                         
   9  21  -1         95.91        -22.77        35.33 o                         
   8  22  -1          7.83        -26.81        28.30 o                         
   7  23  -1         84.41        163.44        41.50 o                         
   2   0   0       2992.47       2902.93        37.78 o                         
   4   0   0      35968.80      36072.98       338.17 o                         
   6   0   0        317.32        309.29        26.82 o                         
   8   0   0       1897.30       1827.39        63.29 o                         
  10   0   0       3556.27       3650.35       103.01 o                         
  12   0   0        914.93        920.59        61.74 o                         
   1   1   0       2788.96       2798.35        27.64 o                         
   3   1   0       1945.98       1919.49        38.24 o                         
   5   1   0        866.37        982.65        37.49 o                         
   7   1   0        525.92        558.64        34.28 o                         
   9   1   0        507.97        544.53        41.51 o                         
  11   1   0        129.91         23.20        31.71 o                         
  13   1   0          1.49         28.09        32.98 o                         
   2   2   0         19.03         11.07        11.92 o                         
   4   2   0        560.16        577.79        26.83 o                         
   6   2   0        335.81        353.15        26.40 o                         
   8   2   0        651.55        644.88        39.17 o                         
  10   2   0        127.06        127.26        26.81 o                         
  12   2   0         38.74         31.07        25.54 o                         
   1   3   0      10477.77       9541.18        76.43 o                         
   3   3   0     181826.66     200652.52      2988.69 o                         
   5   3   0        447.91        546.75        28.96 o                         
   7   3   0        911.47        957.70        44.08 o                         
   9   3   0        812.38        733.92        46.42 o                         
  11   3   0         29.50          0.00        24.68 o                         
  13   3   0        968.15        933.36        71.11 o                         
   0   4   0         11.95         15.53        11.07 o                         
   2   4   0       7898.52       7333.31        71.19 o                         
   4   4   0       1265.15       1359.12        38.58 o                         
   6   4   0         39.84         61.71        15.96 o                         
   8   4   0         36.15         48.73        19.37 o                         
  10   4   0         23.44         28.73        22.56 o                         
  12   4   0         46.01         23.20        27.88 o                         
   1   5   0        123.54         67.69        13.84 o                         
   3   5   0       8126.72       8308.91        87.92 o                         
   5   5   0        432.48        478.38        28.53 o                         
   7   5   0        107.29        132.37        21.49 o                         
   9   5   0         17.36          9.36        21.49 o                         
  11   5   0         46.78         26.81        27.45 o                         
  13   5   0         33.23         81.29        30.00 o                         
   0   6   0       8593.38       8522.09        78.83 o                         
   2   6   0       8337.24       7697.84        80.71 o                         
   4   6   0      16504.27      16374.04       143.90 o                         
   6   6   0       9240.59       9167.57       122.96 o                         
   8   6   0        414.82        433.17        34.91 o                         
  10   6   0         31.29         34.90        23.62 o                         
  12   6   0        338.41        215.39        44.70 o                         
   1   7   0        175.06        161.99        16.18 o                         
   3   7   0        376.25        336.39        23.63 o                         
   5   7   0       2681.42       2801.13        65.08 o                         
   7   7   0        904.35        906.10        47.27 o                         
   9   7   0         34.24         24.26        21.28 o                         
  11   7   0         18.74         72.35        26.17 o                         
  13   7   0        289.09        192.61        40.86 o                         
   0   8   0         16.72         14.47        12.56 o                         
   2   8   0        147.92        147.92        17.67 o                         
   4   8   0        299.32        306.53        24.48 o                         
   6   8   0       1297.57       1334.02        50.92 o                         
   8   8   0        138.62        165.57        26.39 o                         
  10   8   0         26.27         32.13        22.98 o                         
  12   8   0        367.81        316.70        45.12 o                         
   1   9   0         26.38         39.58        14.26 o                         
   3   9   0       2991.99       2922.78        61.50 o                         
   5   9   0       6438.24       6606.64       103.39 o                         
   7   9   0         54.34         55.97        20.86 o                         
   9   9   0       2021.33       1913.56        73.30 o                         
  11   9   0        352.06        354.16        43.63 o                         
   0  10   0          6.25         15.11        12.98 o                         
   2  10   0        271.80        256.72        22.14 o                         
   4  10   0        476.14        458.37        30.23 o                         
   6  10   0        630.17        670.44        40.88 o                         
   8  10   0         42.67         45.54        24.26 o                         
  10  10   0         57.33         48.31        28.94 o                         
  12  10   0        230.02        163.87        40.22 o                         
   1  11   0        290.43        269.28        23.42 o                         
   3  11   0        227.75        185.18        22.99 o                         
   5  11   0        104.32         90.23        20.64 o                         
   7  11   0        703.96        710.46        43.22 o                         
   9  11   0         37.73         33.62        24.05 o                         
  11  11   0        436.47        433.36        47.04 o                         
   0  12   0      10536.88      10898.54       123.93 o                         
   2  12   0       3596.11       3552.37        72.82 o                         
   4  12   0       2393.71       2078.47        60.99 o                         
   6  12   0        215.06        177.93        28.95 o                         
   8  12   0        117.07        114.92        26.18 o                         
  10  12   0         84.50         86.40        31.07 o                         
  12  12   0        102.49        134.71        32.77 o                         
   1  13   0        429.67        448.13        28.74 o                         
   3  13   0        217.03        258.60        25.11 o                         
   5  13   0        206.89        206.23        26.60 o                         
   7  13   0         49.09         82.14        23.83 o                         
   9  13   0         90.52         98.96        32.35 o                         
  11  13   0         10.08        -15.11        28.73 o                         
   0  14   0          4.73         14.04        15.96 o                         
   2  14   0        242.57        247.32        26.82 o                         
   4  14   0        111.75         81.93        25.75 o                         
   6  14   0         26.89        -14.47        24.47 o                         
   8  14   0        805.73        776.24        52.59 o                         
  10  14   0         97.95        176.63        32.99 o                         
   1  15   0        827.68        814.31        40.67 o                         
   3  15   0       4365.00       4498.02        94.59 o                         
   5  15   0        181.13        161.53        26.82 o                         
   7  15   0        523.85        567.93        46.62 o                         
   9  15   0         40.38         87.67        28.30 o                         
  11  15   0          5.74         32.13        32.56 o                         
   0  16   0          5.20        -10.43        17.24 o                         
   2  16   0        197.16        172.82        27.03 o                         
   4  16   0       2021.64       1995.74        69.05 o                         
   6  16   0        673.71        762.36        48.96 o                         
   8  16   0         28.26         -2.98        26.81 o                         
  10  16   0          5.83        -24.47        28.94 o                         
   1  17   0         45.45         49.58        18.94 o                         
   3  17   0        159.72        182.39        29.16 o                         
   5  17   0       1864.57       1850.40        71.37 o                         
   7  17   0         41.19        100.66        26.60 o                         
   9  17   0         12.75         75.97        28.52 o                         
   0  18   0         68.20         80.02        21.49 o                         
   2  18   0        433.33        427.00        36.40 o                         
   4  18   0       1721.52       1631.45        66.47 o                         
   6  18   0        649.97        716.34        50.67 o                         
   8  18   0         34.82          7.87        27.24 o                         
  10  18   0          8.68        -32.13        32.13 o                         
   1  19   0        792.40        815.46        48.54 o                         
   3  19   0        967.21       1083.61        55.15 o                         
   5  19   0         20.27        -24.47        24.47 o                         
   7  19   0         33.27         68.73        30.22 o                         
   9  19   0         23.00        -28.52        28.52 o                         
   0  20   0          0.00          1.28        21.92 o                         
   2  20   0         91.32         74.06        29.37 o                         
   4  20   0         97.20         54.69        29.37 o                         
   6  20   0        415.49        520.63        45.55 o                         
   8  20   0         84.95         87.68        29.15 o                         
   1  21   0       6133.85       6066.30       130.09 o                         
   3  21   0       1863.22       1842.77        77.76 o                         
   5  21   0         19.66        -24.90        24.90 o                         
   7  21   0         39.23        -23.20        23.20 o                         
   9  21   0       1321.97       1358.10        81.55 o                         
   0  22   0          0.07        -29.58        29.58 o                         
   2  22   0        146.24        203.24        36.82 o                         
   4  22   0        281.36        321.59        41.72 o                         
   6  22   0         85.55         16.39        27.66 o                         
   8  22   0        600.48        686.90        58.32 o                         
   1  23   0          6.04        -10.21        27.24 o                         
   3  23   0        526.95        545.56        48.11 o                         
   5  23   0         80.92         57.46        30.22 o                         
   7  23   0         67.27         88.95        38.52 o                         
   0  24   0       4460.84       4855.73       127.14 o                         
   2  24   0       2199.59       2321.24        93.74 o                         
   4  24   0        490.26        440.39        50.66 o                         
   6  24   0         71.86        189.61        37.24 o                         
   1  25   0        102.15         95.76        31.50 o                         
   3  25   0          4.87        -28.73        28.73 o                         
   5  25   0        294.15        366.28        48.31 o                         
   0  26   0          1.16        -23.83        23.83 o                         
   2  26   0         22.72         56.82        28.09 o                         
   4  26   0         48.26         -3.62        40.65 o                         
   1  27   0         30.25         62.56        29.79 o                         
   3  27   0        109.99        109.81        32.99 o                         
   0  28   0          8.68         41.71        32.77 o                         
   2  28   0         45.54         60.65        31.71 o                         
 -13   1   1         14.40        -17.88        30.64 o                         
 -11   1   1         54.47         31.07        23.41 o                         
  -9   1   1         21.31        -18.51        18.51 o                         
  -7   1   1         39.23         44.69        18.94 o                         
  -5   1   1         68.28         53.20        16.60 o                         
  -3   1   1       1602.88       1537.10        34.58 o                         
  -1   1   1       1944.78       1683.58        22.77 o                         
   1   1   1       4777.87       4388.69        42.25 o                         
   3   1   1       1106.17       1081.43        31.56 o                         
   5   1   1         56.03         57.88        15.11 o                         
   7   1   1        178.39        175.16        24.90 o                         
   9   1   1        196.74        222.40        30.22 o                         
  11   1   1         29.28         71.71        27.45 o                         
  13   1   1          9.19         22.56        33.41 o                         
 -12   2   1         80.78        106.62        33.84 o                         
 -10   2   1        106.08        102.36        29.79 o                         
  -8   2   1        140.98         84.70        22.56 o                         
  -6   2   1        344.38        334.21        26.18 o                         
  -4   2   1       3078.46       3039.69        54.51 o                         
  -2   2   1        342.12        332.91        16.61 o                         
   0   2   1      13266.97      11989.00       131.24 o                         
   2   2   1       4438.25       4180.97        51.17 o                         
   4   2   1        243.55        231.81        20.01 o                         
   6   2   1         42.43         38.09        15.53 o                         
   8   2   1        372.33        397.40        33.42 o                         
  10   2   1          9.02          7.87        21.49 o                         
  12   2   1        131.28        -31.92        38.31 o                         
 -13   3   1        202.51        185.37        38.09 o                         
 -11   3   1         79.28         -2.77        33.20 o                         
  -9   3   1        136.35        170.89        26.82 o                         
  -7   3   1       2416.29       2328.64        64.40 o                         
  -5   3   1       4576.75       4725.31        75.74 o                         
  -3   3   1     297525.03     307980.50      4051.27 o                         
  -1   3   1      17528.23      17089.45       164.17 o                         
   1   3   1      51720.67      50785.77       698.54 o                         
   3   3   1      33551.12      33347.05       316.48 o                         
   5   3   1       9501.93       9307.11       112.24 o                         
   7   3   1       2421.99       2500.46        68.87 o                         
   9   3   1         68.61         37.67        21.71 o                         
  11   3   1        108.08        191.53        32.35 o                         
  13   3   1        236.31        288.80        47.25 o                         
 -12   4   1         36.17         37.03        27.66 o                         
 -10   4   1        142.39         90.23        30.22 o                         
  -8   4   1         33.41         10.21        17.66 o                         
  -6   4   1         32.21         52.35        18.94 o                         
  -4   4   1          8.31        -13.19        13.19 o                         
  -2   4   1        867.53        946.17        26.65 o                         
   0   4   1         31.52         54.48        11.49 o                         
   2   4   1       3015.58       2990.55        47.09 o                         
   4   4   1       2375.08       2458.64        53.36 o                         
   6   4   1       1640.99       1615.67        52.21 o                         
   8   4   1         41.89         17.24        20.64 o                         
  10   4   1         29.69         44.48        20.43 o                         
  12   4   1         21.07         27.24        28.30 o                         
 -13   5   1         49.66         37.45        38.30 o                         
 -11   5   1         91.70         21.71        32.56 o                         
  -9   5   1         24.36        -21.71        21.71 o                         
  -7   5   1         93.52        119.60        21.92 o                         
  -5   5   1        255.43        266.50        22.14 o                         
  -3   5   1       4630.37       4774.62        65.59 o                         
  -1   5   1        296.74        267.88        17.46 o                         
   1   5   1       1689.70       1561.78        33.96 o                         
   3   5   1       2224.76       2156.68        46.75 o                         
   5   5   1       1938.30       1897.30        53.52 o                         
   7   5   1         45.42         20.22        17.02 o                         
   9   5   1        195.23        157.70        29.58 o                         
  11   5   1         44.05         30.64        26.17 o                         
  13   5   1         23.12         -6.60        33.84 o                         
 -12   6   1        138.16        257.29        39.58 o                         
 -10   6   1         40.33         30.01        24.90 o                         
  -8   6   1        103.16         90.66        22.98 o                         
  -6   6   1      66877.36      69596.69       591.93 o                         
  -4   6   1      14050.70      14400.43       132.49 o                         
  -2   6   1      49591.72      51481.92       633.13 o                         
   0   6   1       1425.83       1263.77        31.37 o                         
   2   6   1      27364.99      27856.65       228.20 o                         
   4   6   1       5337.01       5301.35        81.36 o                         
   6   6   1       3519.95       3529.96        78.13 o                         
   8   6   1        912.49        924.99        50.47 o                         
  10   6   1        653.75        642.69        48.11 o                         
  12   6   1       2176.79       2465.26        98.42 o                         
 -13   7   1         13.28         13.83        27.24 o                         
 -11   7   1         42.49        106.19        27.24 o                         
  -9   7   1         16.23        -17.66        22.13 o                         
  -7   7   1        397.48        419.98        34.06 o                         
  -5   7   1       5263.30       5177.41        86.65 o                         
  -3   7   1          3.94          8.30        13.83 o                         
  -1   7   1        269.82        212.26        18.31 o                         
   1   7   1       2240.17       2091.14        44.00 o                         
   3   7   1        571.99        516.62        28.11 o                         
   5   7   1         20.69         30.64        16.60 o                         
   7   7   1         21.17         42.56        20.22 o                         
   9   7   1        103.29        157.48        26.81 o                         
  11   7   1        101.27        108.96        31.71 o                         
 -12   8   1         11.80         34.05        30.00 o                         
 -10   8   1         21.04         36.60        26.60 o                         
  -8   8   1        387.77        491.91        36.82 o                         
  -6   8   1       3903.15       3982.38        83.49 o                         
  -4   8   1        576.75        574.28        31.73 o                         
  -2   8   1         16.82         27.03        13.62 o                         
   0   8   1         44.20         78.31        14.26 o                         
   2   8   1        418.09        373.03        23.63 o                         
   4   8   1       2898.14       2832.42        64.03 o                         
   6   8   1        120.67        127.27        23.20 o                         
   8   8   1        117.31         63.42        26.18 o                         
  10   8   1        114.73        142.16        33.62 o                         
  12   8   1        135.30         39.37        41.50 o                         
 -11   9   1        653.28        761.02        55.35 o                         
  -9   9   1       5984.77       5913.71       126.24 o                         
  -7   9   1       7804.07       7402.10       123.73 o                         
  -5   9   1       7674.97       7462.22       109.09 o                         
  -3   9   1       1202.52       1366.58        43.26 o                         
  -1   9   1      20510.75      20488.33       168.11 o                         
   1   9   1       3460.70       3271.32        59.64 o                         
   3   9   1       8385.91       8231.56       104.16 o                         
   5   9   1       1418.15       1544.53        52.41 o                         
   7   9   1        235.04        251.78        28.95 o                         
   9   9   1       3071.90       3138.94        95.09 o                         
  11   9   1       1569.68       1753.86        83.91 o                         
 -12  10   1         77.79        159.82        36.39 o                         
 -10  10   1        101.10        122.58        27.03 o                         
  -8  10   1       1333.57       1231.08        57.93 o                         
  -6  10   1         25.14         94.91        18.51 o                         
  -4  10   1         73.71         96.62        18.94 o                         
  -2  10   1       1165.26       1164.73        39.21 o                         
   0  10   1         41.80         69.16        15.32 o                         
   2  10   1        199.00        220.93        21.92 o                         
   4  10   1        859.90        789.91        38.12 o                         
   6  10   1        177.20        159.19        24.05 o                         
   8  10   1        113.63         67.25        32.35 o                         
  10  10   1        998.89       1048.62        60.89 o                         
  12  10   1         33.49         27.03        30.86 o                         
 -11  11   1         36.32         87.67        31.92 o                         
  -9  11   1        269.43        221.98        33.63 o                         
  -7  11   1         47.82        100.66        20.85 o                         
  -5  11   1        120.78        115.56        22.77 o                         
  -3  11   1        120.79        134.29        19.79 o                         
  -1  11   1       1268.03       1303.54        44.32 o                         
   1  11   1        184.71        283.93        22.35 o                         
   3  11   1         22.86         34.26        16.81 o                         
   5  11   1         44.87         72.35        18.51 o                         
   7  11   1        522.83        540.28        40.02 o                         
   9  11   1        551.40        462.35        46.62 o                         
  11  11   1         86.00         25.54        30.43 o                         
 -12  12   1        224.04        227.08        40.86 o                         
 -10  12   1       1506.85       1382.86        72.63 o                         
  -8  12   1       3214.52       3254.00        94.04 o                         
  -6  12   1        149.49        175.15        24.90 o                         
  -4  12   1        343.37        259.27        26.18 o                         
  -2  12   1        640.87        783.81        37.69 o                         
   0  12   1       4760.33       4751.18        82.12 o                         
   2  12   1       1108.02       1120.96        44.52 o                         
   4  12   1       1062.19       1023.42        44.94 o                         
   6  12   1        196.37        212.19        27.24 o                         
   8  12   1       1950.81       2090.51        77.34 o                         
  10  12   1        104.31         66.40        34.48 o                         
 -11  13   1         45.13         68.31        29.37 o                         
  -9  13   1        833.50        791.14        55.35 o                         
  -7  13   1        861.56        854.67        51.31 o                         
  -5  13   1         42.21         10.85        18.30 o                         
  -3  13   1         22.43          7.66        19.58 o                         
  -1  13   1        289.17        349.72        28.74 o                         
   1  13   1       2049.09       2128.50        59.27 o                         
   3  13   1        300.34        251.38        27.88 o                         
   5  13   1        168.67        205.80        28.52 o                         
   7  13   1       1016.80        973.13        54.51 o                         
   9  13   1        611.83        577.10        47.04 o                         
  11  13   1         77.72         97.89        31.92 o                         
 -10  14   1        333.90        329.26        38.95 o                         
  -8  14   1        158.45        159.61        29.37 o                         
  -6  14   1       1274.40       1429.14        58.78 o                         
  -4  14   1         94.75         93.21        20.64 o                         
  -2  14   1         40.69         47.24        17.24 o                         
   0  14   1        184.78        143.66        24.48 o                         
   2  14   1       1791.08       1834.16        57.97 o                         
   4  14   1        155.66        169.41        23.84 o                         
   6  14   1       1536.61       1664.32        65.82 o                         
   8  14   1        410.41        312.04        39.16 o                         
  10  14   1         26.06        -33.84        33.84 o                         
 -11  15   1        369.55        338.84        47.04 o                         
  -9  15   1        793.62        652.73        52.58 o                         
  -7  15   1        417.47        358.87        39.17 o                         
  -5  15   1        515.59        524.10        38.10 o                         
  -3  15   1        773.50        927.30        44.29 o                         
  -1  15   1        611.81        630.42        37.05 o                         
   1  15   1        251.11        252.22        28.10 o                         
   3  15   1       9635.66       9520.31       139.57 o                         
   5  15   1       1653.24       1855.82        68.60 o                         
   7  15   1        946.68       1039.91        56.42 o                         
   9  15   1        719.84        658.02        55.14 o                         
  11  15   1         10.03        -31.49        31.49 o                         
 -10  16   1         95.07        172.16        36.18 o                         
  -8  16   1        153.79        173.02        30.22 o                         
  -6  16   1        880.45        898.52        51.74 o                         
  -4  16   1        938.25        915.01        49.40 o                         
  -2  16   1         66.53         81.08        19.15 o                         
   0  16   1        417.15        402.11        31.93 o                         
   2  16   1         23.57         80.65        18.09 o                         
   4  16   1       1160.73       1171.77        55.16 o                         
   6  16   1        592.30        532.83        44.92 o                         
   8  16   1        352.35        333.95        39.38 o                         
  10  16   1         45.36         84.48        31.71 o                         
  -9  17   1         10.02        -24.05        24.05 o                         
  -7  17   1         75.80         50.86        30.43 o                         
  -5  17   1        121.06        105.34        28.73 o                         
  -3  17   1       1311.50       1347.42        57.51 o                         
  -1  17   1         65.79         53.20        20.22 o                         
   1  17   1        351.92        367.17        33.42 o                         
   3  17   1        191.81        224.74        27.88 o                         
   5  17   1        396.96        455.50        41.08 o                         
   7  17   1        110.68         58.52        31.71 o                         
   9  17   1         59.73         60.86        33.20 o                         
 -10  18   1         34.89         41.28        30.22 o                         
  -8  18   1         20.75         12.34        26.17 o                         
  -6  18   1       3981.72       4191.34       110.49 o                         
  -4  18   1       1906.22       1648.28        70.10 o                         
  -2  18   1       1412.79       1516.84        61.77 o                         
   0  18   1        400.69        458.29        37.25 o                         
   2  18   1         41.82         57.24        21.71 o                         
   4  18   1        714.16        681.27        48.75 o                         
   6  18   1       1158.31       1239.97        63.03 o                         
   8  18   1          8.87         72.56        27.03 o                         
  10  18   1        105.24         40.65        33.20 o                         
  -9  19   1         11.40         -4.47        25.11 o                         
  -7  19   1        402.80        442.29        44.91 o                         
  -5  19   1        166.37        155.78        30.01 o                         
  -3  19   1        131.28        132.80        28.52 o                         
  -1  19   1        388.98        370.79        34.48 o                         
   1  19   1        680.69        726.40        45.99 o                         
   3  19   1        437.35        439.34        41.08 o                         
   5  19   1         42.86         39.37        24.69 o                         
   7  19   1         32.31         26.39        24.05 o                         
   9  19   1         22.88         19.15        28.73 o                         
  -8  20   1         37.20         21.92        25.96 o                         
  -6  20   1          1.65         20.64        25.96 o                         
  -4  20   1          6.07        -21.49        21.49 o                         
  -2  20   1         53.04         38.30        24.26 o                         
   0  20   1       1228.49       1336.80        60.48 o                         
   2  20   1       1887.89       1750.02        70.09 o                         
   4  20   1        137.53         81.30        31.71 o                         
   6  20   1        279.68        200.91        39.80 o                         
   8  20   1          5.26          0.00        33.62 o                         
  -9  21   1         95.88         17.66        36.18 o                         
  -7  21   1         71.65         67.46        34.90 o                         
  -5  21   1        257.21        268.38        41.08 o                         
  -3  21   1       1714.78       2008.12        77.54 o                         
  -1  21   1       1550.27       1502.10        69.23 o                         
   1  21   1        207.85        223.04        32.35 o                         
   3  21   1         59.34         27.45        25.54 o                         
   5  21   1        345.11        260.52        39.80 o                         
   7  21   1         41.09         -3.40        31.28 o                         
  -8  22   1          7.79         48.94        32.35 o                         
  -6  22   1         29.35         35.75        30.22 o                         
  -4  22   1         46.01         66.61        28.09 o                         
  -2  22   1        490.97        475.53        46.62 o                         
   0  22   1        786.18        824.98        54.93 o                         
   2  22   1        103.70        144.71        30.01 o                         
   4  22   1         97.76         67.89        29.37 o                         
   6  22   1         49.78        103.85        29.37 o                         
   8  22   1         51.23         -2.55        33.84 o                         
  -7  23   1         84.41        126.19        33.84 o                         
  -5  23   1         44.48         65.12        28.30 o                         
  -3  23   1        204.85        191.54        32.35 o                         
  -1  23   1        161.99        194.52        33.41 o                         
   1  23   1          1.31         26.17        28.09 o                         
   3  23   1         39.09         33.62        25.11 o                         
   5  23   1        179.88        134.93        36.60 o                         
   7  23   1        234.12        252.83        43.84 o                         
  -6  24   1        160.05        151.74        37.67 o                         
  -4  24   1        765.08        789.80        62.16 o                         
  -2  24   1        715.23        592.24        56.41 o                         
   0  24   1         59.22         58.31        26.60 o                         
   2  24   1        578.62        736.30        52.79 o                         
   4  24   1        307.11        271.36        41.29 o                         
   6  24   1        483.70        577.03        55.13 o                         
  -5  25   1         76.80        115.98        33.84 o                         
  -3  25   1         93.58        137.90        32.35 o                         
  -1  25   1         35.23        125.13        27.88 o                         
   1  25   1         26.58         -6.60        28.09 o                         
   3  25   1         98.49        124.49        33.41 o                         
   5  25   1        242.73        213.04        44.69 o                         
  -4  26   1          1.78         -6.17        34.69 o                         
  -2  26   1          1.34         26.81        28.09 o                         
   0  26   1         12.55        -25.32        25.32 o                         
   2  26   1         39.11         60.65        29.79 o                         
   4  26   1        108.31        167.91        41.92 o                         
  -3  27   1        635.13        589.64        58.54 o                         
  -1  27   1        137.10        154.71        38.09 o                         
   1  27   1         57.66         66.61        32.77 o                         
   3  27   1        447.30        400.57        54.06 o                         
  -2  28   1          3.79         88.74        34.26 o                         
   0  28   1         56.47        141.09        35.54 o                         
 -12   0   2        212.18        242.19        36.61 o                         
 -10   0   2        324.13        291.38        34.91 o                         
  -8   0   2       7651.67       8227.50       128.45 o                         
  -6   0   2        543.23        582.54        32.15 o                         
  -4   0   2       7786.37       7895.97        87.41 o                         
  -2   0   2       6030.90       5865.73        58.56 o                         
   0   0   2      98351.95      97912.21      1733.32 o                         
   2   0   2      65360.33      61967.46      1154.34 o                         
   4   0   2       4226.66       3972.59        67.60 o                         
   6   0   2       9658.79       9317.10       124.51 o                         
   8   0   2       2703.73       2712.47        79.31 o                         
  10   0   2       1262.44       1319.70        65.80 o                         
  12   0   2        147.47         84.27        37.88 o                         
 -13   1   2         10.10         23.41        31.49 o                         
 -11   1   2          7.73         62.56        23.41 o                         
  -9   1   2         21.18         37.45        22.98 o                         
  -7   1   2        376.57        341.66        30.23 o                         
  -5   1   2       1483.09       1425.78        42.42 o                         
  -3   1   2        136.82        152.62        15.75 o                         
  -1   1   2       2573.37       2351.54        32.83 o                         
   1   1   2       1430.51       1440.76        29.48 o                         
   3   1   2        170.47        170.71        17.67 o                         
   5   1   2        221.81        201.14        22.14 o                         
   7   1   2        117.43         90.87        22.56 o                         
   9   1   2        104.48        106.41        26.18 o                         
  11   1   2         62.07         31.07        30.01 o                         
 -12   2   2         18.38         28.30        27.66 o                         
 -10   2   2         20.21         -3.62        25.11 o                         
  -8   2   2          6.60         56.18        17.45 o                         
  -6   2   2        130.27        104.92        19.15 o                         
  -4   2   2        420.68        396.05        22.78 o                         
  -2   2   2        721.47        771.23        23.87 o                         
   0   2   2        323.73        308.43        15.55 o                         
   2   2   2        145.70        146.66        15.96 o                         
   4   2   2        329.60        345.73        24.27 o                         
   6   2   2         34.79         22.56        15.96 o                         
   8   2   2        110.14         73.85        27.67 o                         
  10   2   2          6.44        -21.49        21.49 o                         
  12   2   2         83.60         65.12        33.84 o                         
 -13   3   2         31.16         40.01        30.64 o                         
 -11   3   2        570.88        533.24        44.06 o                         
  -9   3   2        485.08        546.65        38.74 o                         
  -7   3   2       6450.30       6405.63       107.21 o                         
  -5   3   2       5094.67       5028.28        79.21 o                         
  -3   3   2     122166.78     114633.22      1914.58 o                         
  -1   3   2      34442.74      31789.31       433.10 o                         
   1   3   2        165.62        170.52        15.54 o                         
   3   3   2       1836.52       1657.69        41.39 o                         
   5   3   2       2600.88       2585.81        61.66 o                         
   7   3   2       3505.94       3699.92        87.28 o                         
   9   3   2       3009.18       2971.51        89.34 o                         
  11   3   2        469.70        437.63        46.83 o                         
 -12   4   2         13.98        -20.64        27.45 o                         
 -10   4   2         13.85        -18.73        19.79 o                         
  -8   4   2        323.88        321.40        29.80 o                         
  -6   4   2        102.79         95.56        19.79 o                         
  -4   4   2         57.62         67.04        15.75 o                         
  -2   4   2       7513.85       6706.17        69.98 o                         
   0   4   2       7288.72       6903.48        67.07 o                         
   2   4   2         21.68        -12.13        12.13 o                         
   4   4   2          2.07        -13.41        13.41 o                         
   6   4   2        577.05        533.76        34.28 o                         
   8   4   2         66.11         71.72        24.47 o                         
  10   4   2          6.95        -26.39        26.39 o                         
  12   4   2          6.19         -8.09        26.81 o                         
 -13   5   2         54.82         11.92        30.86 o                         
 -11   5   2         97.13         61.50        30.64 o                         
  -9   5   2         53.79         18.94        21.71 o                         
  -7   5   2       1358.17       1387.97        52.41 o                         
  -5   5   2          4.44        -11.49        15.96 o                         
  -3   5   2       1681.80       1552.54        39.04 o                         
  -1   5   2       8183.87       7573.51        75.05 o                         
   1   5   2       3001.71       2694.98        46.22 o                         
   3   5   2        252.34        251.40        20.44 o                         
   5   5   2        899.93        952.05        40.04 o                         
   7   5   2         98.51         59.16        21.49 o                         
   9   5   2         56.38        114.28        24.69 o                         
  11   5   2          4.96        -19.15        27.66 o                         
 -12   6   2         10.74        -14.68        26.39 o                         
 -10   6   2       1249.12       1302.48        64.31 o                         
  -8   6   2        181.89        191.97        26.60 o                         
  -6   6   2      26668.62      26860.34       223.27 o                         
  -4   6   2      16233.94      15213.92       138.89 o                         
  -2   6   2       2476.80       2243.60        45.51 o                         
   0   6   2       9993.42       9507.92        89.44 o                         
   2   6   2       2086.92       1983.97        45.04 o                         
   4   6   2       5237.90       5514.42        85.60 o                         
   6   6   2       4672.58       4721.77        93.14 o                         
   8   6   2         82.26         90.02        23.41 o                         
  10   6   2        800.64        896.93        58.12 o                         
  12   6   2         20.34         19.15        25.96 o                         
 -13   7   2          5.94         57.67        31.28 o                         
 -11   7   2         15.84        -16.17        24.47 o                         
  -9   7   2         18.22         86.18        22.98 o                         
  -7   7   2        157.80        211.12        24.26 o                         
  -5   7   2         16.18         -6.38        18.30 o                         
  -3   7   2        131.41        136.43        18.94 o                         
  -1   7   2        553.42        537.36        25.13 o                         
   1   7   2       2418.48       2339.85        47.41 o                         
   3   7   2       4935.49       4820.01        76.84 o                         
   5   7   2         66.05        109.17        20.00 o                         
   7   7   2        156.82        178.98        27.88 o                         
   9   7   2         12.07        -19.15        19.15 o                         
  11   7   2          2.20         71.93        26.39 o                         
 -12   8   2         72.97         15.11        35.11 o                         
 -10   8   2         59.70         41.71        23.62 o                         
  -8   8   2         98.78        142.58        22.98 o                         
  -6   8   2       3106.82       3256.32        76.18 o                         
  -4   8   2        543.34        615.99        30.66 o                         
  -2   8   2        159.78        152.82        18.09 o                         
   0   8   2        253.62        315.91        20.01 o                         
   2   8   2       2361.69       2314.58        52.29 o                         
   4   8   2        453.77        436.22        29.17 o                         
   6   8   2         56.21         65.54        19.58 o                         
   8   8   2         14.79         -3.62        22.13 o                         
  10   8   2         58.56         58.10        26.81 o                         
  12   8   2        187.32        178.55        37.24 o                         
 -13   9   2        189.42        122.37        38.31 o                         
 -11   9   2         84.82        105.77        30.01 o                         
  -9   9   2      10722.83      10193.88       165.19 o                         
  -7   9   2        555.87        606.09        38.53 o                         
  -5   9   2      10645.39      11100.28       133.67 o                         
  -3   9   2      15047.89      14820.72       143.49 o                         
  -1   9   2        375.91        418.56        24.70 o                         
   1   9   2      18731.23      18923.68       160.24 o                         
   3   9   2        117.74        124.08        18.09 o                         
   5   9   2       1068.39       1159.11        47.07 o                         
   7   9   2        942.25        905.63        50.25 o                         
   9   9   2        522.28        543.87        45.34 o                         
  11   9   2       1632.64       1523.87        81.36 o                         
 -12  10   2        211.42        272.62        38.73 o                         
 -10  10   2       1170.77       1063.01        62.82 o                         
  -8  10   2       1590.70       1622.64        63.48 o                         
  -6  10   2         65.36         59.80        19.15 o                         
  -4  10   2        188.62        243.06        25.97 o                         
  -2  10   2       2736.50       2659.93        59.34 o                         
   0  10   2        159.53        137.71        18.52 o                         
   2  10   2       2155.26       2054.85        54.18 o                         
   4  10   2        381.98        417.23        29.16 o                         
   6  10   2        269.15        280.10        28.52 o                         
   8  10   2        203.08        196.01        32.14 o                         
  10  10   2        368.48        425.68        43.21 o                         
  12  10   2         30.14        113.64        37.45 o                         
 -11  11   2        673.83        610.10        56.20 o                         
  -9  11   2       3804.86       3827.81       105.79 o                         
  -7  11   2        169.40        158.77        26.82 o                         
  -5  11   2         20.13          6.17        18.09 o                         
  -3  11   2        504.73        652.55        33.00 o                         
  -1  11   2       1675.25       1701.65        49.25 o                         
   1  11   2       1867.98       1793.60        50.75 o                         
   3  11   2       2533.65       2483.90        64.20 o                         
   5  11   2         33.09         35.96        19.37 o                         
   7  11   2         98.70         87.89        27.45 o                         
   9  11   2        606.46        493.01        48.11 o                         
  11  11   2         18.98        112.78        28.52 o                         
 -12  12   2       3543.68       3398.44       119.16 o                         
 -10  12   2        371.78        473.57        45.76 o                         
  -8  12   2       5891.36       5755.44       123.89 o                         
  -6  12   2        215.36        253.06        28.52 o                         
  -4  12   2       2005.69       2186.29        62.46 o                         
  -2  12   2       1810.03       1545.74        50.74 o                         
   0  12   2      30139.88      32154.09       248.13 o                         
   2  12   2       1541.50       1797.56        54.77 o                         
   4  12   2       1740.45       1796.67        59.46 o                         
   6  12   2       5758.43       5875.88       116.02 o                         
   8  12   2       3546.16       3433.86       101.08 o                         
  10  12   2         30.48          8.09        31.92 o                         
 -11  13   2        664.07        652.66        58.11 o                         
  -9  13   2        291.03        316.70        40.01 o                         
  -7  13   2       1521.46       1577.17        62.63 o                         
  -5  13   2        307.48        244.78        27.88 o                         
  -3  13   2        274.25        234.77        26.18 o                         
  -1  13   2          4.77        -16.17        16.17 o                         
   1  13   2       1618.09       1563.84        52.00 o                         
   3  13   2         27.14         -5.11        19.58 o                         
   5  13   2       1290.25       1199.40        54.31 o                         
   7  13   2        956.30        853.20        53.44 o                         
   9  13   2         92.22        129.17        33.20 o                         
  11  13   2         26.67        -32.56        32.56 o                         
 -12  14   2        201.98        159.19        42.78 o                         
 -10  14   2          4.58         52.14        27.24 o                         
  -8  14   2        985.55       1043.34        59.19 o                         
  -6  14   2       1122.70       1025.21        53.24 o                         
  -4  14   2        176.29        164.52        24.26 o                         
  -2  14   2        711.81        735.46        38.54 o                         
   0  14   2        241.35        224.55        25.97 o                         
   2  14   2         45.69         49.80        18.51 o                         
   4  14   2        392.65        398.05        35.55 o                         
   6  14   2        387.05        487.22        38.74 o                         
   8  14   2        266.90        253.91        37.03 o                         
  10  14   2         62.16        144.92        32.35 o                         
 -11  15   2       1563.52       1339.13        78.16 o                         
  -9  15   2        140.41        204.30        33.62 o                         
  -7  15   2       1994.40       1981.74        75.00 o                         
  -5  15   2       1163.69       1155.60        54.95 o                         
  -3  15   2          5.77        -16.17        19.58 o                         
  -1  15   2        558.50        667.43        38.11 o                         
   1  15   2        469.08        377.44        29.80 o                         
   3  15   2        246.62        340.33        31.71 o                         
   5  15   2       6625.50       6446.40       124.62 o                         
   7  15   2        158.27        145.99        35.33 o                         
   9  15   2        134.90        124.92        31.07 o                         
 -10  16   2          8.48         18.51        26.60 o                         
  -8  16   2         14.64        -27.03        28.30 o                         
  -6  16   2        175.65        214.95        30.43 o                         
  -4  16   2        691.80        672.14        43.22 o                         
  -2  16   2        641.83        587.40        37.90 o                         
   0  16   2         11.31         27.66        17.88 o                         
   2  16   2         71.90        123.22        25.11 o                         
   4  16   2       1469.28       1467.24        63.05 o                         
   6  16   2        864.81        987.70        56.42 o                         
   8  16   2         69.69         58.31        27.88 o                         
  10  16   2         21.93         11.07        29.58 o                         
 -11  17   2        155.72         63.42        36.82 o                         
  -9  17   2         74.61         91.51        32.77 o                         
  -7  17   2          5.94        -27.24        27.24 o                         
  -5  17   2        184.96        169.62        27.45 o                         
  -3  17   2        694.67        658.30        41.94 o                         
  -1  17   2        800.65        703.71        41.52 o                         
   1  17   2         37.74         16.39        21.49 o                         
   3  17   2       2618.16       2657.75        81.86 o                         
   5  17   2        806.09        837.15        52.16 o                         
   7  17   2        156.94        171.96        32.35 o                         
   9  17   2         22.20         -7.02        30.64 o                         
 -10  18   2         11.42         28.94        30.43 o                         
  -8  18   2        139.88        126.62        34.48 o                         
  -6  18   2        306.28        285.63        37.46 o                         
  -4  18   2       3527.86       3342.93        93.00 o                         
  -2  18   2       2859.62       2882.33        82.52 o                         
   0  18   2       2313.05       2285.77        74.17 o                         
   2  18   2       3418.13       3496.54        93.00 o                         
   4  18   2        514.79        472.99        43.00 o                         
   6  18   2       2224.37       2243.24        85.66 o                         
   8  18   2        607.52        607.09        53.64 o                         
  -9  19   2         63.08         80.87        27.45 o                         
  -7  19   2          1.88         22.56        25.75 o                         
  -5  19   2         25.73         26.39        25.32 o                         
  -3  19   2        594.48        551.79        41.51 o                         
  -1  19   2        445.31        401.03        40.02 o                         
   1  19   2       1251.53       1278.28        61.55 o                         
   3  19   2       1585.16       1557.76        70.29 o                         
   5  19   2        516.72        488.09        45.98 o                         
   7  19   2         34.92         33.62        29.15 o                         
   9  19   2          1.88        -30.86        30.86 o                         
  -8  20   2         39.32         10.00        29.58 o                         
  -6  20   2          7.41        -22.98        22.98 o                         
  -4  20   2         57.76         63.84        23.83 o                         
  -2  20   2        313.51        316.28        36.82 o                         
   0  20   2        653.71        603.54        46.84 o                         
   2  20   2        525.96        509.82        44.28 o                         
   4  20   2        132.49        152.38        30.22 o                         
   6  20   2         27.66        -26.17        26.17 o                         
   8  20   2         14.50          2.55        28.73 o                         
  -9  21   2        363.70        236.25        43.21 o                         
  -7  21   2         82.70        164.29        32.56 o                         
  -5  21   2         68.73        129.17        29.37 o                         
  -3  21   2        401.54        403.56        41.72 o                         
  -1  21   2        684.68        610.56        46.20 o                         
   1  21   2       2324.92       2358.60        83.11 o                         
   3  21   2         81.81        117.47        27.88 o                         
   5  21   2        145.92        163.23        33.20 o                         
   7  21   2         88.78        110.45        32.35 o                         
  -8  22   2          8.86        -28.94        28.94 o                         
  -6  22   2         31.82          1.70        28.30 o                         
  -4  22   2        220.38        206.01        36.18 o                         
  -2  22   2         20.92         12.56        23.20 o                         
   0  22   2        337.34        332.03        41.72 o                         
   2  22   2        288.84        317.55        35.97 o                         
   4  22   2          6.41         32.35        28.94 o                         
   6  22   2         19.79         -1.70        28.73 o                         
  -7  23   2         12.54        -29.58        29.58 o                         
  -5  23   2         72.25         66.61        29.58 o                         
  -3  23   2         51.95         12.13        27.88 o                         
  -1  23   2        829.01        850.74        59.19 o                         
   1  23   2        441.73        465.08        45.34 o                         
   3  23   2         24.82         71.71        26.81 o                         
   5  23   2          4.82        -18.73        28.94 o                         
   7  23   2         12.87         52.14        33.41 o                         
  -6  24   2         23.60          4.68        28.94 o                         
  -4  24   2         19.81        130.23        28.30 o                         
  -2  24   2       1231.95       1205.67        70.91 o                         
   0  24   2         86.00         68.31        29.58 o                         
   2  24   2        947.20        926.78        62.59 o                         
   4  24   2         11.19         34.05        29.58 o                         
   6  24   2        117.79        142.37        40.22 o                         
  -5  25   2         10.24        105.34        27.03 o                         
  -3  25   2        115.40         74.27        33.84 o                         
  -1  25   2        557.65        662.85        54.49 o                         
   1  25   2        124.49        231.75        35.97 o                         
   3  25   2         26.48         37.03        28.73 o                         
   5  25   2        139.28        200.90        38.52 o                         
  -4  26   2         19.08        107.04        34.26 o                         
  -2  26   2        174.24        236.65        40.65 o                         
   0  26   2        119.46        137.48        34.26 o                         
   2  26   2         24.84        -29.15        29.15 o                         
   4  26   2        175.58        180.89        43.41 o                         
  -3  27   2        436.11        415.90        52.15 o                         
  -1  27   2         67.85        -15.75        34.26 o                         
   1  27   2         83.60        117.68        31.92 o                         
   3  27   2        141.41        192.81        40.65 o                         
   0  28   2         63.43         78.10        29.58 o                         
 -13   1   3         63.03         91.51        34.05 o                         
 -11   1   3        150.23        103.64        31.71 o                         
  -9   1   3         21.02         -9.58        21.28 o                         
  -7   1   3        886.82        890.83        41.53 o                         
  -5   1   3         90.09         65.97        15.54 o                         
  -3   1   3       2101.14       2001.97        41.43 o                         
  -1   1   3        269.67        271.91        18.52 o                         
   1   1   3         59.06         55.97        14.26 o                         
   3   1   3         10.30        -12.77        12.77 o                         
   5   1   3        178.46        154.09        20.86 o                         
   7   1   3        130.91        116.62        25.75 o                         
   9   1   3        176.97        122.16        30.86 o                         
  11   1   3         56.01         84.06        29.79 o                         
 -12   2   3          4.53        -23.41        23.41 o                         
 -10   2   3        294.41        196.24        33.63 o                         
  -8   2   3        294.06        297.13        30.44 o                         
  -6   2   3        790.75        789.26        37.27 o                         
  -4   2   3       2055.09       1911.27        45.46 o                         
  -2   2   3       3204.14       3226.16        48.61 o                         
   0   2   3        583.89        665.20        23.22 o                         
   2   2   3        141.31        131.33        17.45 o                         
   4   2   3        547.86        465.68        28.11 o                         
   6   2   3        532.59        515.20        35.34 o                         
   8   2   3        127.08        105.77        26.39 o                         
  10   2   3         48.68         41.92        27.03 o                         
  12   2   3          3.68         -8.30        27.24 o                         
 -13   3   3         27.73         29.15        29.37 o                         
 -11   3   3       1147.34       1150.31        64.52 o                         
  -9   3   3       2355.08       2283.03        75.88 o                         
  -7   3   3       3476.10       3451.78        79.61 o                         
  -5   3   3        626.91        589.88        30.03 o                         
  -3   3   3       1080.82        977.58        31.76 o                         
  -1   3   3      26173.04      21704.22       208.06 o                         
   1   3   3       9280.11       9353.73        89.34 o                         
   3   3   3       2262.43       2171.98        49.51 o                         
   5   3   3       4470.14       5033.01        88.26 o                         
   7   3   3        967.21       1056.25        49.83 o                         
   9   3   3       1808.32       1883.25        74.78 o                         
  11   3   3        334.98        319.25        41.08 o                         
 -12   4   3          1.96        -23.62        23.62 o                         
 -10   4   3          9.78         14.90        19.58 o                         
  -8   4   3       1105.49       1071.92        50.90 o                         
  -6   4   3        235.92        184.75        24.90 o                         
  -4   4   3        374.13        324.25        23.84 o                         
  -2   4   3       1807.23       1789.93        39.06 o                         
   0   4   3       1879.76       1692.74        37.58 o                         
   2   4   3        827.16        879.49        31.32 o                         
   4   4   3        327.24        351.03        25.12 o                         
   6   4   3        264.78        299.47        28.95 o                         
   8   4   3         47.05         27.45        21.07 o                         
  10   4   3         22.05         36.60        23.62 o                         
  12   4   3         10.17        -29.37        29.37 o                         
 -13   5   3          5.14         -5.96        27.45 o                         
 -11   5   3         24.07         30.00        24.47 o                         
  -9   5   3          2.75         27.88        21.07 o                         
  -7   5   3        666.38        747.98        38.96 o                         
  -5   5   3        429.99        392.16        26.83 o                         
  -3   5   3       1878.64       1725.73        42.25 o                         
  -1   5   3        151.69        111.54        15.11 o                         
   1   5   3       2467.91       2524.97        49.13 o                         
   3   5   3        469.08        450.96        28.96 o                         
   5   5   3        579.12        627.45        35.77 o                         
   7   5   3          0.28        -16.39        18.09 o                         
   9   5   3         11.50         47.45        23.41 o                         
  11   5   3          0.90         33.20        25.11 o                         
 -12   6   3         72.55         79.16        31.71 o                         
 -10   6   3         68.15        -27.88        27.88 o                         
  -8   6   3        253.77        283.50        30.65 o                         
  -6   6   3      38715.45      38978.62       307.06 o                         
  -4   6   3       5604.20       5570.25        82.26 o                         
  -2   6   3        855.41        885.30        31.32 o                         
   0   6   3      10291.98       9661.97        96.63 o                         
   2   6   3       4830.63       4692.20        72.16 o                         
   4   6   3       6389.08       6652.40        98.52 o                         
   6   6   3         75.14         72.99        19.37 o                         
   8   6   3        318.18        334.38        36.61 o                         
  10   6   3        589.69        636.48        51.94 o                         
  12   6   3        409.46        440.79        48.95 o                         
 -13   7   3        348.15        340.11        48.10 o                         
 -11   7   3         91.81        140.88        31.50 o                         
  -9   7   3         26.98         23.20        19.79 o                         
  -7   7   3        200.39        207.09        26.82 o                         
  -5   7   3       3377.25       3375.92        70.89 o                         
  -3   7   3       3135.64       3124.38        61.10 o                         
  -1   7   3       1248.75       1142.00        34.96 o                         
   1   7   3         22.91         43.41        14.05 o                         
   3   7   3        777.92        740.10        33.86 o                         
   5   7   3         40.13         37.67        17.02 o                         
   7   7   3         54.11         30.64        21.92 o                         
   9   7   3          0.86        -25.32        25.32 o                         
  11   7   3         22.14          0.00        30.00 o                         
 -12   8   3        352.86        419.72        43.42 o                         
 -10   8   3        258.79        313.29        40.65 o                         
  -8   8   3         16.09         29.15        20.22 o                         
  -6   8   3        263.59        267.76        27.67 o                         
  -4   8   3       4707.27       4910.28        81.70 o                         
  -2   8   3        854.40        846.57        33.02 o                         
   0   8   3       2637.45       2447.89        52.74 o                         
   2   8   3       1761.12       1997.72        51.81 o                         
   4   8   3          9.24         30.00        14.68 o                         
   6   8   3         45.68         41.50        18.73 o                         
   8   8   3         11.35          3.62        25.32 o                         
  10   8   3         60.46         41.92        26.39 o                         
  12   8   3         12.24         26.81        34.47 o                         
 -13   9   3         74.59         72.57        40.22 o                         
 -11   9   3        267.97        241.14        40.01 o                         
  -9   9   3       7177.19       7044.55       136.60 o                         
  -7   9   3       1582.17       1510.13        57.52 o                         
  -5   9   3        327.08        280.13        26.61 o                         
  -3   9   3      18797.13      20268.40       172.63 o                         
  -1   9   3       2203.66       2301.77        53.55 o                         
   1   9   3       7457.91       7705.46        98.72 o                         
   3   9   3       3549.32       3517.21        73.24 o                         
   5   9   3        165.39        181.54        25.54 o                         
   7   9   3        184.29        120.25        29.37 o                         
   9   9   3        482.58        465.95        44.27 o                         
  11   9   3          5.30         30.64        28.73 o                         
 -12  10   3        220.59        236.23        46.40 o                         
 -10  10   3        558.14        505.77        48.53 o                         
  -8  10   3         45.95         64.48        21.49 o                         
  -6  10   3        192.22        216.24        23.62 o                         
  -4  10   3        540.80        591.88        32.79 o                         
  -2  10   3       1058.99       1072.03        40.05 o                         
   0  10   3       4085.88       3807.98        72.04 o                         
   2  10   3        984.69        866.73        38.13 o                         
   4  10   3          0.11          3.40        16.81 o                         
   6  10   3         28.99         49.80        19.15 o                         
   8  10   3          0.22        -24.26        24.26 o                         
  10  10   3        153.14        150.25        33.84 o                         
 -11  11   3         92.75         97.47        32.56 o                         
  -9  11   3         81.67         59.80        28.09 o                         
  -7  11   3          7.65        -20.43        20.43 o                         
  -5  11   3         30.61         15.53        17.88 o                         
  -3  11   3        107.13        129.39        18.94 o                         
  -1  11   3       1630.78       1683.10        49.88 o                         
   1  11   3         46.30         44.90        17.45 o                         
   3  11   3        270.78        286.28        25.97 o                         
   5  11   3         39.40        -11.70        20.00 o                         
   7  11   3        114.48        101.72        27.88 o                         
   9  11   3         32.96         22.34        23.83 o                         
  11  11   3         26.95         -1.06        36.60 o                         
 -12  12   3       1395.77       1139.27        77.09 o                         
 -10  12   3       1896.26       1931.50        81.16 o                         
  -8  12   3        141.11        116.62        27.88 o                         
  -6  12   3        475.63        497.49        38.10 o                         
  -4  12   3        185.66        174.52        22.56 o                         
  -2  12   3       6379.59       6575.98       101.69 o                         
   0  12   3        855.59        889.80        40.25 o                         
   2  12   3        585.68        574.86        34.07 o                         
   4  12   3        479.65        412.13        33.21 o                         
   6  12   3       1710.57       1736.11        68.39 o                         
   8  12   3       1716.51       1717.11        74.98 o                         
  10  12   3         80.36          8.51        30.43 o                         
 -11  13   3        279.56        195.16        37.67 o                         
  -9  13   3        327.43        324.79        40.01 o                         
  -7  13   3        870.97        918.76        50.04 o                         
  -5  13   3        511.17        466.21        34.91 o                         
  -3  13   3         56.95         48.73        17.45 o                         
  -1  13   3        893.01        876.16        40.04 o                         
   1  13   3        368.70        422.12        30.87 o                         
   3  13   3        205.52        189.85        25.54 o                         
   5  13   3         45.69         63.63        24.26 o                         
   7  13   3        696.35        573.10        46.20 o                         
   9  13   3         42.80         34.69        28.52 o                         
  11  13   3         14.15        -15.32        35.96 o                         
 -12  14   3        552.47        512.56        57.68 o                         
 -10  14   3          8.92        -24.90        24.90 o                         
  -8  14   3        134.20        153.44        30.22 o                         
  -6  14   3        273.34        246.89        31.71 o                         
  -4  14   3        298.54        260.10        29.37 o                         
  -2  14   3        425.20        453.85        31.08 o                         
   0  14   3        817.16        769.80        40.46 o                         
   2  14   3          7.08        -16.81        16.81 o                         
   4  14   3        164.69        115.35        25.75 o                         
   6  14   3        761.57        743.45        50.46 o                         
   8  14   3         11.55         -5.96        25.54 o                         
  10  14   3         52.76         78.74        29.58 o                         
 -11  15   3        479.89        409.95        50.87 o                         
  -9  15   3        535.33        575.37        47.68 o                         
  -7  15   3       4046.77       3844.42       102.62 o                         
  -5  15   3       4472.21       4666.88       103.75 o                         
  -3  15   3       3811.52       3631.20        86.22 o                         
  -1  15   3        299.53        279.90        30.01 o                         
   1  15   3         42.19        -20.22        20.22 o                         
   3  15   3       5935.55       6166.96       115.62 o                         
   5  15   3        673.36        517.75        42.58 o                         
   7  15   3         14.50        -25.11        25.11 o                         
   9  15   3         23.91          3.40        35.96 o                         
 -10  16   3         13.46         50.65        26.60 o                         
  -8  16   3          2.31         58.31        25.11 o                         
  -6  16   3        961.13       1020.36        53.87 o                         
  -4  16   3       1295.23       1482.65        60.06 o                         
  -2  16   3        403.31        385.49        32.78 o                         
   0  16   3        119.56         70.23        22.13 o                         
   2  16   3        416.03        444.88        36.40 o                         
   4  16   3        860.95        916.84        51.53 o                         
   6  16   3        174.91        179.19        31.71 o                         
   8  16   3         17.35         46.18        26.39 o                         
  10  16   3         76.57         91.93        34.90 o                         
 -11  17   3         90.12        170.46        34.05 o                         
  -9  17   3          4.81         41.71        28.30 o                         
  -7  17   3         27.87         98.74        23.83 o                         
  -5  17   3       1100.60       1045.80        55.58 o                         
  -3  17   3        372.20        364.83        33.63 o                         
  -1  17   3         11.55          0.64        19.36 o                         
   1  17   3         85.84         94.91        23.20 o                         
   3  17   3       1119.40       1066.49        56.22 o                         
   5  17   3        458.76        437.00        41.51 o                         
   7  17   3         35.30        -21.28        28.09 o                         
   9  17   3         29.04         81.50        34.47 o                         
 -10  18   3         88.36        160.03        37.24 o                         
  -8  18   3        171.00        216.44        34.90 o                         
  -6  18   3        419.58        422.08        41.93 o                         
  -4  18   3       2754.32       2720.82        88.04 o                         
  -2  18   3        381.54        426.77        37.25 o                         
   0  18   3        853.06        869.58        49.40 o                         
   2  18   3       3234.24       3018.43        88.71 o                         
   4  18   3        724.85        763.44        49.82 o                         
   6  18   3        138.36        107.47        33.20 o                         
   8  18   3        102.35        113.21        31.50 o                         
  -9  19   3         49.80         62.35        27.66 o                         
  -7  19   3        317.43        382.04        44.48 o                         
  -5  19   3         51.79         81.29        25.32 o                         
  -3  19   3        171.08        128.54        26.60 o                         
  -1  19   3        263.41        211.13        32.99 o                         
   1  19   3       1860.94       1932.85        72.87 o                         
   3  19   3        612.65        627.14        47.26 o                         
   5  19   3        271.93        247.95        36.39 o                         
   7  19   3         37.74         49.58        26.81 o                         
   9  19   3         11.56        -15.32        30.43 o                         
  -8  20   3         56.92        100.87        28.94 o                         
  -6  20   3        209.66        137.91        37.88 o                         
  -4  20   3         62.25         36.39        24.26 o                         
  -2  20   3        263.24        279.02        35.33 o                         
   0  20   3        704.31        779.61        51.09 o                         
   2  20   3        722.13        768.75        50.67 o                         
   4  20   3        247.96        306.05        36.39 o                         
   6  20   3         61.81         80.44        31.92 o                         
   8  20   3         12.51        -23.20        31.49 o                         
  -9  21   3         51.67         61.07        35.54 o                         
  -7  21   3         73.78         29.58        31.92 o                         
  -5  21   3         71.59         57.67        27.24 o                         
  -3  21   3        297.55        299.46        38.95 o                         
  -1  21   3       4818.56       4679.05       116.10 o                         
   1  21   3        411.93        581.72        46.83 o                         
   3  21   3        336.73        327.99        40.65 o                         
   5  21   3         85.54         47.67        32.99 o                         
   7  21   3          3.33        -11.92        30.22 o                         
  -8  22   3         21.68         61.07        32.56 o                         
  -6  22   3          6.78        -27.24        27.24 o                         
  -4  22   3        444.46        425.70        45.34 o                         
  -2  22   3        813.76        763.67        53.86 o                         
   0  22   3       1796.94       1966.19        80.31 o                         
   2  22   3        237.22        225.81        37.88 o                         
   4  22   3        100.75         82.36        29.37 o                         
   6  22   3          9.66         -1.06        27.45 o                         
  -7  23   3         33.75         22.77        28.52 o                         
  -5  23   3          1.15         18.09        29.79 o                         
  -3  23   3         55.55         41.50        27.03 o                         
  -1  23   3        680.96        642.05        51.73 o                         
   1  23   3        125.85        107.47        34.90 o                         
   3  23   3         66.70        100.66        32.35 o                         
   5  23   3          4.14        -14.90        27.66 o                         
  -6  24   3         20.38         98.10        35.54 o                         
  -4  24   3        197.89        154.72        38.52 o                         
  -2  24   3        540.49        528.32        49.60 o                         
   0  24   3        156.05        194.51        35.97 o                         
   2  24   3        286.72        414.81        44.69 o                         
   4  24   3        110.14        116.41        33.84 o                         
   6  24   3         17.12         47.24        35.32 o                         
  -5  25   3          1.27        -31.49        31.49 o                         
  -3  25   3        665.25        717.16        59.18 o                         
  -1  25   3        109.46        113.21        35.96 o                         
   1  25   3         42.60         38.73        27.24 o                         
   3  25   3          7.87         28.30        30.00 o                         
   5  25   3         17.54         -6.60        28.73 o                         
  -4  26   3        586.92        652.20        56.41 o                         
  -2  26   3        355.82        296.48        47.04 o                         
   0  26   3        608.45        584.53        53.85 o                         
   2  26   3         28.25        -25.32        25.32 o                         
   4  26   3          1.00         16.60        31.92 o                         
  -3  27   3        108.71         67.03        37.03 o                         
  -1  27   3         39.38        159.18        35.96 o                         
   1  27   3        283.67        323.07        47.25 o                         
 -12   0   4       2038.12       1948.00        86.07 o                         
 -10   0   4       3512.82       3334.15        96.83 o                         
  -8   0   4        481.29        521.55        37.68 o                         
  -6   0   4       7721.99       7966.08       111.07 o                         
  -4   0   4       3170.04       3073.34        58.12 o                         
  -2   0   4       2298.46       2491.95        46.57 o                         
   0   0   4       4350.95       4192.21        58.75 o                         
   2   0   4       5319.65       5335.60        75.66 o                         
   4   0   4        470.16        344.69        27.89 o                         
   6   0   4      15771.23      16431.64       180.57 o                         
   8   0   4       2293.27       2341.11        79.28 o                         
  10   0   4        109.09         71.08        28.94 o                         
  12   0   4        439.45        391.85        50.02 o                         
 -13   1   4         20.42        -27.45        27.45 o                         
 -11   1   4        384.86        332.25        41.72 o                         
  -9   1   4        509.11        541.76        39.59 o                         
  -7   1   4          4.10         -6.17        17.24 o                         
  -5   1   4       1630.64       1505.75        45.62 o                         
  -3   1   4       1175.16       1229.37        35.81 o                         
  -1   1   4         83.91         70.02        14.90 o                         
   1   1   4         80.38         94.71        15.54 o                         
   3   1   4        223.75        230.10        21.07 o                         
   5   1   4         43.08          2.13        17.66 o                         
   7   1   4        103.25        137.69        23.41 o                         
   9   1   4          1.70        -26.81        26.81 o                         
  11   1   4         12.76          3.40        39.58 o                         
 -12   2   4          3.60         -9.36        26.60 o                         
 -10   2   4        546.37        478.96        42.79 o                         
  -8   2   4         21.08          8.30        19.79 o                         
  -6   2   4         53.85         60.44        15.75 o                         
  -4   2   4        345.27        348.08        24.06 o                         
  -2   2   4        732.13        722.68        27.70 o                         
   0   2   4         49.58         49.59        13.62 o                         
   2   2   4         30.23         34.90        13.62 o                         
   4   2   4          6.57         16.17        14.04 o                         
   6   2   4         14.55         -9.15        18.30 o                         
   8   2   4          3.80         75.33        23.62 o                         
  10   2   4         35.74        132.15        25.75 o                         
  12   2   4         18.13         55.54        28.30 o                         
 -13   3   4        277.21        227.51        40.86 o                         
 -11   3   4         75.36         29.37        28.73 o                         
  -9   3   4        710.01        749.84        45.99 o                         
  -7   3   4        282.37        305.44        26.18 o                         
  -5   3   4        518.44        534.85        29.81 o                         
  -3   3   4        144.80        150.90        16.60 o                         
  -1   3   4        107.72         68.75        15.11 o                         
   1   3   4       4396.09       4215.74        64.89 o                         
   3   3   4      15698.06      15866.83       147.92 o                         
   5   3   4        361.67        388.48        29.59 o                         
   7   3   4         36.08         38.94        22.77 o                         
   9   3   4         33.54        -18.94        26.17 o                         
  11   3   4        183.66        250.91        39.58 o                         
 -12   4   4          4.85         80.65        28.09 o                         
 -10   4   4        385.21        387.17        37.89 o                         
  -8   4   4        170.31        153.02        24.47 o                         
  -6   4   4       1100.50       1082.35        44.31 o                         
  -4   4   4       2031.17       2216.19        52.26 o                         
  -2   4   4        127.49        115.15        15.54 o                         
   0   4   4          9.15         -4.26        12.56 o                         
   2   4   4        634.70        554.35        29.82 o                         
   4   4   4       1600.69       1799.47        53.71 o                         
   6   4   4         31.83        -20.43        20.43 o                         
   8   4   4          3.31        -12.13        22.13 o                         
  10   4   4          2.21        -18.51        23.62 o                         
  12   4   4         50.96          0.00        35.96 o                         
 -13   5   4         73.60         71.08        34.90 o                         
 -11   5   4         31.08         37.24        25.96 o                         
  -9   5   4        155.02        232.83        29.58 o                         
  -7   5   4        624.27        643.19        39.17 o                         
  -5   5   4       1120.26       1080.99        40.90 o                         
  -3   5   4       2832.82       2726.33        55.96 o                         
  -1   5   4        290.37        268.24        20.44 o                         
   1   5   4        288.41        258.22        21.93 o                         
   3   5   4       1347.27       1324.02        44.54 o                         
   5   5   4          7.69        -14.90        14.90 o                         
   7   5   4         25.07         27.45        21.71 o                         
   9   5   4         34.79         81.93        24.26 o                         
  11   5   4        174.21        173.45        36.39 o                         
 -12   6   4        258.21        227.94        45.33 o                         
 -10   6   4        280.35        292.43        37.88 o                         
  -8   6   4        127.12        138.76        24.69 o                         
  -6   6   4       4088.02       4292.48        84.58 o                         
  -4   6   4        351.87        354.23        25.76 o                         
  -2   6   4       5211.34       4740.71        72.21 o                         
   0   6   4       9986.73      10134.90       106.52 o                         
   2   6   4       6183.11       7013.19        94.30 o                         
   4   6   4       9211.35       9900.78       127.26 o                         
   6   6   4        129.19        162.17        24.47 o                         
   8   6   4        352.19        359.71        37.04 o                         
  10   6   4         73.21        110.23        32.56 o                         
 -13   7   4        382.48        520.60        48.74 o                         
 -11   7   4        361.15        403.33        45.34 o                         
  -9   7   4         26.54        -21.92        21.92 o                         
  -7   7   4         81.91         66.82        18.30 o                         
  -5   7   4        482.42        457.30        30.44 o                         
  -3   7   4       2192.95       2253.50        53.55 o                         
  -1   7   4       4470.77       4648.43        73.62 o                         
   1   7   4       2262.01       2326.58        54.84 o                         
   3   7   4        652.73        829.17        37.26 o                         
   5   7   4        166.56        142.59        23.84 o                         
   7   7   4         35.97         21.71        24.47 o                         
   9   7   4        178.52        151.95        33.20 o                         
  11   7   4         80.73         23.83        37.03 o                         
 -12   8   4        247.10        263.27        44.27 o                         
 -10   8   4        143.47         98.32        31.28 o                         
  -8   8   4         27.58         33.41        21.71 o                         
  -6   8   4        211.92        224.33        24.48 o                         
  -4   8   4         12.45          9.58        16.17 o                         
  -2   8   4       2335.82       2443.34        56.12 o                         
   0   8   4       3952.81       4175.81        73.33 o                         
   2   8   4        326.96        384.23        25.76 o                         
   4   8   4         36.24          3.83        15.53 o                         
   6   8   4         40.89        -20.85        20.85 o                         
   8   8   4        184.08         87.68        31.71 o                         
  10   8   4         14.66         25.96        24.68 o                         
 -13   9   4        486.74        506.58        55.13 o                         
 -11   9   4        216.50        171.32        38.31 o                         
  -9   9   4       3146.53       3163.61        94.46 o                         
  -7   9   4       2090.88       1985.10        66.50 o                         
  -5   9   4        732.37        688.42        35.99 o                         
  -3   9   4       7151.30       7950.86       106.33 o                         
  -1   9   4       1963.74       1762.60        49.05 o                         
   1   9   4      10516.43      11244.58       125.43 o                         
   3   9   4        342.17        403.59        29.16 o                         
   5   9   4         55.61         32.77        21.71 o                         
   7   9   4       2309.79       2328.32        79.71 o                         
   9   9   4         81.51         44.69        30.22 o                         
  11   9   4        140.55         73.42        35.97 o                         
 -12  10   4        343.87        331.17        47.46 o                         
 -10  10   4        412.76        395.26        43.85 o                         
  -8  10   4        764.35        804.79        49.82 o                         
  -6  10   4        177.92        166.43        25.54 o                         
  -4  10   4         79.02         58.52        19.37 o                         
  -2  10   4         63.18         35.75        16.81 o                         
   0  10   4        405.48        368.51        27.04 o                         
   2  10   4        321.62        354.84        27.25 o                         
   4  10   4         62.80         51.29        21.49 o                         
   6  10   4          7.31        -19.36        19.36 o                         
   8  10   4        155.83         97.68        31.07 o                         
  10  10   4          3.07        -30.43        30.43 o                         
 -11  11   4        374.06        486.77        46.82 o                         
  -9  11   4        989.99       1112.12        58.55 o                         
  -7  11   4        957.98        940.99        50.25 o                         
  -5  11   4         20.29        -17.45        17.45 o                         
  -3  11   4         23.68        -15.11        15.11 o                         
  -1  11   4       1530.72       1607.32        50.72 o                         
   1  11   4        157.63        200.27        22.99 o                         
   3  11   4         48.08         -0.43        17.66 o                         
   5  11   4        115.07        117.90        24.47 o                         
   7  11   4        327.65        286.48        37.03 o                         
   9  11   4         68.26         39.16        26.60 o                         
  11  11   4         43.99         -2.77        33.62 o                         
 -12  12   4       1871.33       1765.75        87.12 o                         
 -10  12   4       3019.29       2936.91       100.61 o                         
  -8  12   4        613.18        600.33        44.28 o                         
  -6  12   4       1053.53       1002.20        48.77 o                         
  -4  12   4        260.17        232.00        26.18 o                         
  -2  12   4      11400.05      11383.94       138.23 o                         
   0  12   4       1570.65       1931.13        57.96 o                         
   2  12   4       7002.95       7152.46       115.59 o                         
   4  12   4        371.49        451.47        34.48 o                         
   6  12   4        379.29        350.56        40.02 o                         
   8  12   4         22.42          4.47        27.45 o                         
  10  12   4       1764.50       1866.00        89.24 o                         
 -11  13   4        118.50        141.73        34.05 o                         
  -9  13   4        955.37        825.91        56.21 o                         
  -7  13   4        184.62        220.49        31.29 o                         
  -5  13   4         55.17         25.11        18.51 o                         
  -3  13   4        383.38        343.35        30.87 o                         
  -1  13   4        372.70        416.37        30.01 o                         
   1  13   4         21.08         13.41        17.88 o                         
   3  13   4          8.22         -8.30        18.73 o                         
   5  13   4          2.72        -15.96        19.15 o                         
   7  13   4         17.13         54.69        22.13 o                         
   9  13   4        123.46        173.44        33.62 o                         
 -12  14   4        461.39        455.70        53.85 o                         
 -10  14   4         86.20         22.13        31.92 o                         
  -8  14   4        425.57        427.20        40.02 o                         
  -6  14   4        297.20        337.35        32.35 o                         
  -4  14   4        204.74        229.43        26.18 o                         
  -2  14   4        525.88        520.30        36.40 o                         
   0  14   4        243.38        254.98        25.97 o                         
   2  14   4         29.70         14.90        20.00 o                         
   4  14   4         28.22         45.11        23.20 o                         
   6  14   4         18.38         -9.15        22.77 o                         
   8  14   4          0.04         34.05        33.20 o                         
  10  14   4          4.24        -28.73        28.73 o                         
 -11  15   4        263.26        297.53        45.33 o                         
  -9  15   4         41.62         94.48        28.73 o                         
  -7  15   4        923.62        873.19        53.87 o                         
  -5  15   4       1464.15       1532.21        63.90 o                         
  -3  15   4        469.03        466.62        35.34 o                         
  -1  15   4        758.63        737.14        42.80 o                         
   1  15   4       1940.46       2097.01        67.77 o                         
   3  15   4        384.48        427.20        35.97 o                         
   5  15   4       4552.16       4816.10       113.96 o                         
   7  15   4        103.13         23.62        33.62 o                         
   9  15   4        696.14        809.13        61.31 o                         
 -10  16   4        110.72        167.48        33.84 o                         
  -8  16   4         21.45         -4.26        23.62 o                         
  -6  16   4        550.67        443.63        42.15 o                         
  -4  16   4         73.34         69.38        25.11 o                         
  -2  16   4        452.75        494.92        36.19 o                         
   0  16   4         22.28         21.92        21.49 o                         
   2  16   4        547.31        565.20        42.36 o                         
   4  16   4        175.77        123.01        29.80 o                         
   6  16   4          4.18        -22.34        22.34 o                         
   8  16   4         19.55         61.50        27.88 o                         
 -11  17   4         75.44        116.62        36.39 o                         
  -9  17   4        352.39        439.51        44.27 o                         
  -7  17   4         23.95         48.73        24.47 o                         
  -5  17   4         33.32         20.85        22.56 o                         
  -3  17   4          1.07         16.81        20.64 o                         
  -1  17   4        155.63         81.08        26.18 o                         
   1  17   4        260.33        284.35        33.84 o                         
   3  17   4         45.94         65.12        22.77 o                         
   5  17   4         57.24         38.30        24.90 o                         
   7  17   4        129.71        185.79        31.50 o                         
   9  17   4         34.30         95.76        30.86 o                         
 -10  18   4        236.03        175.15        39.80 o                         
  -8  18   4        199.07        246.45        36.82 o                         
  -6  18   4        463.26        431.46        42.36 o                         
  -4  18   4         84.22         22.13        23.62 o                         
  -2  18   4        100.66        142.58        27.67 o                         
   0  18   4        221.88        165.16        32.35 o                         
   2  18   4       2640.74       2520.63        85.26 o                         
   4  18   4        237.75        266.46        32.78 o                         
   6  18   4         90.47         96.62        28.30 o                         
   8  18   4        249.69        205.59        38.73 o                         
  -9  19   4         11.92        -26.17        26.17 o                         
  -7  19   4         86.17         45.54        31.07 o                         
  -5  19   4        119.26         59.80        28.52 o                         
  -3  19   4        286.00        326.70        33.63 o                         
  -1  19   4         71.69        130.45        29.37 o                         
   1  19   4        145.37         40.01        29.37 o                         
   3  19   4        439.79        499.78        43.42 o                         
   5  19   4         12.60         24.05        24.26 o                         
   7  19   4         34.86         -3.40        25.75 o                         
  -8  20   4         79.85         35.54        33.84 o                         
  -6  20   4        315.19        248.17        37.88 o                         
  -4  20   4         34.42         67.25        25.32 o                         
  -2  20   4          0.72         -2.55        24.68 o                         
   0  20   4       1037.74       1037.63        58.34 o                         
   2  20   4        456.53        492.55        43.21 o                         
   4  20   4         26.68        -14.90        27.03 o                         
   6  20   4         14.37         51.71        26.81 o                         
   8  20   4         91.77         24.05        34.47 o                         
  -9  21   4         12.03        -28.73        28.73 o                         
  -7  21   4        139.30        186.42        34.05 o                         
  -5  21   4        170.11        136.84        33.41 o                         
  -3  21   4        133.12        154.50        32.56 o                         
  -1  21   4        921.67        805.67        56.00 o                         
   1  21   4        170.96        145.36        31.92 o                         
   3  21   4       1063.53       1135.96        64.30 o                         
   5  21   4        205.79        202.18        34.90 o                         
   7  21   4          8.77         32.35        30.86 o                         
  -8  22   4         12.64        -27.66        27.66 o                         
  -6  22   4          4.07         23.20        25.54 o                         
  -4  22   4        228.52        164.73        40.22 o                         
  -2  22   4        647.34        761.67        54.07 o                         
   0  22   4        468.72        416.13        44.49 o                         
   2  22   4        215.78        227.30        40.86 o                         
   4  22   4         34.91         44.26        28.09 o                         
   6  22   4         31.50        -28.09        35.75 o                         
  -7  23   4          5.04        -30.22        30.22 o                         
  -5  23   4         55.92         78.10        28.52 o                         
  -3  23   4       1675.74       1801.92        83.07 o                         
  -1  23   4        690.69        679.72        54.28 o                         
   1  23   4        123.47        112.15        33.62 o                         
   3  23   4         95.64         82.36        34.90 o                         
   5  23   4         27.53         18.09        31.71 o                         
  -6  24   4        315.26        378.41        46.61 o                         
  -4  24   4        971.90       1076.24        67.28 o                         
  -2  24   4        623.42        764.20        56.20 o                         
   0  24   4        776.87        804.71        56.84 o                         
   2  24   4         34.37        -21.92        26.17 o                         
   4  24   4        101.04        152.37        33.41 o                         
  -5  25   4        249.20        196.86        40.01 o                         
  -3  25   4        885.30        848.39        64.29 o                         
  -1  25   4        852.68        695.09        60.04 o                         
   1  25   4          8.90         26.60        29.15 o                         
   3  25   4         24.42        -28.09        28.09 o                         
  -4  26   4        595.07        474.89        59.39 o                         
  -2  26   4         98.90        185.14        38.31 o                         
   0  26   4        128.78        151.31        36.82 o                         
   2  26   4         13.96        -26.81        26.81 o                         
  -3  27   4         66.58         46.18        35.75 o                         
  -1  27   4         22.25        -18.94        32.13 o                         
   1  27   4         14.97         12.56        37.45 o                         
 -13   1   5        235.62        247.73        39.80 o                         
 -11   1   5          5.51         30.86        23.62 o                         
  -9   1   5         90.92        105.13        27.67 o                         
  -7   1   5        940.65        939.61        43.87 o                         
  -5   1   5        182.99        184.11        21.50 o                         
  -3   1   5         99.32        126.42        17.24 o                         
  -1   1   5         28.11         28.73        14.47 o                         
   1   1   5        999.06        995.89        35.37 o                         
   3   1   5        236.82        255.21        22.56 o                         
   5   1   5         61.04        103.64        23.41 o                         
   7   1   5         17.95         18.09        18.94 o                         
   9   1   5         12.51        -26.39        26.39 o                         
  11   1   5         15.67          3.62        32.13 o                         
 -12   2   5        156.21         86.40        33.84 o                         
 -10   2   5         15.30        -27.03        27.03 o                         
  -8   2   5        860.69        822.15        44.93 o                         
  -6   2   5       1548.63       1594.44        52.42 o                         
  -4   2   5        128.10        120.67        17.03 o                         
  -2   2   5         37.58         72.78        16.17 o                         
   0   2   5        767.44        800.10        31.74 o                         
   2   2   5       1378.25       1460.39        45.18 o                         
   4   2   5         87.19        113.43        21.28 o                         
   6   2   5          7.05        -17.45        17.45 o                         
   8   2   5        158.53        184.30        30.43 o                         
  10   2   5        117.67        137.90        31.07 o                         
 -13   3   5        485.92        541.70        47.89 o                         
 -11   3   5         51.54         49.58        24.05 o                         
  -9   3   5       2451.64       2519.90        79.93 o                         
  -7   3   5       1485.60       1502.06        54.97 o                         
  -5   3   5        325.98        343.78        25.76 o                         
  -3   3   5        658.75        643.39        30.67 o                         
  -1   3   5       5740.73       5725.57        78.06 o                         
   1   3   5       5537.70       5913.75        83.34 o                         
   3   3   5       4262.24       4472.35        81.85 o                         
   5   3   5       1728.95       1889.97        61.59 o                         
   7   3   5        304.63        289.04        32.99 o                         
   9   3   5        144.11        183.45        32.14 o                         
  11   3   5        192.02        227.29        40.22 o                         
 -12   4   5         83.66         81.29        33.84 o                         
 -10   4   5         13.35          7.66        23.83 o                         
  -8   4   5        251.93        335.22        30.86 o                         
  -6   4   5       1313.86       1394.84        49.85 o                         
  -4   4   5       1546.68       1595.09        47.32 o                         
  -2   4   5        474.02        394.34        24.27 o                         
   0   4   5          0.93          1.49        14.04 o                         
   2   4   5        310.91        353.36        24.91 o                         
   4   4   5        210.94        196.45        24.05 o                         
   6   4   5        154.71        120.03        25.54 o                         
   8   4   5          5.30        -22.77        22.77 o                         
  10   4   5         27.59        151.30        29.37 o                         
 -13   5   5        149.62        111.94        36.39 o                         
 -11   5   5          0.03        -24.47        24.47 o                         
  -9   5   5         38.61         71.50        24.26 o                         
  -7   5   5         78.72         74.27        19.58 o                         
  -5   5   5        893.35        884.09        39.19 o                         
  -3   5   5       1452.68       1455.01        44.34 o                         
  -1   5   5        137.40        119.83        17.45 o                         
   1   5   5        160.02        170.91        19.79 o                         
   3   5   5         40.07         45.97        16.39 o                         
   5   5   5        453.14        332.94        32.36 o                         
   7   5   5        151.93        180.05        32.99 o                         
   9   5   5          7.52         -4.47        24.47 o                         
  11   5   5         38.97         -7.24        31.28 o                         
 -12   6   5         33.28        110.66        29.37 o                         
 -10   6   5        155.14        256.02        33.20 o                         
  -8   6   5        432.79        388.26        34.06 o                         
  -6   6   5        585.34        682.79        37.05 o                         
  -4   6   5       5587.02       5682.55        89.68 o                         
  -2   6   5        881.70        900.21        35.79 o                         
   0   6   5       2722.68       2771.52        60.20 o                         
   2   6   5        211.65        302.24        23.41 o                         
   4   6   5       4459.52       4621.79        91.21 o                         
   6   6   5       1859.82       1950.74        70.32 o                         
   8   6   5         82.18          8.09        25.75 o                         
  10   6   5        117.98        101.30        36.18 o                         
 -13   7   5         70.89         64.69        36.18 o                         
 -11   7   5        109.17        139.82        33.41 o                         
  -9   7   5         37.27         27.66        25.11 o                         
  -7   7   5          8.66          8.94        15.53 o                         
  -5   7   5         65.94         58.95        18.73 o                         
  -3   7   5        158.00        164.73        21.28 o                         
  -1   7   5         68.05         77.25        18.09 o                         
   1   7   5        429.14        443.46        28.74 o                         
   3   7   5         11.91         21.71        17.88 o                         
   5   7   5         11.70        -17.02        20.00 o                         
   7   7   5         61.05         45.33        25.75 o                         
   9   7   5         16.11        -22.77        27.66 o                         
  11   7   5          2.45         10.00        36.60 o                         
 -12   8   5         58.76         40.22        33.84 o                         
 -10   8   5         90.95         96.83        26.18 o                         
  -8   8   5          3.52        -21.28        21.28 o                         
  -6   8   5         38.07         55.97        18.73 o                         
  -4   8   5         93.97         73.21        19.37 o                         
  -2   8   5         36.58         40.43        16.81 o                         
   0   8   5        391.09        315.50        26.18 o                         
   2   8   5        253.72        295.86        26.82 o                         
   4   8   5        183.68        126.63        21.92 o                         
   6   8   5         29.06         13.41        23.62 o                         
   8   8   5         27.97         47.24        25.11 o                         
  10   8   5         48.40         44.48        32.77 o                         
 -13   9   5        896.18       1018.05        68.55 o                         
 -11   9   5         36.30        -10.85        29.37 o                         
  -9   9   5         98.68         85.55        26.18 o                         
  -7   9   5         80.54         72.57        21.07 o                         
  -5   9   5          0.62        -13.83        13.83 o                         
  -3   9   5       2530.70       2387.44        61.22 o                         
  -1   9   5      14246.13      14766.36       150.23 o                         
   1   9   5       4100.29       4219.46        81.18 o                         
   3   9   5       5569.20       5883.24       103.48 o                         
   5   9   5        671.61        651.69        44.28 o                         
   7   9   5       2677.65       2688.71        86.33 o                         
   9   9   5        426.32        447.41        47.25 o                         
  11   9   5         37.03        -31.92        31.92 o                         
 -12  10   5        249.95        159.19        43.20 o                         
 -10  10   5        178.01        171.75        35.12 o                         
  -8  10   5         39.82         27.03        23.62 o                         
  -6  10   5         12.59         -3.83        19.15 o                         
  -4  10   5          1.27        -18.51        19.79 o                         
  -2  10   5       1205.97       1127.41        43.89 o                         
   0  10   5        579.89        672.17        34.71 o                         
   2  10   5         35.45         16.17        16.60 o                         
   4  10   5        117.61        127.26        23.20 o                         
   6  10   5        345.99        372.48        37.04 o                         
   8  10   5         20.28         61.29        25.96 o                         
  10  10   5         33.49         -4.68        31.28 o                         
 -11  11   5        173.03        197.28        35.97 o                         
  -9  11   5         20.79        -23.41        23.41 o                         
  -7  11   5        150.83        128.12        27.24 o                         
  -5  11   5         39.20         49.80        18.94 o                         
  -3  11   5         33.08         48.31        17.02 o                         
  -1  11   5        344.37        283.11        29.16 o                         
   1  11   5         10.62        -14.04        14.04 o                         
   3  11   5         32.39         45.33        18.51 o                         
   5  11   5          3.74        -18.73        18.73 o                         
   7  11   5         19.28         16.39        23.83 o                         
   9  11   5          1.35         -1.70        29.37 o                         
 -12  12   5        351.39        327.55        47.04 o                         
 -10  12   5         32.00         19.58        27.24 o                         
  -8  12   5        131.02        119.39        28.09 o                         
  -6  12   5        109.65        107.26        24.69 o                         
  -4  12   5        559.39        488.59        35.55 o                         
  -2  12   5       2397.80       2734.72        70.79 o                         
   0  12   5        649.47        682.82        38.54 o                         
   2  12   5        506.00        456.21        34.49 o                         
   4  12   5        287.63        181.55        28.31 o                         
   6  12   5        768.10        776.45        51.10 o                         
   8  12   5        389.42        439.74        44.91 o                         
  10  12   5         20.54         27.03        34.05 o                         
 -11  13   5         87.77         95.34        30.22 o                         
  -9  13   5        166.17        180.47        35.75 o                         
  -7  13   5        318.10        325.65        34.91 o                         
  -5  13   5          5.72        -19.36        19.36 o                         
  -3  13   5       1262.45       1273.17        52.61 o                         
  -1  13   5        108.07         85.55        20.86 o                         
   1  13   5         60.54         68.95        21.49 o                         
   3  13   5         16.67         71.50        20.22 o                         
   5  13   5        157.51         69.17        30.65 o                         
   7  13   5        119.49        209.62        30.86 o                         
   9  13   5         49.04         73.84        34.05 o                         
 -12  14   5          8.95         80.23        30.86 o                         
 -10  14   5        268.69        256.67        39.16 o                         
  -8  14   5        291.17        235.40        39.59 o                         
  -6  14   5        133.84        107.69        27.24 o                         
  -4  14   5       1150.71       1191.40        53.24 o                         
  -2  14   5         19.63         22.98        17.88 o                         
   0  14   5        345.33        278.20        31.93 o                         
   2  14   5         77.52         54.27        21.07 o                         
   4  14   5        467.66        455.32        38.10 o                         
   6  14   5          7.60         31.49        24.68 o                         
   8  14   5        248.11        221.76        45.33 o                         
 -11  15   5         40.68         -9.79        30.64 o                         
  -9  15   5        247.61        217.93        36.82 o                         
  -7  15   5        158.53        115.99        28.30 o                         
  -5  15   5       2715.44       2701.53        82.72 o                         
  -3  15   5        540.37        424.49        34.06 o                         
  -1  15   5        352.71        469.77        34.70 o                         
   1  15   5         85.87         91.93        21.07 o                         
   3  15   5         66.39         28.73        24.47 o                         
   5  15   5         25.85        -21.92        21.92 o                         
   7  15   5       1782.44       1747.51        80.52 o                         
   9  15   5          9.57         69.59        31.49 o                         
 -10  16   5        282.07        284.98        43.42 o                         
  -8  16   5         19.35         -5.75        28.94 o                         
  -6  16   5         14.21         44.48        21.71 o                         
  -4  16   5        530.58        502.81        40.87 o                         
  -2  16   5        219.59        273.49        30.86 o                         
   0  16   5        296.08        231.15        29.37 o                         
   2  16   5         88.92         87.47        23.62 o                         
   4  16   5          0.88         62.99        22.56 o                         
   6  16   5        111.56         65.33        27.88 o                         
   8  16   5         63.27         56.61        33.41 o                         
 -11  17   5          4.33        -32.56        32.56 o                         
  -9  17   5        132.18        114.71        32.35 o                         
  -7  17   5        172.16        221.54        33.84 o                         
  -5  17   5        779.15        853.10        50.24 o                         
  -3  17   5        109.35         85.13        24.47 o                         
  -1  17   5         27.70         52.14        22.98 o                         
   1  17   5        318.86        332.67        36.61 o                         
   3  17   5          9.90        -24.26        24.26 o                         
   5  17   5         12.08          1.49        24.68 o                         
   7  17   5         15.54         11.70        28.94 o                         
 -10  18   5          1.61        -15.75        31.49 o                         
  -8  18   5       1462.51       1421.34        74.54 o                         
  -6  18   5         62.66         41.92        26.60 o                         
  -4  18   5       1311.85       1178.38        61.12 o                         
  -2  18   5        112.81        226.01        30.01 o                         
   0  18   5        792.11        795.00        51.95 o                         
   2  18   5        232.17        124.29        29.80 o                         
   4  18   5       1408.74       1306.59        66.66 o                         
   6  18   5        100.97        -27.88        27.88 o                         
   8  18   5         97.19        157.27        41.71 o                         
  -9  19   5          2.22        -32.77        32.77 o                         
  -7  19   5       1065.35        974.33        63.66 o                         
  -5  19   5         11.81         -5.53        23.62 o                         
  -3  19   5          7.42         10.43        19.58 o                         
  -1  19   5        236.80        259.44        33.63 o                         
   1  19   5         25.48         95.33        24.26 o                         
   3  19   5        409.03        439.11        41.29 o                         
   5  19   5        237.29        274.76        38.95 o                         
   7  19   5         39.47         -1.06        30.43 o                         
  -8  20   5        217.26        235.17        40.22 o                         
  -6  20   5        339.11        325.64        40.23 o                         
  -4  20   5         15.80         55.12        24.90 o                         
  -2  20   5         22.07         48.73        24.05 o                         
   0  20   5         10.50         51.50        25.54 o                         
   2  20   5          5.91        -20.85        20.85 o                         
   4  20   5          6.77         32.56        31.28 o                         
   6  20   5          0.61          9.36        30.64 o                         
  -9  21   5         75.29          3.83        35.54 o                         
  -7  21   5        115.95        115.13        32.56 o                         
  -5  21   5        233.81        232.62        39.16 o                         
  -3  21   5        428.80        394.20        41.93 o                         
  -1  21   5       1413.42       1349.82        68.79 o                         
   1  21   5         81.22         61.08        27.66 o                         
   3  21   5         80.14        100.87        32.99 o                         
   5  21   5        220.36        234.74        43.20 o                         
   7  21   5        351.59        254.12        51.08 o                         
  -8  22   5         13.91        -31.49        31.49 o                         
  -6  22   5         25.52         20.22        31.07 o                         
  -4  22   5        604.13        644.99        50.45 o                         
  -2  22   5        170.67        170.04        35.54 o                         
   0  22   5         26.30          5.96        29.58 o                         
   2  22   5         32.74         12.56        26.39 o                         
   4  22   5         12.10         15.32        29.58 o                         
   6  22   5        420.57        386.10        53.42 o                         
  -7  23   5          8.42         -2.55        32.13 o                         
  -5  23   5          2.28          8.51        29.79 o                         
  -3  23   5         44.71         19.37        32.13 o                         
  -1  23   5         91.44        104.28        29.37 o                         
   1  23   5         14.17         40.43        25.75 o                         
   3  23   5         92.91         87.25        29.79 o                         
   5  23   5         21.36        -30.00        30.64 o                         
  -6  24   5         28.62         54.48        29.58 o                         
  -4  24   5        716.63        754.43        61.52 o                         
  -2  24   5         83.06         23.41        30.64 o                         
   0  24   5         47.78         41.92        30.43 o                         
   2  24   5         32.70         21.92        32.77 o                         
   4  24   5         30.94        -31.07        31.07 o                         
  -5  25   5        473.78        519.56        56.40 o                         
  -3  25   5        123.08        211.11        37.03 o                         
  -1  25   5         11.13         11.49        28.30 o                         
   1  25   5         67.56         36.82        33.20 o                         
   3  25   5         89.99         90.44        36.82 o                         
  -4  26   5        129.90         59.80        36.60 o                         
  -2  26   5        109.33        199.62        34.48 o                         
   0  26   5          2.07         32.13        33.41 o                         
   2  26   5         14.05         14.26        33.41 o                         
 -12   0   6        678.18        676.52        54.92 o                         
 -10   0   6       2349.26       2441.80        84.39 o                         
  -8   0   6        317.31        277.13        30.01 o                         
  -6   0   6       2991.90       3063.43        72.97 o                         
  -4   0   6       6126.92       6455.29        94.24 o                         
  -2   0   6      52746.51      56299.84       579.82 o                         
   0   0   6       2262.45       2387.28        55.05 o                         
   2   0   6        922.62       1122.49        42.17 o                         
   4   0   6       1018.82       1036.57        45.79 o                         
   6   0   6       1219.64       1150.73        56.65 o                         
   8   0   6       2128.41       2135.16        83.31 o                         
  10   0   6       4833.82       4937.44       138.24 o                         
 -13   1   6         21.26         72.99        28.30 o                         
 -11   1   6        356.08        348.42        39.80 o                         
  -9   1   6       1395.30       1387.89        61.77 o                         
  -7   1   6        944.90        917.43        45.15 o                         
  -5   1   6        235.19        197.52        24.05 o                         
  -3   1   6        507.99        506.54        27.89 o                         
  -1   1   6       3485.25       3695.88        66.88 o                         
   1   1   6       3386.41       3728.78        71.12 o                         
   3   1   6        320.42        375.91        28.74 o                         
   5   1   6        105.99        113.43        22.56 o                         
   7   1   6         46.25         74.69        24.26 o                         
   9   1   6         19.20         22.98        26.60 o                         
  11   1   6         64.10         71.50        37.67 o                         
 -12   2   6        225.77        307.74        38.52 o                         
 -10   2   6        315.18        306.06        35.97 o                         
  -8   2   6        583.68        529.88        39.81 o                         
  -6   2   6        543.53        533.31        32.79 o                         
  -4   2   6        494.97        447.11        27.89 o                         
  -2   2   6       1120.43       1130.37        39.63 o                         
   0   2   6        885.31        887.20        35.79 o                         
   2   2   6        832.76        920.27        38.12 o                         
   4   2   6        421.62        401.69        31.72 o                         
   6   2   6         24.34        -20.85        20.85 o                         
   8   2   6         65.73         35.75        24.47 o                         
  10   2   6         10.63         34.05        30.00 o                         
 -13   3   6          6.08         54.48        28.73 o                         
 -11   3   6         37.37          2.98        30.22 o                         
  -9   3   6        279.54        273.71        35.76 o                         
  -7   3   6       1077.29       1078.95        49.20 o                         
  -5   3   6       2523.77       2737.79        66.55 o                         
  -3   3   6       1650.53       1752.59        49.25 o                         
  -1   3   6       1004.01       1086.74        39.63 o                         
   1   3   6      18143.97      18917.01       169.16 o                         
   3   3   6       2536.80       2775.05        69.10 o                         
   5   3   6        206.83        194.10        28.09 o                         
   7   3   6        960.78       1029.51        55.36 o                         
   9   3   6        760.01        785.77        58.54 o                         
  11   3   6        626.51        788.23        61.30 o                         
 -12   4   6         14.55         21.07        25.11 o                         
 -10   4   6         28.32         37.88        27.45 o                         
  -8   4   6          2.45          9.79        19.15 o                         
  -6   4   6        637.86        702.62        39.81 o                         
  -4   4   6       1108.30       1148.69        42.39 o                         
  -2   4   6        103.12         88.96        18.30 o                         
   0   4   6        383.05        411.72        28.10 o                         
   2   4   6         15.43          4.04        16.17 o                         
   4   4   6        166.52        161.75        22.77 o                         
   6   4   6         67.10         -7.87        27.88 o                         
   8   4   6        216.47        307.32        37.67 o                         
  10   4   6         13.51        -28.30        28.30 o                         
 -13   5   6         18.52        -27.03        27.03 o                         
 -11   5   6          8.66         64.69        25.54 o                         
  -9   5   6         20.11         13.19        22.98 o                         
  -7   5   6          0.95        -12.77        15.96 o                         
  -5   5   6        586.56        619.57        35.77 o                         
  -3   5   6        104.14        121.73        19.37 o                         
  -1   5   6          9.47         -2.55        13.41 o                         
   1   5   6        226.53        266.27        23.41 o                         
   3   5   6        182.65        198.57        25.75 o                         
   5   5   6         33.58         26.60        20.00 o                         
   7   5   6         35.52        -22.13        22.13 o                         
   9   5   6         10.66        -25.96        25.96 o                         
  11   5   6         36.55         72.99        34.26 o                         
 -12   6   6         90.50        127.26        31.28 o                         
 -10   6   6        134.16         99.60        29.37 o                         
  -8   6   6        544.99        636.51        42.36 o                         
  -6   6   6          7.04         19.58        18.51 o                         
  -4   6   6       5335.32       5621.74        93.46 o                         
  -2   6   6         34.45         37.45        16.81 o                         
   0   6   6      12738.77      13431.83       140.98 o                         
   2   6   6       3918.88       4327.40        84.36 o                         
   4   6   6        678.78        613.61        39.81 o                         
   6   6   6        445.52        541.09        41.72 o                         
   8   6   6         18.14        -25.32        25.32 o                         
  10   6   6         41.84         91.51        33.41 o                         
 -13   7   6        105.16        118.32        36.18 o                         
 -11   7   6         25.52        -22.34        22.34 o                         
  -9   7   6          0.53         19.79        21.49 o                         
  -7   7   6        237.56        249.87        29.80 o                         
  -5   7   6          0.99          8.30        17.02 o                         
  -3   7   6         90.34         82.36        19.37 o                         
  -1   7   6          2.98        -14.68        14.68 o                         
   1   7   6        124.27         98.75        19.15 o                         
   3   7   6        301.04        269.26        27.03 o                         
   5   7   6        381.69        464.45        37.04 o                         
   7   7   6         45.53         71.08        24.26 o                         
   9   7   6         25.87         51.50        26.17 o                         
 -12   8   6         27.35         35.75        28.94 o                         
 -10   8   6         37.38         93.42        25.11 o                         
  -8   8   6         68.11         77.89        22.34 o                         
  -6   8   6        124.36        108.32        21.92 o                         
  -4   8   6         32.35         65.54        16.39 o                         
  -2   8   6        204.02        178.36        22.56 o                         
   0   8   6         97.35         57.04        18.52 o                         
   2   8   6         17.25         10.00        19.58 o                         
   4   8   6        455.86        417.44        34.70 o                         
   6   8   6         41.00         47.46        27.24 o                         
   8   8   6         25.14        -16.39        26.17 o                         
  10   8   6        143.34        126.62        31.92 o                         
 -13   9   6        196.10        187.71        40.44 o                         
 -11   9   6          7.38          9.36        26.17 o                         
  -9   9   6         15.10        128.11        26.39 o                         
  -7   9   6         13.38          9.58        20.64 o                         
  -5   9   6        367.96        318.23        28.74 o                         
  -3   9   6       6575.93       6560.69       106.38 o                         
  -1   9   6         65.86         33.62        18.94 o                         
   1   9   6       1737.43       1647.64        54.99 o                         
   3   9   6        174.94        166.64        29.58 o                         
   5   9   6        858.91        904.28        50.25 o                         
   7   9   6         21.20         12.34        25.54 o                         
   9   9   6        132.07         63.42        39.37 o                         
 -12  10   6        108.54         98.74        33.84 o                         
 -10  10   6         66.71         93.42        28.30 o                         
  -8  10   6        127.36        120.03        29.79 o                         
  -6  10   6        470.86        464.70        34.70 o                         
  -4  10   6        508.49        458.35        33.42 o                         
  -2  10   6        789.77        762.56        39.18 o                         
   0  10   6         15.26        -12.77        14.04 o                         
   2  10   6         73.27        122.37        20.00 o                         
   4  10   6        254.32        310.53        32.99 o                         
   6  10   6         60.21         -3.83        26.18 o                         
   8  10   6          3.17         -9.36        25.11 o                         
  10  10   6         62.48         98.53        38.52 o                         
 -11  11   6         66.87         22.98        35.11 o                         
  -9  11   6         51.87         32.77        23.83 o                         
  -7  11   6        187.15        199.84        31.71 o                         
  -5  11   6        754.88        773.96        43.86 o                         
  -3  11   6       1113.50       1094.99        47.28 o                         
  -1  11   6          2.56        -15.96        15.96 o                         
   1  11   6         40.57         51.50        18.30 o                         
   3  11   6          5.45         10.21        20.85 o                         
   5  11   6        376.53        399.09        39.38 o                         
   7  11   6          0.56        -11.49        27.24 o                         
   9  11   6        156.03        142.80        36.60 o                         
 -12  12   6         41.63         51.50        31.71 o                         
 -10  12   6        501.81        447.00        46.83 o                         
  -8  12   6         18.31        103.63        26.17 o                         
  -6  12   6       3009.58       2990.70        87.00 o                         
  -4  12   6        360.85        380.80        32.99 o                         
  -2  12   6        166.00        206.65        23.62 o                         
   0  12   6         13.87         53.63        16.17 o                         
   2  12   6         47.54         51.71        21.07 o                         
   4  12   6       2190.95       2100.21        73.31 o                         
   6  12   6         49.42         70.86        25.75 o                         
   8  12   6         67.07         79.80        33.84 o                         
 -11  13   6         21.36          5.96        24.90 o                         
  -9  13   6         47.04         18.94        25.32 o                         
  -7  13   6         18.15         16.17        21.92 o                         
  -5  13   6        794.66        820.79        47.05 o                         
  -3  13   6        254.73        262.86        28.52 o                         
  -1  13   6         31.69         36.60        17.45 o                         
   1  13   6         34.92         11.49        20.85 o                         
   3  13   6        177.26        215.59        29.16 o                         
   5  13   6        121.35        150.89        29.79 o                         
   7  13   6          3.71        -22.77        22.77 o                         
   9  13   6          7.23         29.15        28.94 o                         
 -10  14   6          0.77        -24.47        28.09 o                         
  -8  14   6          6.35         -4.26        23.62 o                         
  -6  14   6         32.60        -22.98        24.69 o                         
  -4  14   6         31.68         33.41        22.77 o                         
  -2  14   6        723.47        807.15        44.07 o                         
   0  14   6          3.96        -18.73        18.73 o                         
   2  14   6         42.96         51.07        23.41 o                         
   4  14   6         33.95         67.88        27.66 o                         
   6  14   6        170.38        194.09        36.82 o                         
   8  14   6          5.23         39.58        32.77 o                         
 -11  15   6         43.85         20.85        29.58 o                         
  -9  15   6        381.73        327.14        45.55 o                         
  -7  15   6        766.39        710.01        49.18 o                         
  -5  15   6       1457.73       1706.14        68.59 o                         
  -3  15   6          8.50          2.13        19.15 o                         
  -1  15   6       2033.68       2097.37        70.75 o                         
   1  15   6       2052.22       1971.16        71.81 o                         
   3  15   6        212.87        237.51        31.07 o                         
   5  15   6         77.32         57.46        27.88 o                         
   7  15   6        100.27        103.00        33.41 o                         
   9  15   6        309.92        273.49        46.61 o                         
 -10  16   6         90.73         80.02        30.64 o                         
  -8  16   6         74.87         61.50        27.24 o                         
  -6  16   6        248.11        241.14        36.61 o                         
  -4  16   6          0.25         53.84        20.85 o                         
  -2  16   6         43.81          9.15        20.00 o                         
   0  16   6       1197.26       1129.59        56.44 o                         
   2  16   6        580.84        598.61        45.98 o                         
   4  16   6         61.42         35.54        26.18 o                         
   6  16   6         72.40         42.35        28.30 o                         
   8  16   6         69.92         50.01        31.92 o                         
  -9  17   6         71.60         36.82        28.09 o                         
  -7  17   6         55.69         94.91        26.81 o                         
  -5  17   6        160.61        174.30        29.37 o                         
  -3  17   6         50.88         58.73        24.69 o                         
  -1  17   6         18.21         10.85        24.26 o                         
   1  17   6         68.54         91.93        23.83 o                         
   3  17   6         83.25        139.18        28.73 o                         
   5  17   6        183.25        156.64        39.16 o                         
   7  17   6          4.54         23.41        32.56 o                         
 -10  18   6         45.94        -30.43        30.43 o                         
  -8  18   6        632.06        645.85        53.86 o                         
  -6  18   6         19.92         -1.49        27.03 o                         
  -4  18   6        229.00        288.59        34.48 o                         
  -2  18   6          5.88         21.49        21.92 o                         
   0  18   6         82.73         90.87        27.45 o                         
   2  18   6       2698.54       2774.28        93.57 o                         
   4  18   6         11.39         55.11        25.96 o                         
   6  18   6        203.73        145.36        36.61 o                         
  -9  19   6         21.63         32.35        35.54 o                         
  -7  19   6         15.02         58.95        21.71 o                         
  -5  19   6          3.39         -2.98        25.11 o                         
  -3  19   6         92.74         57.03        25.54 o                         
  -1  19   6          1.23        -22.13        22.13 o                         
   1  19   6        128.18        195.58        30.86 o                         
   3  19   6        251.61        195.80        37.03 o                         
   5  19   6         27.67         41.28        28.30 o                         
   7  19   6         12.57        -32.35        32.35 o                         
  -8  20   6        343.37        376.08        46.40 o                         
  -6  20   6         77.95         26.81        29.79 o                         
  -4  20   6        112.15         65.97        27.24 o                         
  -2  20   6         21.78         97.25        26.60 o                         
   0  20   6        142.14        153.23        31.28 o                         
   2  20   6        353.51        307.77        40.87 o                         
   4  20   6        664.10        648.84        53.22 o                         
   6  20   6          0.89        -32.13        32.13 o                         
  -7  21   6        260.12        230.07        40.22 o                         
  -5  21   6         20.45         39.79        25.32 o                         
  -3  21   6         59.08         61.71        31.28 o                         
  -1  21   6        512.54        435.72        46.83 o                         
   1  21   6       1377.75       1265.42        67.93 o                         
   3  21   6         37.52        -11.49        28.09 o                         
   5  21   6        541.37        527.46        53.00 o                         
  -8  22   6         74.63         64.69        35.75 o                         
  -6  22   6         32.25        -30.00        30.86 o                         
  -4  22   6         21.21        -25.75        25.75 o                         
  -2  22   6         13.25        -21.92        25.11 o                         
   0  22   6         19.00          1.49        22.56 o                         
   2  22   6        721.60        566.26        53.65 o                         
   4  22   6        182.70        203.88        39.16 o                         
  -7  23   6        193.42        208.99        44.69 o                         
  -5  23   6         30.70         37.45        35.32 o                         
  -3  23   6          6.22         -8.30        30.22 o                         
  -1  23   6         10.78         36.18        27.88 o                         
   1  23   6        227.58        232.19        38.95 o                         
   3  23   6        276.98        186.86        39.37 o                         
  -6  24   6         21.76         25.32        32.56 o                         
  -4  24   6        419.74        448.67        49.17 o                         
  -2  24   6        250.87        259.22        42.57 o                         
   0  24   6        312.76        229.43        45.97 o                         
   2  24   6         34.25         56.82        28.30 o                         
  -5  25   6          7.31          3.83        29.79 o                         
  -3  25   6         61.11        112.57        30.43 o                         
  -1  25   6        194.78        240.27        42.35 o                         
   1  25   6          7.74         80.44        28.94 o                         
  -2  26   6         97.93         24.05        33.62 o                         
   0  26   6         10.08        -31.71        31.71 o                         
 -13   1   7          1.01         -9.79        27.66 o                         
 -11   1   7        117.01         70.44        29.58 o                         
  -9   1   7          8.78        -21.07        21.07 o                         
  -7   1   7         32.01         81.50        20.85 o                         
  -5   1   7          2.81        -11.28        15.75 o                         
  -3   1   7        633.21        708.43        34.71 o                         
  -1   1   7       1461.93       1506.32        47.31 o                         
   1   1   7         12.64         55.33        17.45 o                         
   3   1   7        182.54        203.89        26.18 o                         
   5   1   7         94.68         77.46        25.32 o                         
   7   1   7         39.72         23.83        29.79 o                         
   9   1   7         18.21         50.65        26.81 o                         
 -12   2   7        124.26        110.88        32.99 o                         
 -10   2   7        115.85        108.96        30.22 o                         
  -8   2   7          9.41         23.83        20.85 o                         
  -6   2   7         47.42         54.27        18.94 o                         
  -4   2   7        178.56        179.63        21.50 o                         
  -2   2   7       3326.03       3541.21        71.96 o                         
   0   2   7       1047.36       1164.79        43.03 o                         
   2   2   7        168.91        199.00        23.41 o                         
   4   2   7         37.46         27.88        18.94 o                         
   6   2   7          1.40         75.76        22.56 o                         
   8   2   7         53.64         37.03        28.09 o                         
  10   2   7        413.83        546.79        53.21 o                         
 -13   3   7        313.70        326.91        46.40 o                         
 -11   3   7         61.61         72.57        26.60 o                         
  -9   3   7         24.15         84.48        22.77 o                         
  -7   3   7       1987.21       1946.82        65.21 o                         
  -5   3   7      11124.53      11850.44       143.74 o                         
  -3   3   7       2174.04       2345.75        61.84 o                         
  -1   3   7       4047.86       4498.87        81.19 o                         
   1   3   7       1447.97       1703.62        53.48 o                         
   3   3   7       6495.11       6769.39       113.59 o                         
   5   3   7       2368.04       2149.41        72.47 o                         
   7   3   7       2899.25       3164.10        96.57 o                         
   9   3   7        601.63        563.24        55.77 o                         
 -12   4   7         61.67         34.69        32.98 o                         
 -10   4   7          1.24        -24.90        24.90 o                         
  -8   4   7          0.80         -1.06        20.43 o                         
  -6   4   7         10.71         11.49        17.66 o                         
  -4   4   7        982.28       1123.31        43.88 o                         
  -2   4   7        414.25        393.20        27.67 o                         
   0   4   7        332.26        320.79        28.31 o                         
   2   4   7        376.62        414.45        32.36 o                         
   4   4   7        134.54        208.35        26.39 o                         
   6   4   7         53.94         99.17        25.96 o                         
   8   4   7        172.48        166.64        36.39 o                         
  10   4   7          7.89         34.05        33.62 o                         
 -13   5   7         33.10         87.04        31.92 o                         
 -11   5   7          1.45          0.00        26.60 o                         
  -9   5   7         19.48         -6.17        22.34 o                         
  -7   5   7         21.91         25.11        17.88 o                         
  -5   5   7        682.46        701.15        37.69 o                         
  -3   5   7        243.58        279.89        26.39 o                         
  -1   5   7         16.89          0.43        17.24 o                         
   1   5   7        367.33        344.21        28.74 o                         
   3   5   7          6.57         14.90        16.81 o                         
   5   5   7        184.19        220.27        31.50 o                         
   7   5   7        574.50        634.35        47.26 o                         
   9   5   7         22.14         53.63        25.75 o                         
 -12   6   7          1.72          3.40        24.68 o                         
 -10   6   7        108.91        123.43        27.67 o                         
  -8   6   7       2764.67       2790.08        85.70 o                         
  -6   6   7       2671.05       2612.60        73.57 o                         
  -4   6   7         67.86         77.25        17.24 o                         
  -2   6   7       4806.13       4992.76        89.13 o                         
   0   6   7       1041.17       1081.40        44.73 o                         
   2   6   7        120.04        134.71        23.84 o                         
   4   6   7       5457.61       5374.09       109.60 o                         
   6   6   7       2439.51       2520.85        85.04 o                         
   8   6   7        914.60        839.70        58.76 o                         
  10   6   7        759.07        646.08        62.80 o                         
 -13   7   7         86.37        187.91        32.77 o                         
 -11   7   7         11.91          3.19        22.13 o                         
  -9   7   7         72.92         50.01        26.18 o                         
  -7   7   7         91.02         10.00        21.92 o                         
  -5   7   7         28.23        -16.81        16.81 o                         
  -3   7   7        101.52         97.26        21.07 o                         
  -1   7   7          8.99        -15.32        15.32 o                         
   1   7   7        660.46        639.39        37.69 o                         
   3   7   7         44.36         22.98        20.00 o                         
   5   7   7        284.98        376.94        35.33 o                         
   7   7   7          3.86         10.00        26.39 o                         
   9   7   7         95.66        -18.94        32.56 o                         
 -12   8   7         40.38         -5.96        28.73 o                         
 -10   8   7         43.20         57.46        25.96 o                         
  -8   8   7          2.21          1.28        21.71 o                         
  -6   8   7          6.80         -4.68        19.58 o                         
  -4   8   7        107.49         31.28        20.22 o                         
  -2   8   7          0.65         19.36        15.75 o                         
   0   8   7        148.89        101.30        22.99 o                         
   2   8   7        696.57        630.65        39.60 o                         
   4   8   7        620.05        647.61        41.94 o                         
   6   8   7         44.04         59.16        22.56 o                         
   8   8   7         26.67         81.08        29.15 o                         
  10   8   7         37.73         85.55        31.71 o                         
 -11   9   7        270.65        325.42        41.93 o                         
  -9   9   7        779.98        824.34        51.10 o                         
  -7   9   7         93.73         48.52        22.98 o                         
  -5   9   7       2311.62       2227.87        70.13 o                         
  -3   9   7        346.64        290.77        28.10 o                         
  -1   9   7        144.96        213.89        25.54 o                         
   1   9   7        117.54        129.18        21.49 o                         
   3   9   7        591.22        501.35        37.68 o                         
   5   9   7         11.60         13.62        24.05 o                         
   7   9   7        123.70         54.48        33.62 o                         
   9   9   7        121.57        134.92        34.69 o                         
 -12  10   7         33.89         20.43        33.41 o                         
 -10  10   7        145.11        157.91        32.14 o                         
  -8  10   7         12.94         65.76        23.83 o                         
  -6  10   7        694.52        682.78        43.01 o                         
  -4  10   7         27.41        -13.41        19.79 o                         
  -2  10   7        119.24        152.17        23.20 o                         
   0  10   7        142.10        189.84        24.26 o                         
   2  10   7        336.68        297.57        32.78 o                         
   4  10   7         19.24         15.11        21.07 o                         
   6  10   7         39.64         31.71        23.41 o                         
   8  10   7        207.85        206.65        37.03 o                         
 -11  11   7         99.99        156.41        32.99 o                         
  -9  11   7         17.81        -19.79        25.54 o                         
  -7  11   7         13.97        -21.49        21.49 o                         
  -5  11   7        328.25        319.91        32.14 o                         
  -3  11   7         93.14         76.61        20.86 o                         
  -1  11   7         61.11         82.78        22.13 o                         
   1  11   7        407.06        386.35        32.99 o                         
   3  11   7        101.93        101.09        25.96 o                         
   5  11   7         65.38         75.76        26.18 o                         
   7  11   7         95.99        131.52        29.79 o                         
   9  11   7         23.85         -3.62        28.73 o                         
 -12  12   7        183.78        203.88        40.44 o                         
 -10  12   7        189.45         64.91        36.18 o                         
  -8  12   7         21.40         -5.32        21.28 o                         
  -6  12   7        483.17        475.54        40.02 o                         
  -4  12   7       3364.81       3355.44        87.89 o                         
  -2  12   7       1848.89       2003.93        66.91 o                         
   0  12   7       1326.96       1286.14        54.96 o                         
   2  12   7        135.13        204.52        27.45 o                         
   4  12   7         11.17        -24.26        24.26 o                         
   6  12   7        244.72        190.06        39.59 o                         
   8  12   7         34.36         47.45        29.15 o                         
 -11  13   7          0.38        -26.81        26.81 o                         
  -9  13   7         44.90          4.47        27.03 o                         
  -7  13   7         39.72         24.69        23.83 o                         
  -5  13   7        238.41        245.18        32.78 o                         
  -3  13   7       1896.22       1812.72        66.27 o                         
  -1  13   7         62.96         68.95        19.79 o                         
   1  13   7        306.10        353.11        32.99 o                         
   3  13   7        150.60        188.34        28.73 o                         
   5  13   7        321.83        326.49        38.31 o                         
   7  13   7         80.62        107.89        31.71 o                         
   9  13   7         10.19        -36.60        36.60 o                         
 -10  14   7          4.81          3.40        27.88 o                         
  -8  14   7         20.09         25.96        24.26 o                         
  -6  14   7        111.13        117.47        25.11 o                         
  -4  14   7         58.14         91.72        21.49 o                         
  -2  14   7       1327.30       1273.92        58.15 o                         
   0  14   7        432.42        477.24        39.38 o                         
   2  14   7        221.87        244.75        33.63 o                         
   4  14   7        163.17        218.35        32.14 o                         
   6  14   7         13.25         -9.36        26.17 o                         
   8  14   7          9.52         48.52        29.15 o                         
 -11  15   7         12.31         99.59        32.56 o                         
  -9  15   7        171.50        253.25        36.60 o                         
  -7  15   7        114.87         71.29        28.52 o                         
  -5  15   7         77.80         90.23        23.62 o                         
  -3  15   7         69.14         39.80        25.54 o                         
  -1  15   7       3840.86       3916.62        99.21 o                         
   1  15   7       1093.77       1060.70        56.43 o                         
   3  15   7        314.29        393.54        38.31 o                         
   5  15   7         69.14         97.47        29.15 o                         
   7  15   7         39.76         83.21        32.56 o                         
 -10  16   7         32.61        -31.71        31.71 o                         
  -8  16   7         40.61         26.39        31.49 o                         
  -6  16   7        240.08        174.52        32.78 o                         
  -4  16   7        159.77        157.70        28.52 o                         
  -2  16   7        505.28        465.97        41.08 o                         
   0  16   7        604.99        580.74        44.49 o                         
   2  16   7        168.25        132.59        31.07 o                         
   4  16   7         48.09         59.80        27.66 o                         
   6  16   7         61.37         88.31        33.20 o                         
   8  16   7          4.56        -29.79        29.79 o                         
  -9  17   7         81.10         65.33        33.41 o                         
  -7  17   7        125.63        110.45        32.35 o                         
  -5  17   7         34.58        -21.71        21.71 o                         
  -3  17   7        133.18        105.98        29.16 o                         
  -1  17   7        449.95        538.32        43.64 o                         
   1  17   7        931.11       1089.72        59.40 o                         
   3  17   7          2.42        -21.49        22.77 o                         
   5  17   7         54.42         96.83        31.71 o                         
   7  17   7          4.51        -27.45        27.45 o                         
 -10  18   7        107.22        160.88        36.18 o                         
  -8  18   7        324.68        143.66        37.67 o                         
  -6  18   7         80.91        151.31        27.66 o                         
  -4  18   7         20.16         16.60        25.75 o                         
  -2  18   7        977.51        863.62        56.42 o                         
   0  18   7        628.42        662.48        51.30 o                         
   2  18   7       1112.98       1243.54        64.52 o                         
   4  18   7       3455.98       3569.59       112.78 o                         
   6  18   7        554.04        586.00        58.54 o                         
  -9  19   7        118.06         89.59        36.60 o                         
  -7  19   7          5.16         19.79        25.32 o                         
  -5  19   7         21.06         19.58        27.66 o                         
  -3  19   7         45.72        -23.83        23.83 o                         
  -1  19   7       1024.11       1116.58        61.96 o                         
   1  19   7        273.89        370.33        40.44 o                         
   3  19   7        468.00        417.62        46.40 o                         
   5  19   7          0.81         24.47        30.00 o                         
  -8  20   7         18.34        109.38        32.56 o                         
  -6  20   7          8.71         81.71        26.17 o                         
  -4  20   7          3.76         44.26        20.22 o                         
  -2  20   7        265.99        244.33        37.03 o                         
   0  20   7        663.04        592.86        47.90 o                         
   2  20   7        202.71        178.13        39.16 o                         
   4  20   7        325.50        302.44        49.80 o                         
   6  20   7         14.06         -4.89        32.98 o                         
  -7  21   7        107.49        139.39        39.58 o                         
  -5  21   7        131.74         64.27        32.35 o                         
  -3  21   7         57.51         94.27        28.94 o                         
  -1  21   7         83.39          6.17        31.50 o                         
   1  21   7         66.24         80.23        31.07 o                         
   3  21   7       1647.84       1735.58        84.34 o                         
   5  21   7        561.80        791.83        63.01 o                         
  -6  22   7          7.89        -32.13        32.13 o                         
  -4  22   7        125.87        120.88        32.56 o                         
  -2  22   7          0.31         11.49        29.15 o                         
   0  22   7         44.39         13.19        31.28 o                         
   2  22   7        460.00        497.64        52.15 o                         
   4  22   7        420.21        504.44        53.00 o                         
  -5  23   7         57.20        148.96        35.33 o                         
  -3  23   7         13.41         66.61        27.03 o                         
  -1  23   7         24.10        -24.05        25.32 o                         
   1  23   7         45.07         16.60        34.90 o                         
   3  23   7        225.49        247.94        39.37 o                         
  -4  24   7        205.86        194.09        38.73 o                         
  -2  24   7        170.41        207.28        39.16 o                         
   0  24   7         15.87         -6.17        29.79 o                         
   2  24   7         29.17         35.11        32.56 o                         
  -3  25   7          0.95         75.97        32.35 o                         
  -1  25   7          2.42          1.06        33.20 o                         
   1  25   7          7.19          2.77        26.17 o                         
 -12   0   8       1123.79       1212.60        72.18 o                         
 -10   0   8         32.28         81.29        29.15 o                         
  -8   0   8        297.85        309.47        34.27 o                         
  -6   0   8       2111.60       2141.47        66.71 o                         
  -4   0   8       7034.80       7189.32       112.82 o                         
  -2   0   8       9233.32      10478.91       133.90 o                         
   0   0   8      15160.01      15919.62       167.55 o                         
   2   0   8       2981.02       3020.86        77.22 o                         
   4   0   8        297.54        270.52        31.29 o                         
   6   0   8       1678.86       1873.92        74.34 o                         
   8   0   8       1519.84       1410.74        76.24 o                         
  10   0   8       2175.53       2139.82       102.46 o                         
 -13   1   8          5.85        -25.75        26.17 o                         
 -11   1   8         89.00          9.15        31.07 o                         
  -9   1   8        193.12        236.66        32.56 o                         
  -7   1   8          5.72        -16.60        16.60 o                         
  -5   1   8         91.90        133.22        21.71 o                         
  -3   1   8        296.60        312.04        26.82 o                         
  -1   1   8         80.55        105.13        18.51 o                         
   1   1   8        605.16        647.24        37.05 o                         
   3   1   8         79.29        134.28        22.13 o                         
   5   1   8         25.85         15.53        24.26 o                         
   7   1   8         77.54        116.83        33.20 o                         
   9   1   8        162.57        220.48        37.03 o                         
 -12   2   8         91.21         38.52        37.24 o                         
 -10   2   8        146.67        188.13        33.20 o                         
  -8   2   8         13.09        -20.43        20.43 o                         
  -6   2   8         27.49        -11.49        17.02 o                         
  -4   2   8         16.11         -2.13        15.75 o                         
  -2   2   8        167.45        200.91        24.48 o                         
   0   2   8        151.17        198.35        23.84 o                         
   2   2   8        129.78        101.52        21.49 o                         
   4   2   8         15.31         40.22        21.28 o                         
   6   2   8        142.95        143.23        29.16 o                         
   8   2   8         76.75         46.18        29.58 o                         
  10   2   8        123.12        154.29        38.94 o                         
 -13   3   8         31.73         55.54        34.05 o                         
 -11   3   8        356.39        275.84        40.44 o                         
  -9   3   8       2804.53       3031.94        91.66 o                         
  -7   3   8       1430.02       1445.31        59.43 o                         
  -5   3   8       1775.57       1889.37        61.37 o                         
  -3   3   8       2945.59       3147.30        74.67 o                         
  -1   3   8        534.45        476.25        31.93 o                         
   1   3   8        539.10        593.76        37.26 o                         
   3   3   8       1008.15       1065.85        52.17 o                         
   5   3   8        219.47        239.86        33.84 o                         
   7   3   8       5842.57       5968.47       138.78 o                         
   9   3   8        108.27         97.68        34.90 o                         
 -12   4   8        230.49        198.56        40.01 o                         
 -10   4   8         12.88         28.09        23.83 o                         
  -8   4   8         89.23        118.11        26.81 o                         
  -6   4   8        185.14        167.28        26.82 o                         
  -4   4   8        848.06        735.95        39.61 o                         
  -2   4   8       1257.82       1285.87        50.06 o                         
   0   4   8         15.47        -17.66        17.66 o                         
   2   4   8          5.04          1.92        16.39 o                         
   4   4   8        103.21         32.35        25.32 o                         
   6   4   8          3.79         -4.04        24.26 o                         
   8   4   8        183.31        205.16        40.44 o                         
 -13   5   8         83.56         78.95        33.41 o                         
 -11   5   8        217.65        321.58        40.22 o                         
  -9   5   8         16.82        -23.41        23.41 o                         
  -7   5   8        168.51        164.30        26.39 o                         
  -5   5   8        905.31       1066.02        48.13 o                         
  -3   5   8        821.63        886.07        42.59 o                         
  -1   5   8        569.39        591.44        35.98 o                         
   1   5   8         51.59         35.11        19.15 o                         
   3   5   8         14.62         35.96        21.07 o                         
   5   5   8         65.82         87.68        27.03 o                         
   7   5   8        179.04        204.95        32.77 o                         
   9   5   8         36.26         34.69        33.62 o                         
 -12   6   8        188.96        144.50        37.03 o                         
 -10   6   8         12.07         48.94        29.79 o                         
  -8   6   8         88.65         50.65        25.54 o                         
  -6   6   8       2741.88       2686.62        77.61 o                         
  -4   6   8        171.40        160.68        24.90 o                         
  -2   6   8         33.96          9.15        16.39 o                         
   0   6   8        766.13        663.50        39.39 o                         
   2   6   8       3880.36       3587.82        89.42 o                         
   4   6   8       5591.00       5619.76       117.05 o                         
   6   6   8       1148.30       1196.10        63.46 o                         
   8   6   8         89.17        137.05        35.11 o                         
 -11   7   8         16.24         67.46        27.24 o                         
  -9   7   8        833.00        853.75        55.57 o                         
  -7   7   8        236.07        214.53        28.31 o                         
  -5   7   8        482.78        491.74        38.10 o                         
  -3   7   8         22.28         32.56        17.45 o                         
  -1   7   8         18.83        -16.17        18.09 o                         
   1   7   8         26.26          1.28        19.15 o                         
   3   7   8         46.48         35.96        22.34 o                         
   5   7   8        582.68        540.49        46.19 o                         
   7   7   8         49.56          6.17        31.49 o                         
   9   7   8         64.06         -3.62        30.01 o                         
 -12   8   8          5.14         25.96        31.07 o                         
 -10   8   8          8.82        -14.90        25.32 o                         
  -8   8   8       1796.15       1749.47        73.71 o                         
  -6   8   8         10.00         14.04        22.77 o                         
  -4   8   8         33.21        -20.43        20.43 o                         
  -2   8   8         40.37         96.40        19.37 o                         
   0   8   8        204.09        177.71        25.11 o                         
   2   8   8         94.50         56.40        25.11 o                         
   4   8   8        562.07        537.94        44.70 o                         
   6   8   8         49.23         48.52        27.45 o                         
   8   8   8        122.41         52.78        37.88 o                         
 -11   9   8        724.86        528.58        53.86 o                         
  -9   9   8        390.44        341.83        39.80 o                         
  -7   9   8       3226.70       3150.07        90.84 o                         
  -5   9   8       1908.01       1848.34        66.48 o                         
  -3   9   8        699.49        672.16        40.45 o                         
  -1   9   8       1029.60        878.91        48.13 o                         
   1   9   8       4366.34       4415.43        98.84 o                         
   3   9   8       1357.54       1305.86        58.57 o                         
   5   9   8        664.83        667.60        47.47 o                         
   7   9   8        618.91        514.51        50.45 o                         
   9   9   8        230.72        121.10        39.37 o                         
 -12  10   8         20.15          2.55        31.07 o                         
 -10  10   8        157.82        151.10        32.77 o                         
  -8  10   8         47.30         23.83        23.83 o                         
  -6  10   8       1237.39       1169.44        56.44 o                         
  -4  10   8        239.27        224.75        31.71 o                         
  -2  10   8       1000.79        930.63        47.92 o                         
   0  10   8       1004.10        956.38        48.13 o                         
   2  10   8       1860.76       1755.92        67.33 o                         
   4  10   8         16.74        -20.43        20.43 o                         
   6  10   8         44.54         56.61        25.96 o                         
   8  10   8        202.23        209.41        43.42 o                         
 -11  11   8        207.20        242.62        36.82 o                         
  -9  11   8         23.28          0.00        23.20 o                         
  -7  11   8         52.83         61.07        23.62 o                         
  -5  11   8       1346.51       1528.23        61.98 o                         
  -3  11   8        936.97       1068.97        51.11 o                         
  -1  11   8       1140.95       1094.69        51.33 o                         
   1  11   8       2334.41       2277.01        73.96 o                         
   3  11   8        228.27        217.30        30.65 o                         
   5  11   8         73.73        113.21        26.81 o                         
   7  11   8        210.24        137.70        36.82 o                         
 -10  12   8        115.00         16.39        32.13 o                         
  -8  12   8        178.05        216.65        33.41 o                         
  -6  12   8        538.56        405.52        42.36 o                         
  -4  12   8       3213.26       3033.26        87.87 o                         
  -2  12   8      10657.37      11420.51       162.94 o                         
   0  12   8        626.45        549.90        40.45 o                         
   2  12   8       1083.45        977.86        54.09 o                         
   4  12   8        466.66        455.73        40.66 o                         
   6  12   8        169.91        179.19        34.48 o                         
   8  12   8        198.21        162.38        40.65 o                         
 -11  13   8         17.27         -3.62        29.79 o                         
  -9  13   8        125.64        137.26        30.64 o                         
  -7  13   8        263.78        310.31        36.18 o                         
  -5  13   8        660.10        698.70        45.98 o                         
  -3  13   8        420.31        437.64        39.38 o                         
  -1  13   8       1865.83       1922.30        70.74 o                         
   1  13   8        501.48        497.05        39.38 o                         
   3  13   8        542.25        574.53        44.70 o                         
   5  13   8         65.97         54.05        28.52 o                         
   7  13   8         32.60         -4.47        27.88 o                         
 -10  14   8         46.78        141.73        34.26 o                         
  -8  14   8        230.87        207.29        40.22 o                         
  -6  14   8        120.26         66.61        29.37 o                         
  -4  14   8        664.86        694.44        46.20 o                         
  -2  14   8         39.06          1.28        24.69 o                         
   0  14   8        154.25        126.84        30.01 o                         
   2  14   8        432.02        376.75        38.74 o                         
   4  14   8          8.34        -15.96        26.17 o                         
   6  14   8        124.95        228.13        34.90 o                         
 -11  15   8         18.51         -1.06        32.56 o                         
  -9  15   8         98.25         71.29        32.56 o                         
  -7  15   8         40.46         68.74        26.39 o                         
  -5  15   8         63.68         45.11        27.03 o                         
  -3  15   8       1744.27       1729.62        70.94 o                         
  -1  15   8       1089.56       1114.56        59.20 o                         
   1  15   8       3316.90       3566.56        98.94 o                         
   3  15   8       1319.11       1342.30        69.00 o                         
   5  15   8        324.49        365.44        39.37 o                         
   7  15   8          4.35        -18.51        29.15 o                         
 -10  16   8         31.49         40.43        31.49 o                         
  -8  16   8         25.96         30.64        30.00 o                         
  -6  16   8         37.07         27.45        26.17 o                         
  -4  16   8        252.66        183.46        33.84 o                         
  -2  16   8        190.57        172.60        36.61 o                         
   0  16   8        381.87        351.62        39.16 o                         
   2  16   8        101.44        119.81        26.60 o                         
   4  16   8        650.87        618.19        52.79 o                         
   6  16   8        182.49        151.31        37.24 o                         
  -9  17   8         34.90         -1.06        32.56 o                         
  -7  17   8          4.00          0.00        28.51 o                         
  -5  17   8          2.57        -24.05        24.05 o                         
  -3  17   8        738.05        718.72        52.16 o                         
  -1  17   8        355.76        387.16        39.80 o                         
   1  17   8        834.83        786.25        53.01 o                         
   3  17   8        160.59        155.36        36.60 o                         
   5  17   8         66.68         89.38        30.86 o                         
  -8  18   8        140.20        107.26        37.03 o                         
  -6  18   8         41.28         64.27        27.88 o                         
  -4  18   8         54.73         62.99        26.60 o                         
  -2  18   8        257.46        227.73        34.48 o                         
   0  18   8       2435.72       2260.10        89.93 o                         
   2  18   8        635.17        687.37        54.92 o                         
   4  18   8        871.83        932.91        60.68 o                         
   6  18   8        181.14        243.46        42.35 o                         
  -9  19   8         28.59         90.01        33.41 o                         
  -7  19   8         20.47          1.70        28.94 o                         
  -5  19   8         39.66        -27.45        27.45 o                         
  -3  19   8         50.62         63.20        28.94 o                         
  -1  19   8       1010.47        882.34        58.34 o                         
   1  19   8        463.12        452.74        50.87 o                         
   3  19   8         45.36         36.60        30.43 o                         
   5  19   8          5.81         12.13        31.28 o                         
  -8  20   8          3.79        -29.79        29.79 o                         
  -6  20   8         36.50         34.05        31.07 o                         
  -4  20   8          0.22         17.66        24.05 o                         
  -2  20   8         17.52         32.77        24.26 o                         
   0  20   8        133.42        123.64        35.54 o                         
   2  20   8        141.49         68.53        35.75 o                         
   4  20   8         11.07         -8.30        30.22 o                         
  -7  21   8         17.31        -22.13        28.52 o                         
  -5  21   8          7.71         49.79        27.88 o                         
  -3  21   8         20.55         18.09        26.60 o                         
  -1  21   8         46.83         37.67        26.60 o                         
   1  21   8       1043.94       1060.95        66.86 o                         
   3  21   8         28.09         -6.17        31.07 o                         
  -6  22   8         19.64         65.54        32.13 o                         
  -4  22   8         33.89         24.47        27.24 o                         
  -2  22   8         11.55         -3.40        32.56 o                         
   0  22   8         16.63        -16.39        26.81 o                         
   2  22   8        122.31        128.54        34.69 o                         
  -5  23   8         55.10         82.35        32.13 o                         
  -3  23   8         21.40        -24.26        24.26 o                         
  -1  23   8          3.55        -31.71        31.71 o                         
   1  23   8         13.76        -27.66        27.66 o                         
  -4  24   8          1.38        -20.22        29.79 o                         
  -2  24   8        475.96        495.30        51.51 o                         
   0  24   8        260.53        292.42        44.05 o                         
 -13   1   9         48.33         -8.72        36.39 o                         
 -11   1   9         16.10         15.75        30.00 o                         
  -9   1   9          8.51         23.83        23.41 o                         
  -7   1   9          8.96        -18.73        18.73 o                         
  -5   1   9        221.82        163.67        25.54 o                         
  -3   1   9          7.09        -13.19        17.45 o                         
  -1   1   9         99.73        108.11        21.28 o                         
   1   1   9          5.03        -16.60        16.60 o                         
   3   1   9          0.36         26.81        22.77 o                         
   5   1   9        148.22        114.07        31.92 o                         
   7   1   9        854.41        893.11        61.74 o                         
   9   1   9         36.14         43.84        29.37 o                         
 -12   2   9        156.89        208.13        38.09 o                         
 -10   2   9         13.06        -10.21        27.45 o                         
  -8   2   9         17.29          7.24        22.56 o                         
  -6   2   9        130.47        178.77        25.54 o                         
  -4   2   9        236.56        262.00        28.09 o                         
  -2   2   9         68.79        106.62        21.28 o                         
   0   2   9         57.30         64.27        22.34 o                         
   2   2   9         36.30         59.80        20.00 o                         
   4   2   9        181.05        232.40        31.50 o                         
   6   2   9        175.40        162.38        35.12 o                         
   8   2   9        334.32        254.55        44.48 o                         
 -13   3   9        514.26        518.72        55.77 o                         
 -11   3   9       1427.11       1388.51        73.68 o                         
  -9   3   9       1198.49       1248.54        66.65 o                         
  -7   3   9        216.18        252.84        31.50 o                         
  -5   3   9        758.35        723.50        44.71 o                         
  -3   3   9       3752.84       3949.99        88.36 o                         
  -1   3   9       2152.94       2115.00        65.23 o                         
   1   3   9        129.94        118.97        23.41 o                         
   3   3   9       3797.73       3818.54        96.65 o                         
   5   3   9       4167.64       4235.63       110.08 o                         
   7   3   9        421.83        385.68        44.48 o                         
   9   3   9        720.88        662.04        61.73 o                         
 -12   4   9        120.87        155.56        36.82 o                         
 -10   4   9         53.52         45.54        27.45 o                         
  -8   4   9         20.86         27.45        23.62 o                         
  -6   4   9          8.69         -4.26        20.85 o                         
  -4   4   9        289.84        303.73        30.65 o                         
  -2   4   9          7.38         13.62        16.81 o                         
   0   4   9          1.52        -12.98        19.36 o                         
   2   4   9        237.32        219.64        28.09 o                         
   4   4   9        280.61        308.40        35.97 o                         
   6   4   9         20.04          0.00        25.11 o                         
   8   4   9          1.53          1.06        32.13 o                         
 -11   5   9        161.77        186.64        36.60 o                         
  -9   5   9         82.12         90.23        28.52 o                         
  -7   5   9          7.42          4.68        23.20 o                         
  -5   5   9        769.02        790.14        43.22 o                         
  -3   5   9        594.47        578.65        37.04 o                         
  -1   5   9          2.75         49.58        17.45 o                         
   1   5   9        132.75        116.84        24.47 o                         
   3   5   9        156.61        105.56        28.52 o                         
   5   5   9         41.02         -4.04        30.43 o                         
   7   5   9         34.79        -28.73        28.73 o                         
   9   5   9         44.27        -32.56        32.56 o                         
 -12   6   9        244.00        154.08        36.61 o                         
 -10   6   9       2832.67       2990.28       100.60 o                         
  -8   6   9       7880.87       7831.43       147.55 o                         
  -6   6   9        244.51        236.25        30.44 o                         
  -4   6   9        413.52        435.52        34.27 o                         
  -2   6   9         89.43        121.73        22.98 o                         
   0   6   9       1662.65       1665.50        62.00 o                         
   2   6   9       3291.64       3324.45        89.58 o                         
   4   6   9       3804.71       3833.11       102.81 o                         
   6   6   9         90.28         89.81        25.75 o                         
   8   6   9       2897.70       3036.42       109.33 o                         
 -11   7   9         71.43         94.91        29.37 o                         
  -9   7   9        426.25        440.60        44.27 o                         
  -7   7   9        858.70        882.75        52.80 o                         
  -5   7   9       1412.74       1297.66        58.79 o                         
  -3   7   9        811.77        854.05        47.48 o                         
  -1   7   9        170.92        129.18        26.60 o                         
   1   7   9         95.68        133.65        23.20 o                         
   3   7   9        293.08        272.43        39.80 o                         
   5   7   9        523.81        591.12        49.60 o                         
   7   7   9         72.51         69.37        32.35 o                         
 -12   8   9          1.96         25.75        28.30 o                         
 -10   8   9         62.60        160.46        29.37 o                         
  -8   8   9         24.61         48.09        26.39 o                         
  -6   8   9       1514.03       1517.07        64.54 o                         
  -4   8   9        956.29       1032.35        51.11 o                         
  -2   8   9        902.83        827.91        45.14 o                         
   0   8   9        607.18        574.38        39.17 o                         
   2   8   9        240.34        224.96        33.63 o                         
   4   8   9        475.08        452.75        41.51 o                         
   6   8   9        370.40        470.17        44.48 o                         
   8   8   9         73.38         82.99        32.98 o                         
 -11   9   9        527.15        479.14        51.72 o                         
  -9   9   9        817.73        814.97        55.99 o                         
  -7   9   9       2589.48       2529.36        84.62 o                         
  -5   9   9       6483.09       6188.98       123.54 o                         
  -3   9   9        339.57        370.36        34.48 o                         
  -1   9   9       2046.13       1938.43        69.05 o                         
   1   9   9       5872.79       5680.03       117.93 o                         
   3   9   9        900.35        983.26        55.57 o                         
   5   9   9       2288.60       2088.79        82.89 o                         
   7   9   9         95.67         87.25        35.33 o                         
 -12  10   9         19.55          4.89        31.49 o                         
 -10  10   9         35.92         76.18        30.22 o                         
  -8  10   9        541.77        669.25        48.96 o                         
  -6  10   9        508.81        464.90        41.30 o                         
  -4  10   9        351.72        514.88        40.65 o                         
  -2  10   9        875.24        826.16        48.76 o                         
   0  10   9        154.32        161.53        25.54 o                         
   2  10   9        171.89         89.81        31.92 o                         
   4  10   9         15.65        -25.54        25.54 o                         
   6  10   9        174.85        206.22        37.46 o                         
   8  10   9         75.80        108.53        35.54 o                         
 -11  11   9         35.03        -25.75        25.75 o                         
  -9  11   9          0.09         55.54        25.32 o                         
  -7  11   9        314.48        359.06        38.95 o                         
  -5  11   9        245.47        255.61        37.46 o                         
  -3  11   9        229.92        264.12        32.35 o                         
  -1  11   9         13.21        -23.62        23.62 o                         
   1  11   9         20.35        -13.41        25.75 o                         
   3  11   9          2.53        -21.28        21.28 o                         
   5  11   9         83.43         99.59        27.88 o                         
   7  11   9         31.02         87.89        31.71 o                         
 -10  12   9         11.98         56.18        29.15 o                         
  -8  12   9         26.20         -4.47        26.39 o                         
  -6  12   9        828.52        777.96        51.10 o                         
  -4  12   9       4498.05       4788.62       111.62 o                         
  -2  12   9        355.89        324.17        33.42 o                         
   0  12   9         23.68         36.39        22.77 o                         
   2  12   9        136.54        108.96        31.71 o                         
   4  12   9        220.21        269.22        38.31 o                         
   6  12   9        153.86        272.19        35.54 o                         
 -11  13   9         14.09        -25.11        30.00 o                         
  -9  13   9         96.47        109.17        31.28 o                         
  -7  13   9        396.49        365.24        41.08 o                         
  -5  13   9         11.84         22.13        25.32 o                         
  -3  13   9       1425.56       1451.96        65.18 o                         
  -1  13   9        777.66        710.89        48.12 o                         
   1  13   9        413.71        388.03        39.38 o                         
   3  13   9        186.68        204.52        37.67 o                         
   5  13   9        427.67        385.25        43.63 o                         
   7  13   9         96.52         23.41        35.11 o                         
 -10  14   9          5.52         21.49        29.37 o                         
  -8  14   9          6.44          7.87        27.45 o                         
  -6  14   9        567.09        608.16        47.90 o                         
  -4  14   9         34.26         57.88        27.66 o                         
  -2  14   9       2211.21       2073.38        77.57 o                         
   0  14   9         64.47         44.69        25.11 o                         
   2  14   9         21.98         70.44        27.88 o                         
   4  14   9       1029.59        996.24        63.66 o                         
   6  14   9        127.76        203.24        40.22 o                         
  -9  15   9         16.66         24.26        26.60 o                         
  -7  15   9        111.07        147.69        35.11 o                         
  -5  15   9       2080.13       2109.90        83.09 o                         
  -3  15   9        572.50        586.46        45.98 o                         
  -1  15   9       1648.24       1691.09        74.55 o                         
   1  15   9       2416.96       2167.87        83.96 o                         
   3  15   9        613.70        658.83        55.98 o                         
   5  15   9       1115.78       1485.76        77.08 o                         
 -10  16   9         22.96         67.24        30.86 o                         
  -8  16   9         57.76         21.92        31.28 o                         
  -6  16   9        442.86        374.83        46.40 o                         
  -4  16   9       2221.24       2067.87        83.31 o                         
  -2  16   9         55.29         96.19        27.66 o                         
   0  16   9        167.08        177.92        32.77 o                         
   2  16   9        303.17        321.80        37.67 o                         
   4  16   9        155.22        257.72        38.73 o                         
   6  16   9        317.60        246.88        46.82 o                         
  -9  17   9         63.30         72.57        33.20 o                         
  -7  17   9         55.87         61.29        31.50 o                         
  -5  17   9        646.11        583.49        53.22 o                         
  -3  17   9        494.89        468.07        42.78 o                         
  -1  17   9          5.70        -20.43        22.98 o                         
   1  17   9        127.40         42.56        30.86 o                         
   3  17   9         10.65        -29.58        29.58 o                         
   5  17   9         33.61         19.36        32.35 o                         
  -8  18   9        323.91        418.00        47.25 o                         
  -6  18   9          4.19        -26.39        26.39 o                         
  -4  18   9        221.13        232.40        36.18 o                         
  -2  18   9        250.67        171.54        39.16 o                         
   0  18   9        114.81        120.66        29.37 o                         
   2  18   9          8.09         19.79        28.30 o                         
   4  18   9        127.97        147.27        39.80 o                         
  -7  19   9        356.27        363.52        46.61 o                         
  -5  19   9          7.25         10.00        26.60 o                         
  -3  19   9        102.53         94.06        30.64 o                         
  -1  19   9          8.09         25.54        23.83 o                         
   1  19   9          9.02         87.67        29.15 o                         
   3  19   9         91.17         93.42        31.28 o                         
  -6  20   9         71.71         72.35        29.58 o                         
  -4  20   9         16.19          8.51        28.94 o                         
  -2  20   9         59.55         44.69        26.39 o                         
   0  20   9        347.74        394.17        41.08 o                         
   2  20   9         61.27        114.70        34.47 o                         
   4  20   9         23.19        -20.43        31.71 o                         
  -7  21   9         44.34         20.43        31.49 o                         
  -5  21   9        121.78         11.92        41.71 o                         
  -3  21   9        267.85        325.41        42.99 o                         
  -1  21   9         32.50          2.34        28.52 o                         
   1  21   9         80.82        119.60        31.71 o                         
   3  21   9         43.72        115.13        33.41 o                         
  -4  22   9          5.75        -28.30        30.00 o                         
  -2  22   9         71.91         14.47        29.15 o                         
   0  22   9         19.00          4.68        30.43 o                         
   2  22   9         19.21        -28.52        28.52 o                         
  -3  23   9        305.32        290.30        45.12 o                         
  -1  23   9          8.79         50.22        29.15 o                         
 -12   0  10       3807.78       3807.86       126.00 o                         
 -10   0  10        131.90        147.48        31.92 o                         
  -8   0  10         59.48         84.70        24.26 o                         
  -6   0  10        736.14        756.02        44.92 o                         
  -4   0  10        109.60         45.33        21.49 o                         
  -2   0  10        663.15        615.07        40.88 o                         
   0   0  10       2836.38       2843.23        80.39 o                         
   2   0  10       7493.90       7607.52       139.22 o                         
   4   0  10      16242.81      16647.63       218.76 o                         
   6   0  10       2369.99       2275.21        92.69 o                         
   8   0  10          2.87         65.54        31.71 o                         
 -11   1  10         85.42         97.68        31.50 o                         
  -9   1  10         30.92        -15.53        22.98 o                         
  -7   1  10          2.01        -13.41        19.79 o                         
  -5   1  10         27.58         19.58        20.00 o                         
  -3   1  10         42.33         75.76        20.43 o                         
  -1   1  10        271.36        194.75        26.82 o                         
   1   1  10         17.82         13.19        20.85 o                         
   3   1  10         24.48         23.62        27.03 o                         
   5   1  10        697.16        683.99        55.14 o                         
   7   1  10        135.43        100.23        36.82 o                         
 -12   2  10         39.88          8.30        37.88 o                         
 -10   2  10         22.68        -27.88        27.88 o                         
  -8   2  10         98.39         64.06        28.73 o                         
  -6   2  10        123.84        140.25        25.11 o                         
  -4   2  10         19.33         18.30        19.79 o                         
  -2   2  10         75.01         87.25        24.69 o                         
   0   2  10         67.47        -17.66        21.92 o                         
   2   2  10          4.71         79.59        25.11 o                         
   4   2  10        356.22        338.00        39.59 o                         
   6   2  10         51.59         37.67        30.22 o                         
   8   2  10        111.18        102.79        37.45 o                         
 -11   3  10       1427.95       1478.99        77.52 o                         
  -9   3  10        544.79        633.91        50.02 o                         
  -7   3  10        201.58        183.46        30.22 o                         
  -5   3  10         36.58         23.20        21.71 o                         
  -3   3  10        106.38        147.48        24.47 o                         
  -1   3  10       2885.57       2837.40        80.18 o                         
   1   3  10       2725.99       2744.91        82.29 o                         
   3   3  10        509.37        455.32        44.49 o                         
   5   3  10        653.04        798.72        57.05 o                         
   7   3  10       2071.08       2207.39        92.24 o                         
 -12   4  10        257.28        322.22        44.48 o                         
 -10   4  10         82.19        111.51        31.07 o                         
  -8   4  10        578.63        617.97        48.96 o                         
  -6   4  10        565.48        513.67        39.81 o                         
  -4   4  10        134.30        138.76        27.24 o                         
  -2   4  10         18.92         38.30        21.71 o                         
   0   4  10         47.66         50.01        25.96 o                         
   2   4  10        123.98        128.97        28.30 o                         
   4   4  10        371.75        379.08        39.80 o                         
   6   4  10        169.00        219.63        36.39 o                         
   8   4  10         37.85         16.17        34.26 o                         
 -11   5  10        197.79        271.56        39.80 o                         
  -9   5  10        362.94        388.65        42.36 o                         
  -7   5  10        541.37        464.48        43.43 o                         
  -5   5  10        588.13        635.03        41.73 o                         
  -3   5  10        193.58        222.62        28.73 o                         
  -1   5  10         20.45        -19.36        19.36 o                         
   1   5  10        309.16        266.69        34.91 o                         
   3   5  10        628.02        530.71        44.07 o                         
   5   5  10         52.40         46.18        26.39 o                         
   7   5  10        201.03        210.27        43.63 o                         
 -12   6  10        244.35        216.87        41.71 o                         
 -10   6  10        540.14        615.17        50.66 o                         
  -8   6  10       1752.01       1758.48        77.75 o                         
  -6   6  10        637.84        692.52        45.13 o                         
  -4   6  10        895.44        934.76        50.25 o                         
  -2   6  10        240.68        204.11        30.01 o                         
   0   6  10       3312.81       2998.29        85.53 o                         
   2   6  10        351.77        364.61        40.23 o                         
   4   6  10          1.87         67.24        25.11 o                         
   6   6  10        968.51       1094.35        64.72 o                         
   8   6  10        197.08        148.12        45.12 o                         
 -11   7  10         45.07        174.92        34.05 o                         
  -9   7  10        258.55        249.44        39.37 o                         
  -7   7  10         52.91         88.74        26.60 o                         
  -5   7  10        771.94        797.97        47.27 o                         
  -3   7  10       1089.84       1093.75        54.52 o                         
  -1   7  10       1511.08       1443.20        61.35 o                         
   1   7  10         91.52         63.42        24.47 o                         
   3   7  10         15.07        -10.64        23.62 o                         
   5   7  10        110.73        117.90        36.39 o                         
   7   7  10         10.88          3.62        29.37 o                         
 -12   8  10         21.50        142.36        36.60 o                         
 -10   8  10         78.01        125.98        30.64 o                         
  -8   8  10        465.26        386.12        43.64 o                         
  -6   8  10         20.83        -20.00        20.00 o                         
  -4   8  10        418.03        481.70        40.02 o                         
  -2   8  10       2069.03       2016.96        72.24 o                         
   0   8  10         13.37         22.34        22.56 o                         
   2   8  10        251.26        256.89        34.48 o                         
   4   8  10         45.79         15.96        30.22 o                         
   6   8  10         20.85          5.11        26.81 o                         
 -11   9  10        438.18        477.62        51.72 o                         
  -9   9  10        100.96         75.97        31.07 o                         
  -7   9  10       1304.67       1281.83        64.95 o                         
  -5   9  10       2271.10       2086.95        77.78 o                         
  -3   9  10        220.31        261.78        34.48 o                         
  -1   9  10       5733.60       5837.53       121.33 o                         
   1   9  10       1354.68       1262.12        61.34 o                         
   3   9  10       1698.51       1596.31        72.21 o                         
   5   9  10        318.87        323.93        44.06 o                         
   7   9  10        430.27        420.15        50.44 o                         
 -10  10  10        465.76        421.44        49.59 o                         
  -8  10  10         37.74         40.01        26.81 o                         
  -6  10  10        297.91        353.73        40.65 o                         
  -4  10  10         56.74        -13.62        24.26 o                         
  -2  10  10        358.03        353.33        37.25 o                         
   0  10  10       2796.86       2882.78        89.11 o                         
   2  10  10       1031.60       1084.45        59.19 o                         
   4  10  10        366.07        345.87        42.78 o                         
   6  10  10        102.88         72.14        35.11 o                         
 -11  11  10        271.03        194.10        42.57 o                         
  -9  11  10        526.03        474.03        49.38 o                         
  -7  11  10         16.24          1.49        25.54 o                         
  -5  11  10        153.65        150.04        33.63 o                         
  -3  11  10        140.78        140.67        30.86 o                         
  -1  11  10       1583.34       1493.63        68.59 o                         
   1  11  10       2381.92       2327.12        84.60 o                         
   3  11  10        738.36        811.95        53.86 o                         
   5  11  10        200.03        297.10        37.24 o                         
   7  11  10        128.59        229.62        39.37 o                         
 -10  12  10         90.22         80.65        33.84 o                         
  -8  12  10        358.78        428.66        43.21 o                         
  -6  12  10         69.11         93.21        25.96 o                         
  -4  12  10       1190.72       1074.99        60.05 o                         
  -2  12  10       4144.45       4337.94       110.94 o                         
   0  12  10       5934.77       6464.43       135.19 o                         
   2  12  10       4863.52       4964.49       124.41 o                         
   4  12  10        329.20        289.03        42.57 o                         
   6  12  10          1.58         -6.17        32.13 o                         
  -9  13  10        120.58        138.33        34.26 o                         
  -7  13  10        304.37        285.41        39.16 o                         
  -5  13  10          3.02        -18.30        24.90 o                         
  -3  13  10        477.53        446.58        41.08 o                         
  -1  13  10        599.08        599.67        48.11 o                         
   1  13  10        740.19        730.00        55.14 o                         
   3  13  10       1383.74       1332.71        70.92 o                         
   5  13  10        127.17        173.44        35.54 o                         
 -10  14  10          2.50        -11.28        32.56 o                         
  -8  14  10        189.85        124.29        35.12 o                         
  -6  14  10        274.40        298.18        36.39 o                         
  -4  14  10        779.81        846.90        54.93 o                         
  -2  14  10        640.39        725.28        52.16 o                         
   0  14  10        285.16        325.21        36.61 o                         
   2  14  10        420.37        403.35        43.42 o                         
   4  14  10        342.59        246.68        44.91 o                         
   6  14  10          1.92         62.35        31.71 o                         
  -9  15  10         31.66        104.91        31.07 o                         
  -7  15  10        306.14        315.63        42.99 o                         
  -5  15  10        246.71        237.94        36.39 o                         
  -3  15  10        507.97        645.82        50.02 o                         
  -1  15  10        678.45        526.24        50.03 o                         
   1  15  10        174.79        226.86        34.90 o                         
   3  15  10        491.96        363.77        44.27 o                         
   5  15  10        167.31        169.83        38.31 o                         
  -8  16  10         37.14         28.30        32.13 o                         
  -6  16  10        141.24        135.56        31.28 o                         
  -4  16  10        283.33        251.57        38.74 o                         
  -2  16  10         84.33         47.88        28.52 o                         
   0  16  10        421.86        430.17        47.25 o                         
   2  16  10         58.59         67.03        30.43 o                         
   4  16  10         22.57         32.35        30.64 o                         
  -9  17  10         37.17         70.22        32.35 o                         
  -7  17  10        404.33        494.43        48.74 o                         
  -5  17  10        244.60        277.31        40.86 o                         
  -3  17  10         63.52         84.48        29.79 o                         
  -1  17  10        299.98        219.64        39.80 o                         
   1  17  10         10.56        -21.28        24.90 o                         
   3  17  10         25.34         90.87        37.88 o                         
  -8  18  10         15.93        -32.77        32.77 o                         
  -6  18  10        178.92        194.30        42.78 o                         
  -4  18  10         58.06         -3.19        31.07 o                         
  -2  18  10        262.69        238.37        42.78 o                         
   0  18  10         62.30         56.39        26.81 o                         
   2  18  10         75.61         52.78        32.77 o                         
   4  18  10        159.59        265.81        44.05 o                         
  -7  19  10         74.30         82.14        34.05 o                         
  -5  19  10         29.08          0.00        35.75 o                         
  -3  19  10         16.37         18.73        30.86 o                         
  -1  19  10        194.42        224.31        35.75 o                         
   1  19  10         10.79          3.62        25.11 o                         
   3  19  10         36.32        -28.09        28.09 o                         
  -6  20  10         12.83         40.01        28.09 o                         
  -4  20  10        157.58        114.07        37.88 o                         
  -2  20  10        248.97        273.05        42.14 o                         
   0  20  10          0.19         -3.62        28.73 o                         
   2  20  10          9.39         11.28        34.90 o                         
  -5  21  10        173.86        253.46        41.92 o                         
  -3  21  10        545.03        580.25        55.34 o                         
  -1  21  10        106.01         70.01        32.77 o                         
   1  21  10         57.06         44.69        30.22 o                         
  -2  22  10         12.68         34.26        27.03 o                         
 -11   1  11         55.38         78.95        31.28 o                         
  -9   1  11        141.61         85.55        32.35 o                         
  -7   1  11        147.06        182.17        30.86 o                         
  -5   1  11         74.25         98.53        27.88 o                         
  -3   1  11         69.72         98.53        23.83 o                         
  -1   1  11         17.90         59.16        23.41 o                         
   1   1  11         32.90         27.24        24.47 o                         
   3   1  11        269.08        281.58        36.18 o                         
   5   1  11        285.94        202.62        37.46 o                         
   7   1  11          4.51        -18.51        31.28 o                         
 -12   2  11         16.14        -17.66        34.69 o                         
 -10   2  11        140.61         75.97        33.20 o                         
  -8   2  11        449.93        447.42        43.64 o                         
  -6   2  11        259.01        344.58        40.65 o                         
  -4   2  11        327.48        388.65        35.33 o                         
  -2   2  11         48.81          9.15        25.96 o                         
   0   2  11         22.54        -25.11        25.11 o                         
   2   2  11        236.05        168.56        33.20 o                         
   4   2  11       1018.42       1083.98        62.81 o                         
   6   2  11         49.63        -20.64        30.43 o                         
 -11   3  11       1119.98       1052.04        69.41 o                         
  -9   3  11         94.43         66.61        29.58 o                         
  -7   3  11        238.73        245.60        33.63 o                         
  -5   3  11       1066.66        990.19        54.30 o                         
  -3   3  11        458.28        455.31        37.25 o                         
  -1   3  11        224.98        214.75        31.50 o                         
   1   3  11       8903.28       8539.37       150.65 o                         
   3   3  11       1413.83       1298.30        66.45 o                         
   5   3  11        384.77        279.67        46.61 o                         
   7   3  11        397.73        472.29        51.72 o                         
 -12   4  11         79.16        126.83        33.84 o                         
 -10   4  11         12.61        -13.19        29.15 o                         
  -8   4  11        696.44        783.20        52.37 o                         
  -6   4  11       1580.04       1626.74        70.29 o                         
  -4   4  11        924.77        921.55        52.38 o                         
  -2   4  11         88.91         63.20        26.39 o                         
   0   4  11          3.80         11.07        22.98 o                         
   2   4  11       1596.22       1612.23        69.65 o                         
   4   4  11         71.99         64.48        28.30 o                         
   6   4  11        166.30        188.34        40.22 o                         
 -11   5  11         52.54         31.07        37.03 o                         
  -9   5  11         21.39         78.74        26.81 o                         
  -7   5  11        716.28        807.70        54.50 o                         
  -5   5  11       1319.54       1359.00        62.83 o                         
  -3   5  11        450.58        393.37        39.59 o                         
  -1   5  11         71.91         68.74        25.75 o                         
   1   5  11        546.94        559.42        43.21 o                         
   3   5  11         77.10        183.65        28.52 o                         
   5   5  11          1.47         -3.19        24.47 o                         
   7   5  11         44.01         84.27        34.05 o                         
 -10   6  11        271.64        239.22        39.59 o                         
  -8   6  11        199.57        231.55        35.97 o                         
  -6   6  11        881.81        835.26        53.65 o                         
  -4   6  11       2722.62       2742.42        86.12 o                         
  -2   6  11       5841.41       5724.38       121.33 o                         
   0   6  11       5086.92       4905.62       115.07 o                         
   2   6  11        651.62        593.09        47.90 o                         
   4   6  11        676.49        615.43        51.30 o                         
   6   6  11        118.44        167.48        37.45 o                         
 -11   7  11         11.31        -10.85        29.79 o                         
  -9   7  11         31.88        -28.30        28.30 o                         
  -7   7  11          3.55         -8.51        22.34 o                         
  -5   7  11        572.73        534.53        42.79 o                         
  -3   7  11       2053.27       2155.92        77.56 o                         
  -1   7  11         48.90         48.73        27.66 o                         
   1   7  11        500.97        408.91        43.21 o                         
   3   7  11         83.96         44.05        26.18 o                         
   5   7  11         22.22         36.81        31.07 o                         
   7   7  11          6.79         62.99        30.00 o                         
 -10   8  11          0.16        -26.60        29.37 o                         
  -8   8  11         34.11         83.42        27.03 o                         
  -6   8  11         17.01         61.50        23.83 o                         
  -4   8  11        514.64        495.55        43.64 o                         
  -2   8  11        129.86        148.97        29.37 o                         
   0   8  11        783.25        832.44        52.37 o                         
   2   8  11         93.15         82.14        27.88 o                         
   4   8  11        127.47         98.53        34.90 o                         
   6   8  11         18.63         15.75        29.15 o                         
 -11   9  11         16.11         51.50        27.88 o                         
  -9   9  11        240.31        205.38        37.88 o                         
  -7   9  11        221.86        189.20        36.39 o                         
  -5   9  11        522.01        456.59        44.91 o                         
  -3   9  11      10878.20      10289.95       168.60 o                         
  -1   9  11        437.08        437.63        43.21 o                         
   1   9  11        725.24        835.16        53.01 o                         
   3   9  11          5.65         44.26        26.17 o                         
   5   9  11        242.45        256.67        40.01 o                         
 -10  10  11         55.56         70.44        30.64 o                         
  -8  10  11          8.08         42.77        23.41 o                         
  -6  10  11         28.22         27.24        27.88 o                         
  -4  10  11        398.66        381.00        41.29 o                         
  -2  10  11        977.75       1139.57        60.47 o                         
   0  10  11        870.63        786.91        52.80 o                         
   2  10  11        117.03        154.29        28.52 o                         
   4  10  11         18.92         59.58        32.13 o                         
   6  10  11         84.02        123.22        38.52 o                         
  -9  11  11         12.24         10.21        25.11 o                         
  -7  11  11         42.49         52.35        27.03 o                         
  -5  11  11        104.04        132.37        29.37 o                         
  -3  11  11        340.42        315.64        38.74 o                         
  -1  11  11          6.19          7.02        26.60 o                         
   1  11  11        340.49        309.68        37.67 o                         
   3  11  11          8.97         31.92        26.60 o                         
   5  11  11         10.72         37.03        32.77 o                         
 -10  12  11          2.12          2.55        29.15 o                         
  -8  12  11        190.09        157.70        37.88 o                         
  -6  12  11        970.13       1000.05        60.89 o                         
  -4  12  11       1988.37       2115.09        82.23 o                         
  -2  12  11        911.07       1028.15        58.55 o                         
   0  12  11         25.73         42.13        25.54 o                         
   2  12  11         50.62         42.14        35.11 o                         
   4  12  11        220.81        231.12        43.63 o                         
  -9  13  11         13.77         47.88        29.15 o                         
  -7  13  11         96.13        144.71        30.86 o                         
  -5  13  11         87.97        104.28        31.07 o                         
  -3  13  11         93.19        147.48        28.94 o                         
  -1  13  11        132.28        184.08        32.99 o                         
   1  13  11         69.57         71.08        28.73 o                         
   3  13  11        226.96        266.24        39.37 o                         
   5  13  11         11.18        -31.28        31.28 o                         
  -8  14  11         79.22         82.99        32.99 o                         
  -6  14  11        222.61        265.39        39.80 o                         
  -4  14  11        269.72        256.46        39.16 o                         
  -2  14  11         52.74        105.55        29.79 o                         
   0  14  11        199.77        217.08        36.18 o                         
   2  14  11         60.37         23.20        25.11 o                         
   4  14  11         79.32        156.84        32.77 o                         
  -9  15  11        503.46        539.15        59.60 o                         
  -7  15  11       1722.25       1850.65        87.75 o                         
  -5  15  11        230.48        227.30        40.22 o                         
  -3  15  11       1679.17       1587.87        77.53 o                         
  -1  15  11        729.93        758.71        54.71 o                         
   1  15  11         15.17         -9.79        30.00 o                         
   3  15  11        152.07        182.17        39.58 o                         
  -8  16  11         47.62         97.68        31.49 o                         
  -6  16  11        672.41        723.98        58.33 o                         
  -4  16  11        251.01        168.35        38.52 o                         
  -2  16  11         80.48         58.10        32.35 o                         
   0  16  11          7.71        -11.70        28.30 o                         
   2  16  11         31.20         28.30        28.30 o                         
   4  16  11          0.56         -3.83        27.45 o                         
  -7  17  11        296.57        190.06        48.10 o                         
  -5  17  11        594.98        542.38        54.28 o                         
  -3  17  11        242.25        166.00        36.61 o                         
  -1  17  11         91.32        101.30        30.64 o                         
   1  17  11         51.67         70.44        30.01 o                         
   3  17  11         84.20         34.26        35.75 o                         
  -6  18  11         45.26          7.45        37.45 o                         
  -4  18  11        469.51        477.63        51.94 o                         
  -2  18  11        599.94        701.81        57.69 o                         
   0  18  11         39.09         42.77        29.15 o                         
   2  18  11        211.52        253.68        42.56 o                         
  -5  19  11         99.62         91.51        34.05 o                         
  -3  19  11        332.96        255.19        44.70 o                         
  -1  19  11         44.40         33.84        30.22 o                         
   1  19  11        171.37        148.55        34.69 o                         
  -4  20  11        170.00        191.75        38.52 o                         
  -2  20  11         51.56         72.14        34.05 o                         
   0  20  11         27.88         76.61        32.56 o                         
 -10   0  12        681.91        673.32        58.11 o                         
  -8   0  12       1207.17       1122.63        67.50 o                         
  -6   0  12        589.15        549.85        45.13 o                         
  -4   0  12       2764.50       2689.27        87.82 o                         
  -2   0  12       1551.62       1397.52        65.82 o                         
   0   0  12        161.01        104.92        32.77 o                         
   2   0  12       1357.66       1179.40        67.30 o                         
   4   0  12        431.50        392.49        44.49 o                         
   6   0  12        402.22        366.94        48.74 o                         
 -11   1  12        980.50        994.46        72.60 o                         
  -9   1  12       1486.88       1559.99        77.09 o                         
  -7   1  12        657.70        576.26        49.60 o                         
  -5   1  12        178.65        129.61        32.56 o                         
  -3   1  12         42.03         -7.66        24.05 o                         
  -1   1  12        768.08        588.88        45.99 o                         
   1   1  12        881.13        803.73        52.80 o                         
   3   1  12        596.36        556.01        49.39 o                         
   5   1  12         52.06         78.74        29.15 o                         
 -10   2  12        637.10        717.37        57.05 o                         
  -8   2  12       1021.76        991.35        62.81 o                         
  -6   2  12        384.74        390.57        40.44 o                         
  -4   2  12         12.83        -21.28        21.28 o                         
  -2   2  12        109.38         97.47        27.67 o                         
   0   2  12        926.05        879.35        55.57 o                         
   2   2  12         99.06         97.25        30.22 o                         
   4   2  12        184.62        208.56        40.44 o                         
   6   2  12          5.27          8.51        29.58 o                         
 -11   3  12          6.96        -11.07        34.05 o                         
  -9   3  12        884.54        893.54        63.23 o                         
  -7   3  12        273.96        222.83        40.86 o                         
  -5   3  12        439.94        361.43        38.31 o                         
  -3   3  12       1468.08       1394.03        65.18 o                         
  -1   3  12       1905.51       1885.04        76.48 o                         
   1   3  12        446.22        415.92        47.25 o                         
   3   3  12         97.52        157.27        33.62 o                         
   5   3  12        235.40        243.68        41.93 o                         
 -10   4  12          1.81          9.36        29.15 o                         
  -8   4  12        345.95        353.52        40.87 o                         
  -6   4  12        843.11        721.10        55.14 o                         
  -4   4  12         50.87          7.87        25.54 o                         
  -2   4  12         50.39         70.44        27.66 o                         
   0   4  12         56.44         39.37        25.54 o                         
   2   4  12         22.91         -2.98        29.15 o                         
   4   4  12         34.55         37.88        27.66 o                         
   6   4  12        246.42        342.22        47.46 o                         
 -11   5  12         11.15        -28.94        28.94 o                         
  -9   5  12          8.95         -4.89        24.47 o                         
  -7   5  12         41.89        -11.92        28.94 o                         
  -5   5  12        447.67        382.93        41.29 o                         
  -3   5  12         42.43         62.14        24.69 o                         
  -1   5  12        157.01        112.58        31.71 o                         
   1   5  12        487.81        467.44        44.49 o                         
   3   5  12         29.89         44.05        24.90 o                         
   5   5  12         13.11        -18.94        29.15 o                         
 -10   6  12         52.62         11.70        32.56 o                         
  -8   6  12        133.26         25.11        30.22 o                         
  -6   6  12       2546.77       2480.61        92.06 o                         
  -4   6  12         90.39        115.34        32.77 o                         
  -2   6  12       1798.21       1933.67        77.54 o                         
   0   6  12        174.17        203.67        34.05 o                         
   2   6  12        505.36        586.00        48.96 o                         
   4   6  12        168.28        217.50        35.33 o                         
   6   6  12        193.61        221.76        45.33 o                         
 -11   7  12         14.88        -35.96        35.96 o                         
  -9   7  12         13.34          5.11        29.79 o                         
  -7   7  12         70.92         21.28        27.03 o                         
  -5   7  12        237.80        256.88        36.18 o                         
  -3   7  12       1119.36       1099.20        59.41 o                         
  -1   7  12       1117.04       1158.81        64.31 o                         
   1   7  12        171.63        230.48        32.99 o                         
   3   7  12          0.12        -27.03        27.03 o                         
   5   7  12         45.56         40.01        28.73 o                         
 -10   8  12         20.42        -28.52        28.52 o                         
  -8   8  12         11.88        -26.60        26.60 o                         
  -6   8  12          9.40         51.92        24.68 o                         
  -4   8  12        138.80        157.70        31.28 o                         
  -2   8  12       2070.96       2050.26        80.11 o                         
   0   8  12        115.17        105.55        30.86 o                         
   2   8  12         11.23         50.01        30.86 o                         
   4   8  12          4.64         48.52        30.22 o                         
  -9   9  12         24.32        -28.94        28.94 o                         
  -7   9  12        437.52        432.30        47.89 o                         
  -5   9  12       1502.12       1365.41        73.48 o                         
  -3   9  12        799.35        767.07        53.65 o                         
  -1   9  12       1128.41       1011.45        60.47 o                         
   1   9  12        203.87        229.00        37.03 o                         
   3   9  12        475.55        538.30        49.81 o                         
   5   9  12        357.81        555.29        53.63 o                         
 -10  10  12          0.52         23.83        35.32 o                         
  -8  10  12          5.58         20.22        28.30 o                         
  -6  10  12         13.73        -25.11        25.11 o                         
  -4  10  12        570.82        595.60        48.11 o                         
  -2  10  12         34.76         39.37        26.81 o                         
   0  10  12        237.04        255.60        38.95 o                         
   2  10  12          3.35         12.98        27.03 o                         
   4  10  12          2.25        -25.11        27.66 o                         
  -9  11  12          4.32         33.83        31.92 o                         
  -7  11  12          3.16        -24.68        29.79 o                         
  -5  11  12        638.26        725.26        53.64 o                         
  -3  11  12         48.42         71.93        27.66 o                         
  -1  11  12          1.93        -22.56        22.56 o                         
   1  11  12        118.85         60.86        30.64 o                         
   3  11  12          2.00         20.85        31.07 o                         
  -8  12  12       1179.20       1126.80        72.82 o                         
  -6  12  12       3612.22       3560.16       117.05 o                         
  -4  12  12        275.70        113.44        35.12 o                         
  -2  12  12          9.06        -24.68        30.86 o                         
   0  12  12        157.29        124.07        35.11 o                         
   2  12  12        454.51        361.42        44.70 o                         
   4  12  12        110.42        202.81        38.31 o                         
  -9  13  12         72.58         50.65        35.33 o                         
  -7  13  12        294.62        388.63        48.31 o                         
  -5  13  12         48.98        -33.20        33.20 o                         
  -3  13  12        150.53        115.77        31.71 o                         
  -1  13  12        112.65        176.42        31.71 o                         
   1  13  12          3.76         52.35        28.30 o                         
   3  13  12          0.35         -7.24        30.43 o                         
  -8  14  12         24.11         38.30        33.41 o                         
  -6  14  12        216.68        197.29        41.29 o                         
  -4  14  12        148.52        105.34        34.26 o                         
  -2  14  12        205.48        263.26        39.16 o                         
   0  14  12        127.98        150.03        31.71 o                         
   2  14  12         38.97        -13.19        28.09 o                         
  -7  15  12        955.96        990.83        69.62 o                         
  -5  15  12        626.30        778.24        57.69 o                         
  -3  15  12        340.92        438.23        45.55 o                         
  -1  15  12        203.62        153.44        37.46 o                         
   1  15  12         19.29         57.03        31.49 o                         
   3  15  12        144.33        210.90        42.35 o                         
  -6  16  12         30.36         -6.17        32.98 o                         
  -4  16  12         94.62         57.25        30.43 o                         
  -2  16  12        272.22        365.85        43.84 o                         
   0  16  12         39.53         20.43        28.30 o                         
   2  16  12        151.98        111.51        44.27 o                         
  -5  17  12         13.70         23.20        32.35 o                         
  -3  17  12         89.35        122.36        35.33 o                         
  -1  17  12        112.79         24.26        40.01 o                         
   1  17  12        161.63        193.66        35.33 o                         
  -4  18  12        307.69        423.74        48.31 o                         
  -2  18  12        117.66        188.98        38.31 o                         
   0  18  12         10.50         -2.77        29.79 o                         
  -3  19  12          1.77        -28.09        28.09 o                         
  -9   1  13        228.56        263.69        37.46 o                         
  -7   1  13         40.14         96.40        28.30 o                         
  -5   1  13         71.66         34.90        28.52 o                         
  -3   1  13        229.95        255.18        33.41 o                         
  -1   1  13         18.94         46.18        24.47 o                         
   1   1  13        257.80        234.54        40.86 o                         
   3   1  13        124.82        161.52        34.69 o                         
   5   1  13          8.22        -12.56        28.73 o                         
 -10   2  13          3.23         -1.06        31.71 o                         
  -8   2  13         95.37        160.03        31.28 o                         
  -6   2  13         45.93         28.52        30.01 o                         
  -4   2  13        293.30        381.19        41.08 o                         
  -2   2  13        289.68        242.63        38.31 o                         
   0   2  13        458.48        433.58        43.42 o                         
   2   2  13         85.32         90.02        32.77 o                         
   4   2  13         53.47         25.11        31.71 o                         
  -9   3  13         78.98        109.81        32.56 o                         
  -7   3  13       1898.67       2015.58        86.06 o                         
  -5   3  13        137.28        186.64        30.86 o                         
  -3   3  13       1313.25       1172.13        67.93 o                         
  -1   3  13        320.43        300.31        38.52 o                         
   1   3  13         10.72         23.20        26.60 o                         
   3   3  13       1397.62       1413.58        75.39 o                         
   5   3  13         19.42         29.37        39.79 o                         
 -10   4  13         45.19         67.67        34.05 o                         
  -8   4  13         45.97        104.27        28.09 o                         
  -6   4  13       1230.17       1128.60        67.08 o                         
  -4   4  13        613.65        529.63        47.04 o                         
  -2   4  13        619.65        646.50        48.75 o                         
   0   4  13         42.65         88.95        29.79 o                         
   2   4  13         15.80         53.63        27.03 o                         
   4   4  13         21.21         -3.62        29.37 o                         
  -9   5  13         27.14        -34.47        34.47 o                         
  -7   5  13        283.05        267.10        38.95 o                         
  -5   5  13        884.83        824.79        57.27 o                         
  -3   5  13        731.33        666.55        53.43 o                         
  -1   5  13         19.07         -8.94        23.20 o                         
   1   5  13          0.10         12.56        23.62 o                         
   3   5  13         33.72        -25.11        30.01 o                         
 -10   6  13        223.27        290.93        43.63 o                         
  -8   6  13         48.13         94.70        28.09 o                         
  -6   6  13         44.01          1.49        31.28 o                         
  -4   6  13       1236.04       1143.10        66.01 o                         
  -2   6  13       1603.19       1563.99        73.48 o                         
   0   6  13         47.36         -3.19        25.32 o                         
   2   6  13         44.44         49.80        29.58 o                         
   4   6  13        328.33        390.97        47.67 o                         
  -9   7  13         80.47         91.29        37.45 o                         
  -7   7  13        185.75        169.19        31.50 o                         
  -5   7  13        103.50         74.06        28.30 o                         
  -3   7  13        300.27        334.15        40.01 o                         
  -1   7  13         14.69        -21.49        23.20 o                         
   1   7  13        190.68        212.18        37.24 o                         
   3   7  13          7.19         42.56        31.49 o                         
  -8   8  13         83.42         56.82        35.11 o                         
  -6   8  13        132.47        220.69        40.01 o                         
  -4   8  13         17.16         80.23        25.32 o                         
  -2   8  13          1.38        -10.85        26.17 o                         
   0   8  13         91.40         41.50        33.41 o                         
   2   8  13          7.26        -35.32        35.32 o                         
   4   8  13          0.74        -18.94        25.75 o                         
  -9   9  13        330.52        394.38        50.87 o                         
  -7   9  13         69.95         45.97        31.28 o                         
  -5   9  13       1765.18       1851.19        83.92 o                         
  -3   9  13          9.71          6.17        28.09 o                         
  -1   9  13        811.36        708.72        56.63 o                         
   1   9  13         56.37         18.51        30.43 o                         
   3   9  13         41.78         75.54        32.13 o                         
  -8  10  13         43.46         22.77        28.52 o                         
  -6  10  13         51.19         -6.60        28.52 o                         
  -4  10  13         28.97         62.56        27.03 o                         
  -2  10  13         72.37        -15.96        27.24 o                         
   0  10  13        167.63         64.70        32.56 o                         
   2  10  13          5.33         18.94        28.51 o                         
  -7  11  13         49.32         32.98        31.07 o                         
  -5  11  13         71.09         35.11        32.77 o                         
  -3  11  13          5.69          8.09        26.39 o                         
  -1  11  13         21.96         48.09        27.66 o                         
   1  11  13         66.03         35.96        32.13 o                         
   3  11  13          0.16        -23.83        35.96 o                         
  -8  12  13        367.16        425.25        49.38 o                         
  -6  12  13        829.32        922.44        66.00 o                         
  -4  12  13         79.95         79.16        33.62 o                         
  -2  12  13         21.26         38.73        28.94 o                         
   0  12  13        185.35        140.03        38.52 o                         
   2  12  13        451.82        434.21        53.42 o                         
  -7  13  13        242.58        248.58        42.35 o                         
  -5  13  13        153.95        168.76        48.10 o                         
  -3  13  13        151.95        160.04        34.48 o                         
  -1  13  13        107.68        107.26        35.33 o                         
   1  13  13          5.20        -27.45        27.45 o                         
  -6  14  13         34.38         18.51        31.28 o                         
  -4  14  13         97.71         84.27        30.64 o                         
  -2  14  13         43.77         61.29        31.28 o                         
   0  14  13         34.83        -11.07        31.49 o                         
  -5  15  13         27.31         55.75        32.98 o                         
  -3  15  13         32.28         90.01        34.90 o                         
  -1  15  13         53.11         32.13        28.09 o                         
   1  15  13        144.44        159.61        37.88 o                         
  -4  16  13        148.02        234.73        44.05 o                         
  -2  16  13         68.46        142.79        31.50 o                         
  -8   0  14        896.99        885.22        65.78 o                         
  -6   0  14       1696.50       1558.88        80.72 o                         
  -4   0  14        217.13        208.99        36.18 o                         
  -2   0  14         26.02        -24.90        24.90 o                         
   0   0  14       2046.95       1906.62        84.57 o                         
   2   0  14         55.67         12.98        32.35 o                         
  -9   1  14        636.26        590.06        56.41 o                         
  -7   1  14        163.16         94.70        34.90 o                         
  -5   1  14         55.90         92.57        28.73 o                         
  -3   1  14         18.04          3.19        27.88 o                         
  -1   1  14         10.17        -20.85        22.98 o                         
   1   1  14        159.33         91.51        38.52 o                         
   3   1  14         85.60         66.61        35.11 o                         
  -8   2  14        338.68        387.78        49.38 o                         
  -6   2  14        122.28        149.18        32.56 o                         
  -4   2  14         10.99        -26.17        26.17 o                         
  -2   2  14         64.33         22.13        22.98 o                         
   0   2  14        189.89        203.88        36.39 o                         
   2   2  14         48.95          3.62        34.05 o                         
  -9   3  14        241.29        199.63        45.33 o                         
  -7   3  14         55.85         62.99        33.41 o                         
  -5   3  14        304.51        241.78        39.37 o                         
  -3   3  14        148.81        229.20        33.41 o                         
  -1   3  14         93.11        124.28        32.35 o                         
   1   3  14         19.31         64.90        27.24 o                         
   3   3  14         75.58          0.00        35.75 o                         
  -8   4  14         27.80         84.48        33.62 o                         
  -6   4  14         50.65         46.60        26.81 o                         
  -4   4  14         49.86         30.43        33.20 o                         
  -2   4  14        678.39        711.01        56.63 o                         
   0   4  14        124.36         66.61        33.62 o                         
   2   4  14         26.44         94.27        30.00 o                         
  -9   5  14         63.35        185.99        39.16 o                         
  -7   5  14         27.59         12.77        35.32 o                         
  -5   5  14         17.11        -29.79        29.79 o                         
  -3   5  14        496.81        482.97        48.32 o                         
  -1   5  14        261.47        221.77        39.80 o                         
   1   5  14        173.56        176.00        43.84 o                         
   3   5  14          0.75        -33.20        33.20 o                         
  -8   6  14         36.29        113.85        34.90 o                         
  -6   6  14        378.05        397.16        47.46 o                         
  -4   6  14        227.25        197.93        37.03 o                         
  -2   6  14        197.53         83.43        33.63 o                         
   0   6  14        340.33        326.49        44.27 o                         
   2   6  14         71.16         82.99        30.22 o                         
  -7   7  14         40.34        151.52        32.56 o                         
  -5   7  14        242.38        249.01        39.80 o                         
  -3   7  14          4.90        -13.19        29.15 o                         
  -1   7  14         83.72         94.27        33.41 o                         
   1   7  14         47.99          9.58        30.22 o                         
   3   7  14        160.27        271.98        39.80 o                         
  -8   8  14         26.75         98.31        37.03 o                         
  -6   8  14        171.19        195.58        36.39 o                         
  -4   8  14         18.17        -11.70        24.68 o                         
  -2   8  14          1.48         97.89        28.30 o                         
   0   8  14          0.00        -31.92        31.92 o                         
   2   8  14        142.87        162.38        37.46 o                         
  -7   9  14        122.20        227.07        37.67 o                         
  -5   9  14        130.52        103.43        35.54 o                         
  -3   9  14         43.25         46.18        27.45 o                         
  -1   9  14         73.40        102.15        31.71 o                         
   1   9  14        311.82        242.41        47.04 o                         
  -6  10  14         33.31         13.41        29.37 o                         
  -4  10  14         23.20         -1.06        30.43 o                         
  -2  10  14         75.51         10.43        29.37 o                         
   0  10  14         17.44        -27.88        29.79 o                         
  -7  11  14         51.47        -18.94        34.90 o                         
  -5  11  14         50.09          9.79        39.58 o                         
  -3  11  14        101.08          4.68        41.71 o                         
  -1  11  14         46.35         70.01        30.43 o                         
   1  11  14         14.22        -32.13        32.13 o                         
  -6  12  14        379.85        331.18        51.08 o                         
  -4  12  14        456.76        617.89        54.49 o                         
  -2  12  14         20.74         58.52        33.62 o                         
   0  12  14         32.89         68.10        29.15 o                         
  -5  13  14        191.48        211.12        40.65 o                         
  -3  13  14          4.09         73.63        31.28 o                         
  -1  13  14         35.39        113.85        32.35 o                         
  -4  14  14         14.34         42.13        30.43 o                         
  -2  14  14          0.41        -27.66        27.66 o                         
  -7   1  15         19.02         28.30        28.52 o                         
  -5   1  15         25.65         28.94        30.00 o                         
  -3   1  15         85.43         68.95        32.13 o                         
  -1   1  15          2.31         97.67        30.00 o                         
   1   1  15          3.16         90.65        25.75 o                         
  -8   2  15          5.88          6.38        34.69 o                         
  -6   2  15          9.07         11.70        27.24 o                         
  -4   2  15         83.75         93.64        32.99 o                         
  -2   2  15         44.50         19.79        29.58 o                         
   0   2  15         29.80         37.24        28.30 o                         
  -7   3  15         28.10        -12.13        27.45 o                         
  -5   3  15         73.46         81.08        32.35 o                         
  -3   3  15        166.20        221.54        33.84 o                         
  -1   3  15        269.41        180.26        41.29 o                         
   1   3  15          0.09        -27.45        27.45 o                         
  -6   4  15         11.68        -31.49        31.49 o                         
  -4   4  15          6.64         -9.58        27.45 o                         
  -2   4  15         20.34         36.39        28.52 o                         
   0   4  15         32.38         95.33        34.47 o                         
  -7   5  15          1.63        -15.11        28.51 o                         
  -5   5  15         56.55         21.49        31.92 o                         
  -3   5  15         57.44        -27.24        29.79 o                         
  -1   5  15          3.59        -26.39        26.39 o                         
   1   5  15         74.82        141.09        34.69 o                         
  -6   6  15        181.48        147.48        36.60 o                         
  -4   6  15         40.43         91.93        33.62 o                         
  -2   6  15          2.09         44.26        30.22 o                         
   0   6  15        105.93         58.74        35.11 o                         
  -7   7  15         53.74         49.80        39.79 o                         
  -5   7  15        278.91        322.86        47.03 o                         
  -3   7  15         29.67         79.59        32.13 o                         
  -1   7  15          4.71        -30.64        34.69 o                         
  -6   8  15        237.95        131.31        39.80 o                         
  -4   8  15         58.58        142.37        32.77 o                         
  -2   8  15         40.45         99.80        33.20 o                         
   0   8  15         14.68        -28.09        28.09 o                         
  -5   9  15         10.84         -2.55        28.73 o                         
  -3   9  15         37.50         52.35        28.09 o                         
  -1   9  15         30.71         53.41        30.86 o                         
  -4  10  15          9.06        -20.22        30.86 o                         
  -2  10  15          2.34          1.06        31.07 o                         
  -4   0  16        709.63        749.10        67.05 o                         
  -2   0  16         59.19        113.21        35.75 o                         
  -5   1  16        273.43        317.11        49.38 o                         
  -3   1  16         56.94        107.25        34.05 o                         
  -4   2  16         34.53         10.21        30.64 o                         
  -2   2  16         74.38        108.32        37.88 o                         
  -5   3  16          3.14        -34.26        34.26 o                         
  -3   3  16         77.66        -26.81        34.26 o                         
  -4   4  16         17.64        -31.49        31.49 o                         
                                                                                
