# Supplementary material for: The crystal structures of the ligand N-(quinolin-8-yl)pyrazine-2-carboxamide and of a tetra­nuclear copper(II) complex
Source: Acta Crystallogr E Crystallogr Commun. 2019 May 10;75(Pt 6):755–61. doi: 10.1107/S2056989019005450 (PMC6658947; doi:10.1107/S2056989019005450)
Supplement: Supplementary file 3 [file e-75-00755-Isup3.hkl]

data_I                                                                          
_shelx_title '  DCIAQCU IPDS -120DEGC'                                          
_shelx_refln_list_code          4                                               
_shelx_F_calc_maximum      143.25                                               
_exptl_crystal_F_000       632.00                                               
_reflns_d_resolution_high  0.8130                                               
                                                                                
loop_                                                                           
 _space_group_symop_operation_xyz                                               
 'x, y, z'                                                                      
 '-x, -y, -z'                                                                   
                                                                                
_cell_length_a     8.1485                                                       
_cell_length_b    11.2132                                                       
_cell_length_c    14.2662                                                       
_cell_angle_alpha  98.352                                                       
_cell_angle_beta   93.668                                                       
_cell_angle_gamma 103.578                                                       
                                                                                
_shelx_F_squared_multiplier     1.000                                           
                                                                                
loop_                                                                           
 _refln_index_h                                                                 
 _refln_index_k                                                                 
 _refln_index_l                                                                 
 _refln_F_squared_calc                                                          
 _refln_F_squared_meas                                                          
 _refln_F_squared_sigma                                                         
 _refln_observed_status                                                         
   2   0   0       2416.79       2425.23        29.23 o                         
   3   0   0        948.33        928.60        14.07 o                         
   4   0   0        190.26        158.41         7.72 o                         
   5   0   0        277.57        237.36        10.33 o                         
   6   0   0        499.87        453.36        12.73 o                         
   7   0   0        601.66        592.94        23.26 o                         
   8   0   0        435.60        426.37        33.85 o                         
   9   0   0        109.46        109.50        10.28 o                         
  -9   1   0        394.62        366.38        11.65 o                         
  -8   1   0          1.28          3.59         8.03 o                         
  -7   1   0         71.33         67.16        11.11 o                         
  -6   1   0         76.57         79.46         8.37 o                         
  -5   1   0         77.28         78.47         7.11 o                         
  -4   1   0        986.22        843.00        24.41 o                         
  -3   1   0        711.60        629.03        15.89 o                         
  -2   1   0       4025.57       4178.65        44.70 o                         
  -1   1   0       2179.04       2045.46        33.54 o                         
   2   1   0       6209.88       5942.93        56.30 o                         
   3   1   0       3481.34       3234.03        73.84 o                         
   4   1   0       3273.02       3260.71        29.11 o                         
   5   1   0       1932.17       2028.56        20.06 o                         
   6   1   0        219.73        195.95         9.80 o                         
   7   1   0        274.37        271.77        12.19 o                         
   8   1   0        867.80        889.18        25.05 o                         
   9   1   0        700.80        671.14        33.12 o                         
  -9   2   0        842.17        788.44        14.04 o                         
  -8   2   0        967.93        843.37        70.65 o                         
  -7   2   0       1058.06        933.93        26.94 o                         
  -6   2   0       1507.44       1334.44        20.25 o                         
  -5   2   0        522.52        532.70        12.68 o                         
  -4   2   0        192.90        202.23         8.27 o                         
  -3   2   0        613.60        476.19        10.03 o                         
  -2   2   0          2.94          9.21         7.36 o                         
  -1   2   0        233.97        251.67        15.71 o                         
   1   2   0       4645.06       4738.59        58.06 o                         
   2   2   0        107.72        111.97         7.20 o                         
   3   2   0         79.58         55.17         9.93 o                         
   4   2   0       2565.24       2732.41        32.37 o                         
   5   2   0       4215.12       4493.58       211.11 o                         
   6   2   0        858.61        875.43        47.36 o                         
   7   2   0        216.72        225.78        13.94 o                         
   8   2   0         40.94         44.09         8.79 o                         
   9   2   0        232.28        224.48        10.96 o                         
  -9   3   0        140.21        127.55        25.73 o                         
  -8   3   0         43.49         52.92         8.11 o                         
  -7   3   0        697.64        646.59        39.52 o                         
  -6   3   0       2761.07       2508.38        70.93 o                         
  -5   3   0       7207.13       6813.62        62.08 o                         
  -4   3   0       3798.85       3607.15        79.94 o                         
  -3   3   0        571.27        468.00        15.54 o                         
  -2   3   0       4534.83       5108.19        62.73 o                         
  -1   3   0          2.93          2.03        10.62 o                         
   1   3   0         48.53         88.69         8.16 o                         
   2   3   0       1969.73       2373.54        29.94 o                         
   3   3   0         48.79         58.80         9.56 o                         
   4   3   0       2598.59       3040.43        88.27 o                         
   5   3   0        808.76        923.22        25.92 o                         
   6   3   0         30.29         31.88        12.51 o                         
   7   3   0        461.16        517.51        32.67 o                         
   8   3   0        121.36        123.40         8.52 o                         
  -9   4   0        156.26        141.46        12.15 o                         
  -8   4   0        563.25        547.67        27.30 o                         
  -7   4   0        285.94        271.39        10.16 o                         
  -6   4   0        370.43        381.78        19.52 o                         
  -5   4   0       1041.98       1197.61        16.05 o                         
  -4   4   0       2950.96       3142.32        59.12 o                         
  -3   4   0       2166.81       1866.67        23.84 o                         
  -2   4   0       6073.98       6680.93        64.69 o                         
  -1   4   0       3121.77       3343.37       212.15 o                         
   0   4   0       1914.47       2087.73        65.52 o                         
   1   4   0       1756.66       1838.75       162.32 o                         
   2   4   0       4972.12       5148.86       376.19 o                         
   3   4   0       1999.62       1944.10       133.39 o                         
   4   4   0       2577.13       2747.80       190.08 o                         
   5   4   0        347.75        368.30        21.15 o                         
   6   4   0         47.04         48.68         9.16 o                         
   7   4   0        119.66        115.67         7.50 o                         
   8   4   0         59.56         57.05         8.43 o                         
  -9   5   0          3.61          6.05         8.61 o                         
  -8   5   0          6.23          3.19         9.44 o                         
  -7   5   0         57.39         53.63         9.71 o                         
  -6   5   0         37.36         52.77         8.25 o                         
  -5   5   0        842.12        982.23        14.74 o                         
  -4   5   0        854.45        968.62        18.08 o                         
  -3   5   0          7.38         12.97         9.68 o                         
  -2   5   0        141.04        175.34        12.66 o                         
  -1   5   0        254.33        178.76        17.71 o                         
   0   5   0       5679.29       6611.30       151.77 o                         
   1   5   0       9877.19      11215.02       977.36 o                         
   2   5   0       1018.35       1062.58        73.43 o                         
   3   5   0         61.80         81.09         9.12 o                         
   4   5   0       2304.52       2422.49       131.21 o                         
   5   5   0        415.39        492.20        32.33 o                         
   6   5   0         46.55         56.20        10.49 o                         
   7   5   0        466.36        531.83        28.83 o                         
   8   5   0        375.35        408.32        21.58 o                         
  -9   6   0        370.69        381.38        20.90 o                         
  -8   6   0        911.58        997.46        33.86 o                         
  -7   6   0          8.17          2.35        12.01 o                         
  -6   6   0        337.39        333.34        10.48 o                         
  -5   6   0        533.82        574.41        12.58 o                         
  -4   6   0        837.21        993.96        16.40 o                         
  -3   6   0         54.24         70.76        11.50 o                         
  -2   6   0        353.45        444.58        36.19 o                         
  -1   6   0        261.40        413.73        44.78 o                         
   1   6   0        113.19        122.04        16.90 o                         
   2   6   0       1669.77       1825.31       145.94 o                         
   3   6   0       1051.56       1112.47        66.63 o                         
   4   6   0         39.56         72.75        12.45 o                         
   5   6   0          3.11          7.58        10.35 o                         
   6   6   0          8.33          2.34        11.92 o                         
   7   6   0        526.23        528.60        25.01 o                         
  -9   7   0        846.12        845.62        44.03 o                         
  -8   7   0       1745.69       1849.34       118.24 o                         
  -7   7   0       2332.86       2765.28        68.11 o                         
  -6   7   0       1187.66       1351.39        19.32 o                         
  -5   7   0        731.99        786.62        14.49 o                         
  -4   7   0          1.21          2.38         7.41 o                         
  -3   7   0       2130.71       2344.18       128.86 o                         
  -2   7   0       4824.75       5379.42       356.65 o                         
   1   7   0        122.17        115.54        18.29 o                         
   2   7   0         17.76         28.50        13.66 o                         
   3   7   0         27.11         18.17        11.98 o                         
   4   7   0        377.62        382.33        20.08 o                         
   5   7   0        167.23        156.44        13.13 o                         
   6   7   0        228.50        225.56        12.56 o                         
   7   7   0         66.79         70.28        13.90 o                         
  -9   8   0          9.71         18.40        13.83 o                         
  -8   8   0        138.55        154.12        18.28 o                         
  -7   8   0        164.07        193.84        12.96 o                         
  -6   8   0       1181.93       1315.95        20.35 o                         
  -5   8   0       1198.69       1209.56        27.86 o                         
  -4   8   0        867.93        952.47        30.73 o                         
  -3   8   0        508.49        518.10        28.07 o                         
  -2   8   0          1.04         -0.62        14.33 o                         
   2   8   0       2351.15       2316.85        38.89 o                         
   3   8   0          2.79          6.79        13.68 o                         
   4   8   0        242.69        209.05        14.63 o                         
   5   8   0         25.03         19.65        13.95 o                         
   6   8   0         12.06          7.00        16.58 o                         
  -8   9   0        110.65        120.65        12.02 o                         
  -7   9   0        254.29        288.21        15.00 o                         
  -6   9   0         98.51         87.06        12.09 o                         
  -5   9   0       1063.14       1134.46        56.55 o                         
  -4   9   0       1078.44       1112.64        59.84 o                         
  -3   9   0       1077.97        992.11        53.99 o                         
  -2   9   0       1555.47       1620.81       120.20 o                         
   2   9   0        521.48        534.70        27.56 o                         
   3   9   0       2486.56       2347.37        81.70 o                         
   4   9   0       2288.17       2194.59        52.89 o                         
   5   9   0       1097.05       1022.22        24.77 o                         
  -8  10   0        273.54        266.76        33.85 o                         
  -7  10   0        381.17        389.27        13.31 o                         
  -6  10   0        257.61        263.40        14.20 o                         
  -5  10   0         66.11         62.42        11.67 o                         
  -4  10   0         26.10         26.06        14.81 o                         
  -3  10   0         52.10         58.36        13.63 o                         
   3  10   0          3.43          2.18        22.15 o                         
   4  10   0        543.89        539.84        24.38 o                         
  -7  11   0          1.62          3.07        12.48 o                         
  -6  11   0       1211.35       1092.07        23.93 o                         
  -5  11   0       2277.75       2210.03        38.38 o                         
  -4  11   0       1647.04       1508.52       121.01 o                         
  -6  12   0        196.91        203.44        15.72 o                         
  -5  12   0         74.76         57.42        11.45 o                         
  -4  12   0         43.96         38.51        19.89 o                         
  -5  13   0        135.46         99.78        21.81 o                         
   4 -13   1        377.47        267.17        35.55 o                         
   5 -13   1         25.79         25.55        16.06 o                         
   4 -12   1         33.30         26.93        16.77 o                         
   5 -12   1        218.25        203.79        15.34 o                         
   6 -12   1         15.15         14.18        16.62 o                         
  -3 -11   1        275.30        244.46        27.76 o                         
   3 -11   1        119.42        120.94        18.17 o                         
   4 -11   1        318.65        271.55        14.19 o                         
   5 -11   1         41.74         39.36        13.37 o                         
   6 -11   1        109.95        123.10        13.32 o                         
   7 -11   1        330.74        324.50        20.22 o                         
  -4 -10   1         14.50         17.01        17.37 o                         
  -3 -10   1          0.16          3.45        17.20 o                         
  -2 -10   1         15.76         14.38        21.04 o                         
   2 -10   1        381.74        394.61        27.66 o                         
   3 -10   1        924.71        913.24        38.86 o                         
   4 -10   1        858.95        854.95        19.81 o                         
   5 -10   1       1182.43       1114.34        37.90 o                         
   6 -10   1       1174.68       1128.53        20.59 o                         
   7 -10   1         28.16         27.56        11.05 o                         
   8 -10   1        359.53        309.85        14.61 o                         
  -5  -9   1        932.71        922.58        22.86 o                         
  -4  -9   1        394.17        388.00        18.87 o                         
  -3  -9   1         10.65         10.04        13.97 o                         
  -2  -9   1       2110.96       2053.51        60.64 o                         
  -1  -9   1        430.75        416.33        30.13 o                         
   2  -9   1          5.09         11.89        12.74 o                         
   3  -9   1          6.25          9.52        12.52 o                         
   4  -9   1         21.54         24.73        12.54 o                         
   5  -9   1        184.36        194.78        13.35 o                         
   6  -9   1        195.99        201.91         9.82 o                         
   7  -9   1        865.95        922.72        43.97 o                         
   8  -9   1        883.83        860.68        25.44 o                         
  -6  -8   1         25.72         18.87        15.46 o                         
  -5  -8   1       1113.64       1126.10        23.25 o                         
  -4  -8   1       2169.17       2202.64        33.86 o                         
  -3  -8   1        705.24        736.54        20.48 o                         
  -2  -8   1         42.24         32.36        11.13 o                         
  -1  -8   1        122.06        136.81        15.84 o                         
   0  -8   1          9.44         15.85        18.37 o                         
   1  -8   1       1374.52       1458.33        82.94 o                         
   2  -8   1       1307.86       1429.97       120.82 o                         
   3  -8   1       3015.11       3507.22       205.85 o                         
   4  -8   1       1448.52       1593.37        65.19 o                         
   5  -8   1         98.67         93.51         9.00 o                         
   6  -8   1         37.95         39.06         9.15 o                         
   7  -8   1          0.08          3.42         9.53 o                         
   8  -8   1        116.84        153.70        12.32 o                         
   9  -8   1        219.04        231.80        14.77 o                         
  -7  -7   1        108.85         98.90        14.51 o                         
  -6  -7   1        277.43        281.86        35.74 o                         
  -5  -7   1         61.98         67.63        12.61 o                         
  -4  -7   1        345.29        348.20        15.25 o                         
  -3  -7   1        557.18        536.90        26.46 o                         
  -2  -7   1       1019.78       1076.73        67.26 o                         
  -1  -7   1       7136.73       7711.04       622.98 o                         
   0  -7   1       7229.27       7323.37       612.54 o                         
   1  -7   1       3109.31       3471.33       323.50 o                         
   2  -7   1         24.92         48.69        12.77 o                         
   3  -7   1       3684.64       4173.21       193.22 o                         
   4  -7   1       1739.15       1997.47        89.64 o                         
   5  -7   1        972.71       1041.73        37.13 o                         
   6  -7   1       2337.53       2669.82        86.44 o                         
   7  -7   1        346.29        375.56        12.36 o                         
   8  -7   1         11.06         11.49        11.18 o                         
   9  -7   1        329.38        332.64        12.95 o                         
  -7  -6   1        717.33        702.16        42.29 o                         
  -6  -6   1        318.52        295.73        22.40 o                         
  -5  -6   1          5.38          4.99        10.68 o                         
  -4  -6   1        712.03        691.79        61.07 o                         
  -3  -6   1        493.92        510.33        33.30 o                         
  -2  -6   1        511.84        502.27        37.02 o                         
  -1  -6   1        103.68        141.83        15.19 o                         
   0  -6   1       1808.18       1810.28       107.64 o                         
   1  -6   1       2445.54       2467.03       247.62 o                         
   2  -6   1       7067.13       8026.24       598.52 o                         
   3  -6   1       2265.15       2518.84       123.07 o                         
   4  -6   1         63.53         65.78        10.71 o                         
   5  -6   1        533.11        597.91        13.70 o                         
   6  -6   1        507.98        537.85        13.07 o                         
   7  -6   1       1392.30       1494.30        18.28 o                         
   8  -6   1       1661.93       1740.35        71.59 o                         
   9  -6   1        561.24        583.95        37.40 o                         
  -8  -5   1        602.70        677.28        44.76 o                         
  -7  -5   1        758.16        843.20        52.56 o                         
  -6  -5   1        219.70        236.70        11.19 o                         
  -5  -5   1        160.59        174.69        12.08 o                         
  -4  -5   1       1740.13       1852.17        96.87 o                         
  -3  -5   1       1128.74       1188.88        63.49 o                         
  -2  -5   1        189.84        163.04        14.09 o                         
  -1  -5   1        214.12        241.57        15.42 o                         
   0  -5   1        191.40        212.52        17.57 o                         
   1  -5   1        154.73        163.07        16.28 o                         
   2  -5   1         95.96        114.42        12.00 o                         
   3  -5   1         69.35         54.68         8.58 o                         
   4  -5   1       1945.27       2203.51        25.17 o                         
   5  -5   1       1489.60       1674.43        19.36 o                         
   6  -5   1       1347.33       1371.69        34.70 o                         
   7  -5   1        301.92        304.67        22.49 o                         
   8  -5   1        415.01        433.52        18.09 o                         
   9  -5   1        288.49        306.79        14.67 o                         
  -8  -4   1        567.16        599.61        30.14 o                         
  -7  -4   1        482.33        548.67        36.12 o                         
  -6  -4   1       1820.22       1986.57       122.90 o                         
  -5  -4   1       2128.27       2305.42       113.29 o                         
  -4  -4   1       1605.94       1737.68       109.66 o                         
  -3  -4   1        161.36        162.71        11.21 o                         
  -2  -4   1       2537.91       2445.65       142.79 o                         
   0  -4   1       3104.49       2891.10       101.81 o                         
   1  -4   1       3775.93       3772.76       103.29 o                         
   2  -4   1        183.07        164.16        11.36 o                         
   3  -4   1        102.92        113.08        10.98 o                         
   4  -4   1        784.02        857.38        23.71 o                         
   5  -4   1       1272.15       1391.54        16.56 o                         
   6  -4   1        309.95        334.74        18.15 o                         
   7  -4   1          7.29          2.63         8.68 o                         
   8  -4   1         35.50         43.45        10.11 o                         
   9  -4   1         70.05         59.30         8.34 o                         
  -8  -3   1         42.80         49.45        11.47 o                         
  -7  -3   1         71.35         72.75         8.62 o                         
  -6  -3   1        241.46        246.16        28.17 o                         
  -5  -3   1       3423.67       3451.71       215.83 o                         
  -4  -3   1       4802.80       5002.99       331.36 o                         
  -3  -3   1       3416.90       3195.78       195.62 o                         
  -2  -3   1       2844.44       2649.46       148.92 o                         
  -1  -3   1       1295.66       1212.87        76.27 o                         
   0  -3   1        464.04        508.33        20.63 o                         
   1  -3   1         77.16         79.62        11.47 o                         
   2  -3   1       5699.79       6120.46        68.18 o                         
   3  -3   1      13054.62      13822.98       231.54 o                         
   4  -3   1       4127.81       4037.53        35.79 o                         
   5  -3   1         47.45         45.01         7.43 o                         
   6  -3   1        735.04        711.22        22.67 o                         
   7  -3   1         35.56         27.65        10.30 o                         
   8  -3   1        268.40        240.33        13.64 o                         
   9  -3   1         79.19         58.65         9.33 o                         
  -9  -2   1        469.95        443.91        31.47 o                         
  -8  -2   1        216.55        234.41        23.98 o                         
  -7  -2   1        135.05        159.57         9.84 o                         
  -6  -2   1         50.31         48.65         6.28 o                         
  -5  -2   1        170.51        182.45        11.92 o                         
  -4  -2   1       1781.97       1954.53        57.90 o                         
  -3  -2   1         12.16         12.36         6.07 o                         
  -2  -2   1       1123.32       1194.79        77.34 o                         
  -1  -2   1          9.13         13.02         9.22 o                         
   0  -2   1       1957.28       2007.74        41.46 o                         
   1  -2   1       5408.41       5563.60        71.03 o                         
   3  -2   1        612.21        732.95        13.33 o                         
   4  -2   1       3523.54       3222.19        30.96 o                         
   5  -2   1       2407.46       2270.98        50.29 o                         
   6  -2   1       1144.62        998.22        23.91 o                         
   7  -2   1        383.55        326.88        16.36 o                         
   8  -2   1         27.42         20.78         6.85 o                         
   9  -2   1          4.94         12.69        11.17 o                         
  -9  -1   1        404.79        407.50        27.30 o                         
  -8  -1   1         11.64         21.73         8.65 o                         
  -7  -1   1        730.27        720.52        46.80 o                         
  -6  -1   1       1218.08       1142.11        74.75 o                         
  -5  -1   1        452.68        370.54         9.39 o                         
  -4  -1   1       1613.49       1438.66        56.18 o                         
  -3  -1   1        828.69        728.05        12.96 o                         
  -2  -1   1        463.43        424.02        10.53 o                         
  -1  -1   1         46.37         52.74         9.64 o                         
   0  -1   1        188.72        197.50        16.96 o                         
   1  -1   1       1312.21       1439.41        27.41 o                         
   2  -1   1        819.32        819.12        15.50 o                         
   3  -1   1       1526.89       1388.35        84.13 o                         
   4  -1   1        470.10        431.46         9.97 o                         
   5  -1   1        384.88        382.84        13.65 o                         
   6  -1   1       1692.83       1584.03       115.55 o                         
   7  -1   1        249.28        230.40         9.46 o                         
   8  -1   1       1236.01       1160.82        70.67 o                         
   9  -1   1       1484.08       1301.68        77.65 o                         
  -9   0   1       1382.56       1241.06        69.42 o                         
  -8   0   1       2027.37       1945.34       125.97 o                         
  -7   0   1        252.57        226.19        12.08 o                         
  -6   0   1        919.87        845.80        29.40 o                         
  -5   0   1        269.77        296.90        12.14 o                         
  -4   0   1       1055.90        898.83        13.76 o                         
  -3   0   1       1772.07       1394.28        43.38 o                         
  -2   0   1       1423.96       1359.03        21.43 o                         
  -1   0   1       3066.71       2656.10       192.14 o                         
   1   0   1          0.41          4.66        10.06 o                         
   2   0   1       1445.47       1490.31        47.98 o                         
   3   0   1       2675.68       2659.60        88.55 o                         
   4   0   1         59.82         70.40         8.53 o                         
   5   0   1        398.98        428.24        14.91 o                         
   6   0   1         40.75         55.05         7.21 o                         
   7   0   1          5.42         14.35         8.75 o                         
   8   0   1          8.36          3.09        10.29 o                         
   9   0   1        456.18        439.89        47.64 o                         
  -9   1   1          0.61         -3.86         9.41 o                         
  -8   1   1         11.77         11.17         8.03 o                         
  -7   1   1         38.83         29.60        10.03 o                         
  -6   1   1        864.49        778.03        29.66 o                         
  -5   1   1       1735.82       1542.67        24.79 o                         
  -4   1   1         56.37         26.06         6.62 o                         
  -3   1   1       1561.39       1436.16        19.14 o                         
  -2   1   1       3186.51       2911.85        77.95 o                         
   1   1   1       5189.96       5719.78        68.17 o                         
   2   1   1       1076.75       1069.49        17.96 o                         
   3   1   1       1945.93       2054.87        52.32 o                         
   4   1   1       2946.75       3136.77        27.72 o                         
   5   1   1        631.98        686.75        18.84 o                         
   6   1   1        182.60        176.23         9.76 o                         
   7   1   1        446.08        455.32        13.20 o                         
   8   1   1         68.11         96.60        13.13 o                         
   9   1   1        102.45        106.08        22.07 o                         
  -9   2   1        721.29        636.21        52.65 o                         
  -8   2   1          6.26         13.68         9.52 o                         
  -7   2   1        924.87        885.52        58.41 o                         
  -6   2   1          0.04          3.32         6.48 o                         
  -5   2   1        636.65        600.45        16.94 o                         
  -4   2   1       1659.77       1542.77        33.69 o                         
  -3   2   1        923.93        852.55        18.73 o                         
  -2   2   1         74.92         83.33         8.91 o                         
  -1   2   1        866.00        826.60        22.43 o                         
   1   2   1       3180.32       3482.13        45.56 o                         
   2   2   1       3024.93       2912.67        68.32 o                         
   3   2   1      15533.13      17486.71       466.33 o                         
   4   2   1      11462.16      13024.94       242.21 o                         
   5   2   1       1027.55       1086.92        18.31 o                         
   6   2   1        423.62        467.20        10.86 o                         
   7   2   1        458.05        541.97        27.46 o                         
   8   2   1        400.96        426.00        12.04 o                         
   9   2   1        111.91        108.64        10.68 o                         
 -10   3   1        136.60        114.44        19.79 o                         
  -9   3   1        527.85        496.20        37.57 o                         
  -8   3   1       1098.75        974.24        58.80 o                         
  -7   3   1         46.60         45.28        10.32 o                         
  -6   3   1       1028.43        909.52        43.86 o                         
  -5   3   1        926.98        919.28        21.95 o                         
  -4   3   1        667.76        572.45        31.92 o                         
  -3   3   1        280.46        280.59        10.99 o                         
  -2   3   1       1301.36       1397.69        21.76 o                         
  -1   3   1       3184.61       3778.08        87.69 o                         
   1   3   1        576.97        656.17        19.30 o                         
   2   3   1        613.58        750.94        17.25 o                         
   3   3   1        258.20        280.27        11.84 o                         
   4   3   1       3286.31       3768.41        35.86 o                         
   5   3   1       5038.81       5684.37       114.07 o                         
   6   3   1       3153.80       3599.17       106.12 o                         
   7   3   1        108.03        131.50        10.42 o                         
   8   3   1         85.59         76.00        11.48 o                         
  -9   4   1        104.46        114.09        18.75 o                         
  -8   4   1          0.23          0.95         8.32 o                         
  -7   4   1       1492.62       1475.85        48.46 o                         
  -6   4   1       4348.85       4400.15        99.09 o                         
  -5   4   1       4525.02       4734.62        67.22 o                         
  -4   4   1       2671.16       2663.35        35.97 o                         
  -3   4   1       1147.42       1079.39        18.15 o                         
  -2   4   1         59.37         51.51        11.06 o                         
  -1   4   1         25.62         33.03        10.35 o                         
   1   4   1       3350.54       3880.03       285.55 o                         
   2   4   1        137.55        126.73        12.36 o                         
   3   4   1         18.76         24.00        10.97 o                         
   4   4   1        116.23        125.59         9.47 o                         
   5   4   1        715.89        848.44        14.67 o                         
   6   4   1       1982.20       2211.31        24.92 o                         
   7   4   1        555.22        618.84        21.83 o                         
   8   4   1        196.08        197.73        13.49 o                         
  -9   5   1        146.70        140.81        10.71 o                         
  -8   5   1        609.39        621.33        13.92 o                         
  -7   5   1       1686.82       1872.33        59.64 o                         
  -6   5   1          1.74          3.29         6.76 o                         
  -5   5   1       1015.29       1129.15        15.94 o                         
  -4   5   1       3181.44       3547.27        37.64 o                         
  -3   5   1       1061.96       1017.48        18.25 o                         
  -2   5   1        994.98        884.28        20.25 o                         
  -1   5   1       5296.89       5460.49       463.39 o                         
   1   5   1        142.95        142.57        15.03 o                         
   2   5   1       1314.45       1441.10       115.20 o                         
   3   5   1       1589.59       1713.36       125.19 o                         
   4   5   1        637.29        679.67        41.91 o                         
   5   5   1        576.74        607.64        49.28 o                         
   6   5   1        270.57        283.88        19.42 o                         
   7   5   1         17.18          7.95        11.56 o                         
  -9   6   1         19.34         14.17        10.87 o                         
  -8   6   1        158.65        162.38        10.33 o                         
  -7   6   1         69.58         81.80        12.41 o                         
  -6   6   1        114.24        126.05        10.84 o                         
  -5   6   1         36.77         41.52        10.58 o                         
  -4   6   1        245.69        237.38        10.56 o                         
  -3   6   1        139.11        202.08        12.60 o                         
  -2   6   1       1914.01       2243.13        71.81 o                         
   1   6   1       9330.94      10064.46       289.23 o                         
   2   6   1       3466.71       3827.89       232.76 o                         
   3   6   1        284.36        288.98        15.93 o                         
   4   6   1         56.65         51.32         9.45 o                         
   5   6   1        418.81        464.45        28.30 o                         
   6   6   1       1389.49       1392.82        87.10 o                         
   7   6   1        510.38        507.01        32.58 o                         
  -9   7   1        430.71        462.63        42.54 o                         
  -8   7   1        374.89        426.15        16.22 o                         
  -7   7   1          3.59         12.47        12.46 o                         
  -6   7   1        387.35        453.89        13.37 o                         
  -5   7   1        477.93        523.19        13.73 o                         
  -4   7   1        102.89         90.85        11.04 o                         
  -3   7   1       1254.55       1618.90        69.20 o                         
  -2   7   1        142.14        143.33        13.26 o                         
   2   7   1        944.80        929.49        23.94 o                         
   3   7   1       1009.97        995.26        40.04 o                         
   4   7   1       1816.62       1834.17        97.59 o                         
   5   7   1        422.12        415.78        20.08 o                         
   6   7   1          0.11          3.81        11.01 o                         
  -9   8   1        616.17        697.05        38.90 o                         
  -8   8   1        453.67        541.26        42.97 o                         
  -7   8   1       1505.80       1712.69        21.76 o                         
  -6   8   1       1599.17       1723.36        30.10 o                         
  -5   8   1       1053.49       1165.69        46.69 o                         
  -4   8   1         19.37         15.11        10.14 o                         
  -3   8   1        726.98        641.38        36.37 o                         
  -2   8   1       1705.97       1649.50        45.87 o                         
   2   8   1       1288.57       1329.99        60.40 o                         
   3   8   1        100.66        100.50        16.29 o                         
   4   8   1         75.35         80.96        12.29 o                         
   5   8   1        220.11        215.68        15.05 o                         
   6   8   1        502.68        441.79        19.03 o                         
  -8   9   1        113.00        112.72        11.62 o                         
  -7   9   1          7.49         -2.27        10.00 o                         
  -6   9   1        812.85        895.37        35.33 o                         
  -5   9   1       2259.31       2348.83        83.65 o                         
  -4   9   1       2576.88       2479.52       167.91 o                         
  -3   9   1       1552.84       1571.43       116.24 o                         
   3   9   1         75.56         77.51        16.27 o                         
   4   9   1         24.31         18.81        17.72 o                         
   5   9   1          0.76          3.10        16.87 o                         
  -8  10   1         17.18         14.89        12.74 o                         
  -7  10   1         84.39         82.21         9.49 o                         
  -6  10   1         94.95         97.05        10.95 o                         
  -5  10   1        225.20        209.69        15.48 o                         
  -4  10   1        739.18        670.17        48.76 o                         
  -3  10   1       2198.73       2139.83        52.34 o                         
   3  10   1       2364.96       2182.96        74.67 o                         
   4  10   1       1103.30       1032.07        54.45 o                         
  -7  11   1        326.96        277.13        16.35 o                         
  -6  11   1        661.02        593.79        42.43 o                         
  -5  11   1        425.45        388.95        21.60 o                         
  -4  11   1          5.58          8.03        16.88 o                         
  -6  12   1        323.78        308.77        26.73 o                         
  -5  12   1       1427.35       1188.03       101.48 o                         
   4 -13   2         30.86         22.06        19.15 o                         
   5 -13   2        509.71        460.52        29.83 o                         
   3 -12   2          3.60          1.59        18.96 o                         
   4 -12   2         66.60         64.32        14.64 o                         
   5 -12   2        239.65        217.74        15.32 o                         
   6 -12   2         20.14         10.48        15.76 o                         
  -3 -11   2        361.77        334.46        22.58 o                         
  -2 -11   2       2023.55       2042.89        65.92 o                         
   2 -11   2        340.63        346.46        23.55 o                         
   3 -11   2         23.99         18.60        14.12 o                         
   4 -11   2          8.99         11.66        11.29 o                         
   5 -11   2          6.51          7.47        15.05 o                         
   6 -11   2         35.06         24.68        13.01 o                         
   7 -11   2        560.55        498.75        23.56 o                         
  -4 -10   2        592.60        575.85        21.23 o                         
  -3 -10   2        266.22        262.22        19.36 o                         
  -2 -10   2        210.07        193.86        16.49 o                         
  -1 -10   2        235.33        227.82        21.12 o                         
   1 -10   2       4492.77       4599.53       216.17 o                         
   2 -10   2       4405.48       4467.94        66.16 o                         
   3 -10   2       1093.84       1087.92        48.19 o                         
   4 -10   2         50.99         57.52        13.84 o                         
   5 -10   2        125.81        134.84        13.60 o                         
   6 -10   2         21.66         10.14        12.73 o                         
   7 -10   2         71.10         66.77        13.60 o                         
   8 -10   2        310.59        296.83        24.08 o                         
  -5  -9   2          5.11          0.06        14.16 o                         
  -4  -9   2          4.90          4.98        14.27 o                         
  -3  -9   2         65.12         49.30        13.53 o                         
  -2  -9   2       1074.25       1112.49        26.85 o                         
  -1  -9   2        388.83        386.04        20.49 o                         
   0  -9   2          8.39         12.40        13.89 o                         
   1  -9   2          5.27          7.12        15.19 o                         
   2  -9   2        415.12        433.10        19.79 o                         
   3  -9   2        775.86        744.20        38.85 o                         
   4  -9   2       1293.49       1391.39        49.56 o                         
   5  -9   2       2277.15       2316.38        76.47 o                         
   6  -9   2       1313.07       1400.77        66.63 o                         
   7  -9   2         27.69         39.23        11.98 o                         
   8  -9   2          0.89         -5.44        11.03 o                         
  -6  -8   2        470.88        457.53        15.71 o                         
  -5  -8   2       1150.51       1177.20        23.89 o                         
  -4  -8   2        872.14        805.97        27.78 o                         
  -3  -8   2        257.57        251.18        16.27 o                         
  -2  -8   2        495.64        508.51        16.68 o                         
  -1  -8   2         63.82         84.77        13.88 o                         
   0  -8   2         99.80         87.60        11.40 o                         
   1  -8   2         10.71         11.73        13.36 o                         
   2  -8   2        131.87        134.78        14.41 o                         
   3  -8   2        419.07        463.28        28.23 o                         
   4  -8   2         29.10         22.54        10.66 o                         
   5  -8   2        235.98        251.92        11.87 o                         
   6  -8   2       1324.40       1443.53        48.07 o                         
   7  -8   2       1395.78       1495.65        21.15 o                         
   8  -8   2        422.35        479.03        15.99 o                         
   9  -8   2        215.71        243.25        14.38 o                         
  -7  -7   2         76.30         72.22        14.61 o                         
  -6  -7   2          9.98         13.33        14.49 o                         
  -5  -7   2        571.97        612.93        22.46 o                         
  -4  -7   2        755.31        862.46        31.58 o                         
  -3  -7   2       2721.57       2876.95        48.93 o                         
  -2  -7   2       6312.69       6341.93       261.70 o                         
  -1  -7   2        887.27        899.47        42.98 o                         
   0  -7   2        270.07        269.34        15.28 o                         
   1  -7   2       1544.42       1612.20        96.00 o                         
   2  -7   2       3536.34       3907.07       235.19 o                         
   3  -7   2        412.01        386.55        12.20 o                         
   4  -7   2         32.68         49.28        10.62 o                         
   5  -7   2        413.02        461.06        13.11 o                         
   6  -7   2        449.51        457.25        14.94 o                         
   7  -7   2        163.73        174.47        11.08 o                         
   8  -7   2         41.40         55.12        11.21 o                         
   9  -7   2         40.77         34.55        13.05 o                         
  -7  -6   2        326.34        334.16        15.97 o                         
  -6  -6   2       1077.39       1056.36        40.81 o                         
  -5  -6   2          5.04         18.30        12.71 o                         
  -4  -6   2          7.04          7.27         8.37 o                         
  -3  -6   2        115.25        114.53        15.10 o                         
  -2  -6   2       2323.32       2440.73        94.70 o                         
  -1  -6   2       4877.17       4514.16       267.81 o                         
   0  -6   2       7952.30       7686.52       411.81 o                         
   1  -6   2       5608.22       5847.18       355.83 o                         
   2  -6   2        100.04        104.32        13.06 o                         
   3  -6   2        693.86        715.25        30.99 o                         
   4  -6   2       2020.32       2425.24        26.67 o                         
   5  -6   2       1494.43       1499.18        33.90 o                         
   6  -6   2       1447.82       1498.57        80.73 o                         
   7  -6   2         38.68         49.68         9.97 o                         
   8  -6   2         14.70         34.88         9.07 o                         
   9  -6   2         18.93         19.95        12.57 o                         
  -8  -5   2         44.69         40.39        14.52 o                         
  -7  -5   2        283.32        296.59        11.12 o                         
  -6  -5   2         78.25         71.92        10.77 o                         
  -5  -5   2        139.63        171.67        12.01 o                         
  -4  -5   2        207.92        226.86        10.30 o                         
  -3  -5   2        238.40        206.81        11.54 o                         
  -2  -5   2          0.35          5.41        10.87 o                         
  -1  -5   2         47.40         54.06         8.87 o                         
   0  -5   2         10.53         10.71        12.37 o                         
   1  -5   2       1174.32       1071.96        22.88 o                         
   2  -5   2      15472.60      17475.26       421.53 o                         
   3  -5   2       4290.36       4262.51        88.87 o                         
   4  -5   2        156.47        196.18        11.19 o                         
   5  -5   2          8.72         11.56         9.82 o                         
   6  -5   2        182.51        178.94         8.25 o                         
   7  -5   2       2096.34       2115.88        55.86 o                         
   8  -5   2        853.88        840.67        65.94 o                         
   9  -5   2        538.22        471.29        31.06 o                         
  -8  -4   2        806.44        917.98        74.72 o                         
  -7  -4   2       1117.58       1234.21        96.31 o                         
  -6  -4   2        200.67        213.37        21.71 o                         
  -5  -4   2        121.64        122.37         8.93 o                         
  -4  -4   2         60.14         67.37        11.72 o                         
  -3  -4   2        318.95        310.21        10.97 o                         
  -2  -4   2         24.13         32.83         8.29 o                         
  -1  -4   2       1440.52       1561.25        75.56 o                         
   0  -4   2       1352.57       1231.90        24.26 o                         
   1  -4   2        978.39       1056.96        21.10 o                         
   2  -4   2       1787.21       1872.35        57.38 o                         
   3  -4   2       1035.86       1216.91        20.67 o                         
   4  -4   2        254.74        212.67        10.02 o                         
   5  -4   2       2029.83       1974.02        31.31 o                         
   6  -4   2        701.16        734.79        18.53 o                         
   7  -4   2         74.85         61.46         9.05 o                         
   8  -4   2        894.28        856.91        36.31 o                         
   9  -4   2       1159.47       1027.67        86.31 o                         
  -8  -3   2        545.50        579.76        33.61 o                         
  -7  -3   2        965.01       1028.92        56.82 o                         
  -6  -3   2       3316.81       3528.36       244.73 o                         
  -5  -3   2       3216.08       3132.57       205.92 o                         
  -4  -3   2       1581.90       1488.67       105.18 o                         
  -3  -3   2        548.25        575.62        34.96 o                         
  -2  -3   2       1126.28       1052.99        64.63 o                         
  -1  -3   2       6285.98       6318.49       257.45 o                         
   0  -3   2       6329.51       6507.60        95.63 o                         
   1  -3   2        536.16        574.95        15.59 o                         
   2  -3   2        878.62        951.79        16.59 o                         
   3  -3   2       1190.51       1298.29        27.07 o                         
   4  -3   2        829.69       1021.43        14.71 o                         
   5  -3   2        276.11        269.60        10.76 o                         
   6  -3   2        113.01        109.18         7.52 o                         
   7  -3   2        474.19        445.38        41.25 o                         
   8  -3   2         51.11         47.48        10.31 o                         
   9  -3   2        125.37        120.39        28.50 o                         
  -9  -2   2        145.82        153.31        10.92 o                         
  -8  -2   2        352.92        364.45        23.22 o                         
  -7  -2   2          6.73          3.85         7.41 o                         
  -6  -2   2        514.12        486.96        25.14 o                         
  -5  -2   2       3571.15       3478.08       226.72 o                         
  -4  -2   2       4746.05       4406.76       291.50 o                         
  -3  -2   2        339.07        227.67        14.73 o                         
  -2  -2   2        302.15        424.50        23.74 o                         
  -1  -2   2         25.48         21.89        10.65 o                         
   0  -2   2        625.96        649.43        43.67 o                         
   1  -2   2       2199.50       2577.45        33.99 o                         
   3  -2   2      17094.80      17339.78       551.14 o                         
   4  -2   2         19.83         30.41         7.00 o                         
   5  -2   2         47.26         50.56         7.10 o                         
   6  -2   2        315.95        258.75         8.37 o                         
   7  -2   2         69.38         58.54         8.59 o                         
   8  -2   2          2.34          4.63         9.64 o                         
   9  -2   2         14.78         18.20         9.15 o                         
  -9  -1   2         39.04         37.44         7.50 o                         
  -8  -1   2          3.61         12.77         7.61 o                         
  -7  -1   2         15.08         21.79         8.93 o                         
  -6  -1   2         26.62         26.27         6.25 o                         
  -5  -1   2         24.36         33.19         5.59 o                         
  -4  -1   2        696.36        737.59        51.81 o                         
  -3  -1   2        121.72         86.39         6.56 o                         
  -2  -1   2       2339.41       2125.16       156.59 o                         
  -1  -1   2       2054.11       2024.06        30.99 o                         
   1  -1   2       9191.96      10113.97       168.76 o                         
   2  -1   2         71.07         68.49         7.10 o                         
   3  -1   2        149.83        130.40         8.26 o                         
   4  -1   2       1905.51       1642.09        28.08 o                         
   5  -1   2       4361.85       4146.18       129.41 o                         
   6  -1   2       3630.59       3492.12       127.34 o                         
   7  -1   2       3110.70       2760.99        55.19 o                         
   8  -1   2         65.57         63.60         8.61 o                         
   9  -1   2         10.16         15.24         9.62 o                         
  -9   0   2        142.39        137.58         9.16 o                         
  -8   0   2        386.10        355.18        27.15 o                         
  -7   0   2        213.58        166.41        15.38 o                         
  -6   0   2        636.36        580.83        31.98 o                         
  -5   0   2       2271.32       2136.70        21.81 o                         
  -4   0   2       1806.08       1460.75       103.47 o                         
  -3   0   2       1182.34       1040.48        62.61 o                         
  -2   0   2       7171.10       6897.67       569.23 o                         
  -1   0   2        805.75        900.19        29.62 o                         
   0   0   2       1411.41       1570.31        33.59 o                         
   1   0   2       2421.80       2426.14        34.04 o                         
   2   0   2       1555.21       1794.87        32.96 o                         
   3   0   2       1156.89        968.77        15.31 o                         
   4   0   2        256.12        248.37         8.94 o                         
   5   0   2         30.14         32.96         7.41 o                         
   6   0   2        692.99        696.71        11.41 o                         
   7   0   2       1805.25       1770.00        81.08 o                         
   8   0   2        909.12        874.70        13.87 o                         
   9   0   2        427.32        432.14        14.28 o                         
  -9   1   2       2701.48       2327.33       162.07 o                         
  -8   1   2       2555.07       2197.52       134.16 o                         
  -7   1   2        558.76        468.64        28.44 o                         
  -6   1   2       1051.42        953.44        23.63 o                         
  -5   1   2         16.04         16.22         6.69 o                         
  -4   1   2       4273.02       3944.30        41.81 o                         
  -3   1   2       7823.39       6417.42       395.09 o                         
  -2   1   2       6947.78       6269.84       459.68 o                         
  -1   1   2       3666.24       4004.60       249.10 o                         
   0   1   2       7618.95       7874.74       123.92 o                         
   1   1   2       1112.68       1109.45        22.88 o                         
   2   1   2       2543.40       2813.20       104.24 o                         
   3   1   2        664.83        659.61        19.60 o                         
   4   1   2        111.26        116.83        10.90 o                         
   5   1   2        662.23        678.24        12.95 o                         
   6   1   2          1.74         -1.32         9.34 o                         
   7   1   2         21.65         30.41         9.42 o                         
   8   1   2        194.11        197.31        21.36 o                         
   9   1   2        385.01        404.94        14.60 o                         
  -9   2   2        158.46        136.98        10.11 o                         
  -8   2   2         18.39         30.50         7.87 o                         
  -7   2   2        539.73        490.09        13.63 o                         
  -6   2   2       1315.84       1178.06        61.14 o                         
  -5   2   2       4384.17       4187.03       136.76 o                         
  -4   2   2       1172.81       1056.22        25.53 o                         
  -3   2   2        109.72         80.95         6.49 o                         
  -2   2   2        658.07        567.44        37.16 o                         
  -1   2   2         17.51         34.04         9.67 o                         
   1   2   2       9636.15      10648.99       144.64 o                         
   2   2   2       3882.74       3975.77        58.74 o                         
   3   2   2        271.20        318.31        10.77 o                         
   4   2   2        630.71        702.69        14.26 o                         
   5   2   2        329.04        309.11        15.04 o                         
   6   2   2        364.13        410.94        11.92 o                         
   7   2   2          5.75          4.55         9.73 o                         
   8   2   2        502.39        537.09        15.82 o                         
   9   2   2          2.67         -2.99        16.40 o                         
  -9   3   2        431.00        388.43        27.92 o                         
  -8   3   2         13.48         14.51         6.35 o                         
  -7   3   2        208.28        193.22         9.34 o                         
  -6   3   2         61.16         74.79         6.35 o                         
  -5   3   2        166.36        141.68         7.91 o                         
  -4   3   2       2017.54       1891.84        76.29 o                         
  -3   3   2       1677.73       1624.83        21.90 o                         
  -2   3   2        340.97        317.67        20.24 o                         
  -1   3   2        627.29        619.38        19.05 o                         
   0   3   2        259.15        225.03        18.67 o                         
   1   3   2       1888.64       1756.33        78.71 o                         
   2   3   2       7506.40       8529.63        79.14 o                         
   3   3   2      12165.12      14599.39       243.70 o                         
   4   3   2       5490.88       6345.44        54.34 o                         
   5   3   2        764.67        826.95        14.18 o                         
   6   3   2        650.45        709.37        13.35 o                         
   7   3   2         49.07         69.24        12.09 o                         
   8   3   2         44.75         58.32        14.02 o                         
  -9   4   2        874.52        801.34        59.06 o                         
  -8   4   2       1022.88       1010.59        81.12 o                         
  -7   4   2        328.16        321.02         9.47 o                         
  -6   4   2       1987.67       2053.84        68.15 o                         
  -5   4   2       1209.67       1270.15        15.87 o                         
  -4   4   2        226.73        251.36        11.50 o                         
  -3   4   2         25.26         18.05         9.72 o                         
  -2   4   2          4.81          8.30         8.46 o                         
  -1   4   2        454.71        455.36        38.72 o                         
   0   4   2       1605.03       1596.65        81.05 o                         
   1   4   2       2129.42       2443.34       161.98 o                         
   2   4   2        109.19        101.13        12.99 o                         
   3   4   2         20.06         35.87        11.00 o                         
   4   4   2        698.62        805.60        17.04 o                         
   5   4   2       3336.77       3624.92        51.29 o                         
   6   4   2        441.60        469.37        13.24 o                         
   7   4   2         10.81         24.05        10.08 o                         
   8   4   2         68.57         89.52         9.85 o                         
  -9   5   2         73.39         88.74        10.43 o                         
  -8   5   2        225.85        217.96        18.04 o                         
  -7   5   2       1515.19       1602.26        31.04 o                         
  -6   5   2       2859.36       3106.27        55.82 o                         
  -5   5   2       4241.92       4704.25        94.90 o                         
  -4   5   2       3670.25       4254.06        42.32 o                         
  -3   5   2        959.98        938.35        61.23 o                         
  -2   5   2         12.02         27.37         9.82 o                         
  -1   5   2        642.97        713.18       102.72 o                         
   1   5   2        244.99        251.67        18.12 o                         
   2   5   2        481.03        579.88        23.79 o                         
   3   5   2        641.11        698.36        16.02 o                         
   4   5   2        147.80        165.99        11.53 o                         
   5   5   2         42.67         53.85        12.92 o                         
   6   5   2          6.18          6.54        11.96 o                         
   7   5   2        601.11        530.87        34.76 o                         
  -9   6   2        405.76        399.70        26.97 o                         
  -8   6   2       1542.35       1531.93        99.37 o                         
  -7   6   2       1696.11       1922.31        65.45 o                         
  -6   6   2        193.84        220.08        11.42 o                         
  -5   6   2        623.40        748.95        14.03 o                         
  -4   6   2       1090.82       1249.90        19.66 o                         
  -3   6   2        914.62        772.39        59.03 o                         
  -2   6   2        947.99        859.71        69.08 o                         
   1   6   2        206.37        257.01        22.73 o                         
   2   6   2        400.64        412.14        22.94 o                         
   3   6   2       1592.86       1612.14        84.31 o                         
   4   6   2       2054.63       2033.24       145.35 o                         
   5   6   2        135.92        146.31        10.38 o                         
   6   6   2        198.93        168.90        10.46 o                         
   7   6   2         35.89         26.25        13.05 o                         
  -9   7   2         57.74         64.95        10.45 o                         
  -8   7   2        316.80        319.99        21.77 o                         
  -7   7   2        217.95        259.26        13.64 o                         
  -6   7   2         27.72         35.77        13.08 o                         
  -5   7   2         62.71         67.33        11.00 o                         
  -4   7   2        184.04        180.36         9.60 o                         
  -3   7   2        195.73        268.07        18.24 o                         
  -2   7   2       1183.01       1299.00        32.18 o                         
   2   7   2         22.12         27.08        14.36 o                         
   3   7   2        120.00        114.59        11.25 o                         
   4   7   2         25.77         26.58         9.93 o                         
   5   7   2       1443.34       1346.79        83.29 o                         
   6   7   2       1090.48        984.54        57.07 o                         
  -9   8   2        566.53        606.55        38.25 o                         
  -8   8   2        362.20        347.36        13.02 o                         
  -7   8   2          0.47         -1.54         9.85 o                         
  -6   8   2        145.66        160.14        10.77 o                         
  -5   8   2         15.76          7.92        10.34 o                         
  -4   8   2         38.55         38.99         8.63 o                         
  -3   8   2         38.47         42.70         9.19 o                         
   2   8   2       1495.87       1515.07        52.93 o                         
   3   8   2       1120.06       1046.23        26.56 o                         
   4   8   2       1321.57       1214.06        31.40 o                         
   5   8   2        686.34        639.63        40.43 o                         
   6   8   2          2.23          1.91        13.42 o                         
  -8   9   2        458.99        447.03        29.21 o                         
  -7   9   2       1274.37       1313.00        78.35 o                         
  -6   9   2        642.03        622.73        36.33 o                         
  -5   9   2        291.21        261.08        16.54 o                         
  -4   9   2         30.61         24.27        11.14 o                         
  -3   9   2        509.42        494.69        24.71 o                         
   3   9   2         45.55         40.76        17.63 o                         
   4   9   2         54.58         62.85        16.44 o                         
   5   9   2        894.59        855.60        27.39 o                         
  -8  10   2         18.75         16.83        12.90 o                         
  -7  10   2         18.36         17.86        10.69 o                         
  -6  10   2       1164.64       1128.22        65.61 o                         
  -5  10   2       1992.74       1928.62       154.45 o                         
  -4  10   2       1771.15       1702.20        47.94 o                         
   4  10   2        230.32        239.55        28.71 o                         
  -7  11   2        225.63        206.14        18.87 o                         
  -6  11   2        142.94        144.75        11.78 o                         
  -5  11   2         67.81         61.22        16.87 o                         
  -4  11   2        146.10        141.43        25.22 o                         
  -6  12   2        268.17        256.02        37.35 o                         
  -5  12   2         57.88         50.11        21.19 o                         
   3 -13   3        894.90        812.86        59.67 o                         
   4 -13   3        527.92        489.80        47.96 o                         
   5 -13   3        276.66        275.45        18.97 o                         
  -2 -12   3          3.43          1.44        33.86 o                         
   2 -12   3       2931.21       2792.56        64.71 o                         
   3 -12   3        458.95        444.54        21.49 o                         
   4 -12   3          1.43          1.86        14.18 o                         
   5 -12   3        355.79        326.92        27.94 o                         
   6 -12   3        744.20        699.00        22.31 o                         
  -3 -11   3        544.61        518.75        23.36 o                         
  -2 -11   3        146.72        158.12        18.70 o                         
  -1 -11   3         15.69         10.99        19.43 o                         
   0 -11   3        963.07        957.10        31.84 o                         
   1 -11   3          8.01         11.18        14.02 o                         
   2 -11   3       1409.06       1384.44        32.67 o                         
   3 -11   3        367.77        320.46        16.50 o                         
   4 -11   3        165.27        156.75        13.73 o                         
   5 -11   3        212.98        226.23        14.86 o                         
   6 -11   3         62.72         68.73        13.40 o                         
   7 -11   3          0.50          5.72        15.64 o                         
  -4 -10   3        266.39        258.44        19.16 o                         
  -3 -10   3        499.87        507.60        19.25 o                         
  -2 -10   3       2197.90       2237.48        41.31 o                         
  -1 -10   3        684.27        730.62        23.24 o                         
   0 -10   3         24.24         29.45        13.08 o                         
   1 -10   3        102.33         84.51        16.81 o                         
   2 -10   3        161.28        160.59        17.31 o                         
   3 -10   3         47.55         48.42        12.95 o                         
   4 -10   3         89.36         73.38        12.90 o                         
   5 -10   3        583.22        638.74        16.46 o                         
   6 -10   3         43.94         56.60        13.90 o                         
   7 -10   3         63.52         65.47        13.62 o                         
   8 -10   3         11.26         19.59        16.27 o                         
  -5  -9   3        260.22        270.20        16.17 o                         
  -4  -9   3        732.98        788.09        21.12 o                         
  -3  -9   3        883.42        920.97        21.67 o                         
  -2  -9   3          3.10          6.66        14.64 o                         
  -1  -9   3        267.84        269.25        18.51 o                         
   0  -9   3         66.90         57.22        11.47 o                         
   1  -9   3       3597.06       3602.12        69.10 o                         
   2  -9   3       3968.92       3875.47       222.43 o                         
   3  -9   3        651.58        689.11        48.84 o                         
   4  -9   3         17.95         14.63        12.93 o                         
   5  -9   3        167.29        175.03        13.39 o                         
   6  -9   3          0.72         35.33        12.01 o                         
   7  -9   3        174.25        196.27        14.80 o                         
   8  -9   3         57.46         61.48        10.13 o                         
  -6  -8   3         60.35         70.51        15.29 o                         
  -5  -8   3        418.34        428.21        21.00 o                         
  -4  -8   3         55.39         41.06        12.90 o                         
  -3  -8   3        428.53        442.25        16.25 o                         
  -2  -8   3        262.95        261.27        13.03 o                         
  -1  -8   3         78.40         89.77         9.43 o                         
   0  -8   3        822.53        771.20        34.66 o                         
   1  -8   3          2.61          1.76        11.84 o                         
   2  -8   3        771.09        816.14        51.93 o                         
   3  -8   3        509.32        495.58        28.60 o                         
   4  -8   3       1449.01       1555.22        42.03 o                         
   5  -8   3       2541.58       2778.97        57.53 o                         
   6  -8   3       2565.39       2809.16        33.34 o                         
   7  -8   3        200.09        216.66        14.69 o                         
   8  -8   3          5.69         -7.79        10.83 o                         
   9  -8   3        124.26        148.78        13.58 o                         
  -7  -7   3        288.79        302.75        18.99 o                         
  -6  -7   3        343.21        358.69        16.51 o                         
  -5  -7   3       1102.21       1093.87        22.25 o                         
  -4  -7   3       2462.54       2496.40        40.23 o                         
  -3  -7   3        995.15       1016.89        49.90 o                         
  -2  -7   3        467.48        482.24        14.51 o                         
  -1  -7   3        352.36        336.09        19.08 o                         
   0  -7   3        135.01        137.81        13.75 o                         
   1  -7   3        365.65        343.91        20.81 o                         
   2  -7   3        401.15        392.57        24.82 o                         
   3  -7   3         13.15         16.76        10.61 o                         
   4  -7   3         88.44         86.59         8.14 o                         
   5  -7   3        263.76        302.45        10.65 o                         
   6  -7   3       2164.09       2409.24        33.45 o                         
   7  -7   3       1169.84       1264.55        24.32 o                         
   8  -7   3        279.82        333.20        15.79 o                         
   9  -7   3        490.25        511.88        17.86 o                         
  -7  -6   3        170.23        170.44        15.40 o                         
  -6  -6   3         71.43         83.61        10.11 o                         
  -5  -6   3        458.24        501.10        21.00 o                         
  -4  -6   3       2937.16       2946.13        31.43 o                         
  -3  -6   3       5368.58       5510.69        86.95 o                         
  -2  -6   3       2812.63       2925.29        33.27 o                         
  -1  -6   3          5.41          6.63         8.92 o                         
   0  -6   3        309.02        344.65        17.93 o                         
   1  -6   3       2470.72       2529.66       151.47 o                         
   2  -6   3        649.75        706.40        26.51 o                         
   3  -6   3        302.34        304.81        17.59 o                         
   4  -6   3         78.32         87.53        10.66 o                         
   5  -6   3         84.35         83.25        10.53 o                         
   6  -6   3        279.94        266.69        11.20 o                         
   7  -6   3         43.50         51.10        11.68 o                         
   8  -6   3         57.87         80.01         9.60 o                         
   9  -6   3         51.46         50.66        10.42 o                         
  -8  -5   3         43.94         35.75        14.81 o                         
  -7  -5   3        171.68        206.17        15.10 o                         
  -6  -5   3        759.51        753.83        14.94 o                         
  -5  -5   3        506.89        512.21        15.12 o                         
  -4  -5   3         64.51         63.41        10.47 o                         
  -3  -5   3        103.71         84.41         8.39 o                         
  -2  -5   3       2318.66       2054.80       166.64 o                         
  -1  -5   3       7768.22       7017.78       314.09 o                         
   0  -5   3       7311.05       6631.03        66.38 o                         
   1  -5   3       7306.73       7608.33       305.81 o                         
   2  -5   3       2501.87       2700.08        62.22 o                         
   3  -5   3         87.52        111.23        12.20 o                         
   4  -5   3        623.87        628.65        11.74 o                         
   5  -5   3       3557.62       3778.75        99.09 o                         
   6  -5   3       2891.00       2933.94        81.34 o                         
   7  -5   3         16.28         20.36         9.23 o                         
   8  -5   3         56.70         44.34         7.65 o                         
   9  -5   3         63.69         59.31        12.01 o                         
  -8  -4   3         21.29         23.01         9.60 o                         
  -7  -4   3        349.60        374.29        28.22 o                         
  -6  -4   3        294.36        310.26        24.23 o                         
  -5  -4   3        126.47        137.01        10.44 o                         
  -4  -4   3        717.96        674.09        38.39 o                         
  -3  -4   3       1273.80       1266.29        46.20 o                         
  -2  -4   3        884.06        819.58        44.92 o                         
  -1  -4   3        133.55        130.54        13.40 o                         
   0  -4   3       3510.20       3238.11        38.01 o                         
   1  -4   3       7212.70       7236.53        65.92 o                         
   2  -4   3       8798.46       8652.48       167.55 o                         
   3  -4   3       7896.16       8357.50        89.50 o                         
   4  -4   3      12639.43      13967.48       339.95 o                         
   5  -4   3       1305.57       1351.00        22.66 o                         
   6  -4   3        725.40        675.93        11.38 o                         
   7  -4   3       1037.38        990.19        56.22 o                         
   8  -4   3        605.73        562.90        38.27 o                         
   9  -4   3        460.32        414.23        24.35 o                         
  -8  -3   3        921.43        977.56        41.84 o                         
  -7  -3   3       1410.48       1574.70       118.35 o                         
  -6  -3   3        202.26        209.23        13.72 o                         
  -5  -3   3        431.27        456.90        32.55 o                         
  -4  -3   3        459.05        437.46        29.06 o                         
  -3  -3   3          1.79         12.36         9.08 o                         
  -2  -3   3        217.09        222.59        10.96 o                         
  -1  -3   3         40.82         52.21        11.58 o                         
   0  -3   3        304.61        295.24        14.21 o                         
   1  -3   3       3017.14       3407.66        51.04 o                         
   2  -3   3        388.49        403.41        12.67 o                         
   3  -3   3        823.23        743.72        15.97 o                         
   4  -3   3       2379.90       2325.15        41.70 o                         
   5  -3   3       2185.14       2074.48        76.86 o                         
   6  -3   3       1262.86       1154.87        15.01 o                         
   7  -3   3        335.84        309.79        11.53 o                         
   8  -3   3        402.70        332.39        30.41 o                         
   9  -3   3        137.17        152.46        17.95 o                         
  -9  -2   3          9.90          6.67        11.24 o                         
  -8  -2   3        251.81        265.25        17.27 o                         
  -7  -2   3       1794.29       1810.44       124.68 o                         
  -6  -2   3       5928.01       5775.88       300.01 o                         
  -5  -2   3       1752.45       1565.04       107.18 o                         
  -4  -2   3       1798.11       1772.04       116.31 o                         
  -3  -2   3       4051.72       4083.25       313.76 o                         
  -2  -2   3        530.50        450.42        28.88 o                         
  -1  -2   3       5836.22       6170.94        95.55 o                         
   0  -2   3        712.16        743.98        28.25 o                         
   1  -2   3       2710.40       2980.40        71.80 o                         
   2  -2   3        961.36       1154.29        36.92 o                         
   3  -2   3        382.95        455.57        17.24 o                         
   4  -2   3          2.89          0.36         8.42 o                         
   5  -2   3        192.47        168.75         9.88 o                         
   6  -2   3       1216.29       1099.81        71.73 o                         
   7  -2   3       1227.42       1164.01        46.82 o                         
   8  -2   3        536.25        506.36        37.51 o                         
   9  -2   3         95.66         71.71        11.81 o                         
  -9  -1   3         30.07         28.84        10.59 o                         
  -8  -1   3        193.04        199.21         9.58 o                         
  -7  -1   3        602.01        552.22        44.65 o                         
  -6  -1   3        249.42        252.56        14.18 o                         
  -5  -1   3        999.06        903.93        65.06 o                         
  -4  -1   3       4645.87       4208.27       313.78 o                         
  -3  -1   3       4651.90       4111.98       275.54 o                         
  -2  -1   3       1564.56       1302.31       103.09 o                         
  -1  -1   3       9286.07      10468.97        92.74 o                         
   0  -1   3       1325.93       1466.81        28.28 o                         
   1  -1   3       2587.97       2753.31        34.48 o                         
   2  -1   3       1212.18       1082.77        48.35 o                         
   3  -1   3       2158.73       1851.41        66.79 o                         
   4  -1   3        809.50        737.85        20.16 o                         
   5  -1   3         11.18         10.19         6.19 o                         
   6  -1   3         11.23          2.91         8.73 o                         
   7  -1   3        104.07         81.93         9.57 o                         
   8  -1   3         42.31         53.64         7.32 o                         
   9  -1   3          2.01         -3.09         9.71 o                         
  -9   0   3          3.95          2.06         9.84 o                         
  -8   0   3          2.25         -4.38         8.01 o                         
  -7   0   3        112.49        117.99         9.83 o                         
  -6   0   3          3.18          2.79         6.77 o                         
  -5   0   3       1994.78       1837.28       120.00 o                         
  -4   0   3        475.74        448.33        26.31 o                         
  -3   0   3       5833.56       5429.13       437.54 o                         
  -2   0   3       8406.16       8206.93       681.52 o                         
  -1   0   3       6180.27       6854.70       156.67 o                         
   0   0   3       1749.15       1713.98        68.06 o                         
   1   0   3         96.37        103.97        10.61 o                         
   2   0   3        998.89        986.87        36.54 o                         
   3   0   3         20.19         30.82         9.92 o                         
   4   0   3        938.30        917.93        23.70 o                         
   5   0   3       5518.94       5459.98       326.18 o                         
   6   0   3       5961.96       5914.13       128.12 o                         
   7   0   3       2357.27       2440.54       101.48 o                         
   8   0   3          4.20         -5.43         9.05 o                         
   9   0   3        253.57        279.37        13.54 o                         
  -9   1   3        119.59        117.42         9.88 o                         
  -8   1   3         41.57         35.49         5.83 o                         
  -7   1   3         46.00         45.33         7.85 o                         
  -6   1   3        923.00        762.20        52.16 o                         
  -5   1   3         40.64         30.04         5.93 o                         
  -4   1   3        602.60        508.45        36.57 o                         
  -3   1   3       5744.38       5285.47       373.49 o                         
  -2   1   3          5.13          8.63         7.54 o                         
  -1   1   3       2654.82       2873.11        37.91 o                         
   0   1   3       1360.81       1435.68        55.52 o                         
   1   1   3      11968.43      13456.42       486.86 o                         
   2   1   3         32.20         47.07         8.09 o                         
   3   1   3        481.24        424.20        12.49 o                         
   4   1   3       2141.08       2249.42        39.42 o                         
   5   1   3        126.70        137.64         8.74 o                         
   6   1   3        506.00        519.58        30.88 o                         
   7   1   3       1152.77       1190.81        28.81 o                         
   8   1   3       1734.39       1695.18        43.56 o                         
   9   1   3        181.27        202.15        12.11 o                         
  -9   2   3       1258.03       1111.15        56.21 o                         
  -8   2   3       2145.13       1911.55       141.19 o                         
  -7   2   3       1458.33       1332.06        82.09 o                         
  -6   2   3        718.49        591.67        40.89 o                         
  -5   2   3        444.53        417.51        24.41 o                         
  -4   2   3       4229.97       3646.02       251.16 o                         
  -3   2   3       1160.18       1000.15        57.13 o                         
  -2   2   3        154.45        119.59         8.05 o                         
  -1   2   3        996.51        947.82        34.46 o                         
   0   2   3        479.37        432.52        17.08 o                         
   1   2   3       3823.71       4321.84        47.54 o                         
   2   2   3        132.50        140.67        10.20 o                         
   3   2   3       1736.73       2111.12        39.56 o                         
   4   2   3         14.62         23.37        10.37 o                         
   5   2   3        335.51        368.42        12.06 o                         
   6   2   3        664.53        740.10        15.94 o                         
   7   2   3         18.29         14.23        11.91 o                         
   8   2   3        234.20        236.12        12.62 o                         
  -9   3   3          0.27         -5.94         9.61 o                         
  -8   3   3         92.99         82.95         6.25 o                         
  -7   3   3       1053.90        950.08        59.61 o                         
  -6   3   3       2396.64       2146.64       118.62 o                         
  -5   3   3       9579.68       9193.04       565.39 o                         
  -4   3   3       4361.95       4116.05       235.97 o                         
  -3   3   3        522.88        488.76        30.78 o                         
  -2   3   3          7.57          8.00         7.39 o                         
  -1   3   3         11.56         14.79         8.36 o                         
   0   3   3       7371.46       6896.59       346.29 o                         
   2   3   3       7492.68       8251.83       317.10 o                         
   3   3   3        400.37        431.87        13.93 o                         
   4   3   3        386.21        426.79        11.58 o                         
   5   3   3        510.72        519.80        27.65 o                         
   6   3   3         85.67        105.03        10.77 o                         
   7   3   3        177.58        215.50        12.44 o                         
   8   3   3         54.98         47.94        11.88 o                         
  -9   4   3        378.91        381.42        23.93 o                         
  -8   4   3         65.24         56.53         7.08 o                         
  -7   4   3        464.35        448.09        30.98 o                         
  -6   4   3        589.89        598.07        34.22 o                         
  -5   4   3        531.41        479.97        28.04 o                         
  -4   4   3       5403.79       5746.29       310.97 o                         
  -3   4   3       2622.61       2642.39       170.16 o                         
  -2   4   3       1348.04       1196.16        53.08 o                         
  -1   4   3        655.09        556.78        34.27 o                         
   0   4   3       1106.87       1221.45        71.47 o                         
   1   4   3      11823.50      14242.82       981.85 o                         
   2   4   3       3357.96       3962.63       165.08 o                         
   3   4   3       4587.10       5048.74       150.26 o                         
   4   4   3       4421.97       5022.56        46.52 o                         
   5   4   3       1633.41       1816.97        52.33 o                         
   6   4   3        471.45        490.68        11.95 o                         
   7   4   3         52.09         65.06        11.85 o                         
   8   4   3        654.19        604.89        32.56 o                         
  -9   5   3        343.49        307.52        36.43 o                         
  -8   5   3       1104.18       1133.65        66.12 o                         
  -7   5   3        317.90        310.25        16.77 o                         
  -6   5   3         17.17          7.67         6.40 o                         
  -5   5   3        103.26        111.56         7.00 o                         
  -4   5   3        405.48        429.13        28.48 o                         
  -3   5   3        274.92        362.07        17.57 o                         
  -2   5   3         69.74         80.68        13.36 o                         
  -1   5   3       4295.48       4882.02       532.53 o                         
   0   5   3       2047.27       2339.36       251.85 o                         
   1   5   3         95.41         53.66        14.77 o                         
   2   5   3        118.24        126.90        11.69 o                         
   3   5   3         55.72         54.24        10.88 o                         
   4   5   3        897.04        910.58        16.72 o                         
   5   5   3       2648.98       2886.09        38.12 o                         
   6   5   3       3008.23       3152.19        35.20 o                         
   7   5   3       1020.83        999.45        18.34 o                         
  -9   6   3        449.38        442.43        35.17 o                         
  -8   6   3          1.94         10.85        11.40 o                         
  -7   6   3        524.72        542.04        29.46 o                         
  -6   6   3        586.62        638.37        29.97 o                         
  -5   6   3       2910.29       3234.73       193.17 o                         
  -4   6   3       3872.53       4177.23       311.19 o                         
  -3   6   3       1167.46       1196.64        73.67 o                         
  -2   6   3          3.48          4.76        12.33 o                         
   1   6   3        205.39        232.93        19.05 o                         
   2   6   3        240.23        268.56        14.14 o                         
   3   6   3        370.29        350.28        13.07 o                         
   4   6   3        602.61        620.63        16.24 o                         
   5   6   3         10.08         17.89        11.31 o                         
   6   6   3        333.85        297.17        28.36 o                         
   7   6   3        406.32        375.01        20.50 o                         
  -9   7   3        389.80        439.03        33.26 o                         
  -8   7   3        622.15        719.28        33.63 o                         
  -7   7   3       1717.11       1874.43       116.53 o                         
  -6   7   3        438.10        473.14        31.66 o                         
  -5   7   3         81.34         81.35         9.06 o                         
  -4   7   3       2223.12       2351.31       145.90 o                         
  -3   7   3       4931.89       5121.24       325.19 o                         
  -2   7   3       2322.89       2388.60       130.45 o                         
   2   7   3         56.67         52.63        11.43 o                         
   3   7   3        800.69        713.85        39.70 o                         
   4   7   3        700.77        650.70        39.61 o                         
   5   7   3        197.18        186.79        11.70 o                         
   6   7   3          0.05          7.42        10.38 o                         
  -9   8   3         25.19         30.84        14.05 o                         
  -8   8   3         87.54         93.47         8.59 o                         
  -7   8   3        116.25        125.26         9.75 o                         
  -6   8   3        705.81        744.41        51.42 o                         
  -5   8   3        159.42        165.83        11.32 o                         
  -4   8   3        399.92        385.01        21.44 o                         
  -3   8   3         14.33         13.02        13.46 o                         
   2   8   3        682.92        693.23        34.13 o                         
   3   8   3        584.21        537.38        30.25 o                         
   4   8   3          8.79          8.70        12.26 o                         
   5   8   3        702.35        625.88        33.06 o                         
  -8   9   3         65.16         60.54         9.11 o                         
  -7   9   3          0.14         -4.25        11.41 o                         
  -6   9   3         86.58         93.67         8.87 o                         
  -5   9   3          1.43          4.35        10.52 o                         
  -4   9   3         30.00         28.41        14.75 o                         
  -3   9   3          0.52          2.94        21.62 o                         
   3   9   3       1427.33       1350.79        41.79 o                         
   4   9   3        806.63        742.72        27.94 o                         
   5   9   3         81.15         45.28        20.33 o                         
  -7  10   3       2438.43       2342.60       189.51 o                         
  -6  10   3        516.12        527.27        28.64 o                         
  -5  10   3        428.86        424.08        15.88 o                         
  -4  10   3        126.66        132.11        17.97 o                         
   4  10   3         71.89         63.99        26.59 o                         
  -7  11   3        746.57        717.30        58.45 o                         
  -6  11   3       1048.06        993.24        41.79 o                         
  -5  11   3       1123.48       1143.67        44.46 o                         
  -4  11   3       1610.05       1510.13        53.54 o                         
  -6  12   3        217.84        237.06        38.10 o                         
  -5  12   3         28.83         28.92        26.99 o                         
   2 -13   4        785.22        765.56        90.23 o                         
   3 -13   4        229.73        221.51        24.47 o                         
   4 -13   4         55.89         46.55        20.35 o                         
   5 -13   4          0.98         -3.11        16.57 o                         
  -2 -12   4        558.21        549.84        28.75 o                         
  -1 -12   4        847.98        858.59        33.07 o                         
   0 -12   4       1523.75       1579.00        84.33 o                         
   1 -12   4         53.29         58.09        16.65 o                         
   2 -12   4        258.30        259.91        18.36 o                         
   3 -12   4        681.30        683.46        33.88 o                         
   4 -12   4       1687.79       1552.47        78.62 o                         
   5 -12   4       1037.94        957.09        67.03 o                         
   6 -12   4        121.50        134.36        16.78 o                         
  -3 -11   4         12.91         14.17        16.91 o                         
  -2 -11   4          1.92         -0.96        16.76 o                         
  -1 -11   4         94.76         85.33        17.60 o                         
   0 -11   4       1046.85       1032.62        59.23 o                         
   1 -11   4       3030.28       3016.62        53.32 o                         
   2 -11   4       1689.81       1638.66        33.86 o                         
   3 -11   4        677.55        651.33        18.91 o                         
   4 -11   4         17.95         23.32        13.47 o                         
   5 -11   4        636.20        616.58        18.54 o                         
   6 -11   4       1266.07       1193.92       103.02 o                         
   7 -11   4       1227.80       1164.70        79.32 o                         
  -4 -10   4        380.49        420.27        19.15 o                         
  -3 -10   4       1154.81       1170.03        28.29 o                         
  -2 -10   4        817.75        795.97        22.14 o                         
  -1 -10   4        123.94        128.68        13.99 o                         
   0 -10   4        212.66        219.19        13.22 o                         
   1 -10   4        126.06        111.46        16.30 o                         
   2 -10   4        341.85        322.54        17.41 o                         
   3 -10   4        541.89        535.91        34.43 o                         
   4 -10   4        429.06        435.62        30.69 o                         
   5 -10   4        457.44        485.87        15.36 o                         
   6 -10   4         79.56         78.93        14.33 o                         
   7 -10   4         30.63         42.45         9.83 o                         
   8 -10   4        238.57        228.69        14.31 o                         
  -5  -9   4         37.77         37.20        14.82 o                         
  -4  -9   4        103.43        114.64        15.46 o                         
  -3  -9   4         12.19         21.93        14.28 o                         
  -2  -9   4        200.30        220.86        15.85 o                         
  -1  -9   4       1063.02       1090.74        60.57 o                         
   0  -9   4       4574.96       4574.59       111.13 o                         
   1  -9   4        698.86        685.34        18.52 o                         
   2  -9   4          4.22          4.60        10.85 o                         
   3  -9   4        242.30        239.09        12.43 o                         
   4  -9   4        569.47        608.97        22.33 o                         
   5  -9   4         14.02          1.02        12.58 o                         
   6  -9   4        838.23        808.70        35.72 o                         
   7  -9   4        344.40        374.63        15.60 o                         
   8  -9   4          4.68         -9.93        14.49 o                         
  -6  -8   4        294.69        291.02        17.72 o                         
  -5  -8   4        380.32        397.25        13.39 o                         
  -4  -8   4       2437.18       2554.07        86.11 o                         
  -3  -8   4       1652.69       1752.22        33.61 o                         
  -2  -8   4        986.62        991.44        19.23 o                         
  -1  -8   4        140.26        144.81         9.90 o                         
   0  -8   4        410.43        398.45        16.06 o                         
   1  -8   4       4491.86       4428.41       157.79 o                         
   2  -8   4       6717.42       6462.52       370.18 o                         
   3  -8   4       1533.86       1583.31        53.98 o                         
   4  -8   4         16.69         17.74        10.67 o                         
   5  -8   4        137.47        145.68        13.60 o                         
   6  -8   4         96.27         89.44        13.02 o                         
   7  -8   4        180.70        201.11        10.72 o                         
   8  -8   4          5.28         -0.79        13.89 o                         
  -7  -7   4         17.28         10.72        17.52 o                         
  -6  -7   4        213.41        223.01        15.58 o                         
  -5  -7   4          5.41         10.79        10.39 o                         
  -4  -7   4        732.86        780.53        17.56 o                         
  -3  -7   4        513.19        520.97        14.03 o                         
  -2  -7   4       1517.24       1380.45        77.10 o                         
  -1  -7   4        404.18        315.12        21.19 o                         
   0  -7   4          8.95          4.91        12.53 o                         
   1  -7   4        642.15        706.32        26.38 o                         
   2  -7   4         25.41         27.99        11.10 o                         
   3  -7   4        962.58        941.41        16.98 o                         
   4  -7   4       3572.84       3852.58        65.33 o                         
   5  -7   4       2323.99       2484.94        33.35 o                         
   6  -7   4        426.53        448.76        12.92 o                         
   7  -7   4        365.63        356.54        17.37 o                         
   8  -7   4         54.12         61.92        10.83 o                         
   9  -7   4        237.78        228.22        16.50 o                         
  -7  -6   4        688.12        761.05        19.25 o                         
  -6  -6   4        438.17        463.03        15.19 o                         
  -5  -6   4       1074.56       1101.26        17.75 o                         
  -4  -6   4       3015.77       2953.15        31.11 o                         
  -3  -6   4        792.78        773.58        14.51 o                         
  -2  -6   4         56.80         55.40         8.53 o                         
  -1  -6   4        709.52        658.78        22.36 o                         
   0  -6   4          3.50          7.68        12.23 o                         
   1  -6   4       1893.45       1794.77        99.67 o                         
   2  -6   4       1067.55       1069.71        27.39 o                         
   3  -6   4         23.91         23.28        10.69 o                         
   4  -6   4        913.20        949.26        80.09 o                         
   5  -6   4        348.03        391.39        15.71 o                         
   6  -6   4          8.07         15.08        10.26 o                         
   7  -6   4        631.54        647.25        12.92 o                         
   8  -6   4        321.98        377.52        28.97 o                         
   9  -6   4        349.29        347.33        13.87 o                         
  -8  -5   4        999.72       1041.53        36.93 o                         
  -7  -5   4         92.97        119.87        12.73 o                         
  -6  -5   4        199.21        184.35        11.36 o                         
  -5  -5   4        271.41        275.72        11.49 o                         
  -4  -5   4       1921.51       2015.12        23.71 o                         
  -3  -5   4       3424.49       3359.39        34.62 o                         
  -2  -5   4       1761.30       1573.64        83.92 o                         
  -1  -5   4        223.57        318.18        34.19 o                         
   0  -5   4        806.13        706.24        17.28 o                         
   1  -5   4         17.63         10.74         9.15 o                         
   2  -5   4       1191.77       1062.61        20.65 o                         
   3  -5   4        633.22        704.29        18.58 o                         
   4  -5   4        212.26        193.74        11.00 o                         
   5  -5   4        137.73        139.96         8.86 o                         
   6  -5   4        303.40        297.97        12.70 o                         
   7  -5   4         14.64         15.79         7.88 o                         
   8  -5   4        144.97        140.89        11.06 o                         
   9  -5   4        321.90        289.63        20.57 o                         
  -8  -4   4        134.01        121.79        11.79 o                         
  -7  -4   4        402.34        384.59        10.97 o                         
  -6  -4   4       1742.90       1802.28        22.74 o                         
  -5  -4   4        655.83        649.90        25.42 o                         
  -4  -4   4        131.64        134.80        10.40 o                         
  -3  -4   4        233.36        238.46        11.75 o                         
  -2  -4   4       2403.10       2169.69       134.47 o                         
  -1  -4   4       1114.09        829.66        24.69 o                         
   0  -4   4       2970.68       2675.63       100.79 o                         
   1  -4   4      12194.33      12770.12       153.43 o                         
   2  -4   4       2979.80       3056.47       125.05 o                         
   3  -4   4       1220.32       1302.47        71.24 o                         
   4  -4   4      14279.71      15224.71       555.84 o                         
   5  -4   4       4555.29       4651.44       115.98 o                         
   6  -4   4        299.23        276.71        21.67 o                         
   7  -4   4         83.62         75.24        10.89 o                         
   8  -4   4         20.66         35.80        10.89 o                         
   9  -4   4         86.00         71.19         8.49 o                         
  -8  -3   4        455.38        481.68        25.86 o                         
  -7  -3   4          1.94         12.77         8.14 o                         
  -6  -3   4         49.51         55.36        10.16 o                         
  -5  -3   4        322.20        288.09        10.62 o                         
  -4  -3   4          9.32         11.32         9.54 o                         
  -3  -3   4        179.50        154.61        10.06 o                         
  -2  -3   4        786.85        676.94        46.47 o                         
  -1  -3   4        933.25        987.07        19.24 o                         
   0  -3   4       3074.92       3029.33       106.12 o                         
   1  -3   4       4824.95       4784.45        44.75 o                         
   2  -3   4      19887.75      20981.73       876.75 o                         
   3  -3   4      11875.27      12374.28       353.38 o                         
   4  -3   4          9.91         18.10         8.10 o                         
   5  -3   4         26.82         37.99         9.15 o                         
   6  -3   4         35.61         35.02         8.85 o                         
   7  -3   4       1080.05        953.95        74.00 o                         
   8  -3   4        863.45        734.02        42.52 o                         
   9  -3   4        901.25        774.96        57.48 o                         
  -9  -2   4        687.41        697.41        63.84 o                         
  -8  -2   4       1953.69       2096.18       142.26 o                         
  -7  -2   4        637.98        673.01        59.04 o                         
  -6  -2   4        184.24        194.95        13.65 o                         
  -5  -2   4        610.80        584.13        36.22 o                         
  -4  -2   4        472.07        437.04        33.76 o                         
  -3  -2   4       1299.72       1278.04        90.97 o                         
  -2  -2   4        270.25        306.56        24.12 o                         
  -1  -2   4       1344.27       1466.46        21.82 o                         
   0  -2   4        263.09        279.32        12.35 o                         
   1  -2   4          1.97          6.95        10.57 o                         
   2  -2   4        311.47        270.10        10.46 o                         
   3  -2   4       2316.23       2045.84        47.42 o                         
   4  -2   4        659.32        575.64        29.92 o                         
   5  -2   4       1842.90       1619.59        70.20 o                         
   6  -2   4       1482.15       1384.59        77.03 o                         
   7  -2   4       1488.83       1420.29       105.93 o                         
   8  -2   4         51.88         33.35        11.00 o                         
   9  -2   4        280.70        265.21        10.99 o                         
  -9  -1   4         88.84         88.79        12.66 o                         
  -8  -1   4       1311.44       1318.16        90.62 o                         
  -7  -1   4       2837.30       2712.26       170.31 o                         
  -6  -1   4       3769.73       3511.36       242.02 o                         
  -5  -1   4       1759.24       1708.61       113.11 o                         
  -4  -1   4       3208.36       3068.29       215.39 o                         
  -3  -1   4       2148.84       2014.68       159.16 o                         
  -2  -1   4        546.59        553.15        29.31 o                         
  -1  -1   4       2319.72       2472.95        51.33 o                         
   0  -1   4       3618.31       3685.81       132.29 o                         
   1  -1   4        833.72        976.73        18.51 o                         
   2  -1   4         21.45         13.38         6.86 o                         
   3  -1   4        794.19        850.52        42.45 o                         
   4  -1   4          0.27          3.90         8.03 o                         
   5  -1   4       1280.13       1326.45        36.97 o                         
   6  -1   4       1237.20       1235.11        42.66 o                         
   7  -1   4       1616.93       1538.30        37.22 o                         
   8  -1   4        652.84        637.44        29.40 o                         
   9  -1   4          2.36         -3.48        11.90 o                         
  -9   0   4        154.23        172.95        13.50 o                         
  -8   0   4        792.25        717.44        51.80 o                         
  -7   0   4       1358.11       1249.72        70.45 o                         
  -6   0   4        234.64        217.04        15.04 o                         
  -5   0   4       2054.01       1801.46       127.09 o                         
  -4   0   4       7516.22       6861.97       410.52 o                         
  -3   0   4      15525.62      15354.25      1127.90 o                         
  -2   0   4       7687.59       7786.44       548.91 o                         
  -1   0   4       1149.09       1048.20        19.64 o                         
   0   0   4       3088.19       3329.51        62.70 o                         
   1   0   4         23.88         55.03         9.01 o                         
   2   0   4       2434.77       2490.59       114.17 o                         
   3   0   4       3169.60       3050.27       120.22 o                         
   4   0   4        239.67        233.40        10.97 o                         
   5   0   4        558.62        540.41        11.89 o                         
   6   0   4        374.58        354.87        23.54 o                         
   7   0   4        171.00        193.60        12.13 o                         
   8   0   4         43.77         28.47         9.37 o                         
   9   0   4          8.24          5.50        15.35 o                         
  -9   1   4          3.18          9.69         7.53 o                         
  -8   1   4         36.49         41.95         8.29 o                         
  -7   1   4         25.02         14.11         6.15 o                         
  -6   1   4         47.11         45.21         7.04 o                         
  -5   1   4       1405.02       1251.78        74.96 o                         
  -4   1   4        393.13        498.06        32.83 o                         
  -3   1   4       3192.59       2726.56       169.92 o                         
  -2   1   4       1408.74       1305.58        85.35 o                         
  -1   1   4        361.37        304.07        14.47 o                         
   0   1   4        411.14        315.03        14.41 o                         
   1   1   4        396.44        353.38        13.39 o                         
   2   1   4       1968.72       2022.17        62.53 o                         
   3   1   4        242.50        292.01         9.12 o                         
   4   1   4       1314.03       1435.96        31.36 o                         
   5   1   4       3508.81       3611.02        78.30 o                         
   6   1   4       1721.88       1851.81        31.48 o                         
   7   1   4        865.56        927.06        16.20 o                         
   8   1   4         27.25         43.14        13.41 o                         
  -9   2   4        281.20        242.50        22.12 o                         
  -8   2   4         20.37         18.73         5.94 o                         
  -7   2   4         10.02         -0.49         7.40 o                         
  -6   2   4        243.08        206.67        10.31 o                         
  -5   2   4        435.75        404.97        24.57 o                         
  -4   2   4       1455.81       1426.70        75.05 o                         
  -3   2   4        638.26        629.70        43.21 o                         
  -2   2   4       1968.62       1946.89       113.13 o                         
  -1   2   4        558.90        573.92        16.78 o                         
   0   2   4         12.10         21.55        11.25 o                         
   1   2   4       8158.39       8522.66       149.50 o                         
   2   2   4       9006.16       9830.28       294.08 o                         
   3   2   4       5581.38       6314.99       230.50 o                         
   4   2   4        134.84        146.79         9.44 o                         
   5   2   4         47.87         33.01        10.42 o                         
   6   2   4         31.34         33.95        10.56 o                         
   7   2   4        399.30        428.16        18.05 o                         
   8   2   4        220.22        209.82        11.26 o                         
  -9   3   4        344.40        353.33        18.13 o                         
  -8   3   4       2356.97       2281.90       153.44 o                         
  -7   3   4       1348.18       1222.27        59.55 o                         
  -6   3   4        135.01        113.73         8.44 o                         
  -5   3   4        347.79        342.54        22.37 o                         
  -4   3   4       2603.53       2610.02       169.88 o                         
  -3   3   4        459.64        383.04        12.22 o                         
  -2   3   4        554.96        437.15        30.53 o                         
  -1   3   4       2098.14       1982.80        30.05 o                         
   0   3   4       1778.29       1859.89       100.96 o                         
   1   3   4       2521.24       2683.61        95.89 o                         
   2   3   4        153.55        153.20        13.32 o                         
   3   3   4         63.55         70.23        11.11 o                         
   4   3   4        205.59        220.64        12.51 o                         
   5   3   4        876.48        930.82        16.19 o                         
   6   3   4        629.58        689.56        22.08 o                         
   7   3   4         18.93         17.64        14.36 o                         
   8   3   4        106.15        105.67        14.07 o                         
  -9   4   4         13.47         13.97         8.11 o                         
  -8   4   4        317.68        284.78        15.30 o                         
  -7   4   4        530.40        535.73        36.44 o                         
  -6   4   4       1661.36       1669.96       113.90 o                         
  -5   4   4       8388.04       8415.38       563.79 o                         
  -4   4   4       1765.44       1703.85       107.47 o                         
  -3   4   4          9.62         10.32        11.04 o                         
  -2   4   4         27.94         51.44        10.59 o                         
  -1   4   4         30.08         11.73        12.50 o                         
   0   4   4       4791.89       4345.66       230.63 o                         
   1   4   4       3914.64       3989.27       269.28 o                         
   2   4   4       1181.63       1165.60        74.62 o                         
   3   4   4        521.69        618.81        19.10 o                         
   4   4   4        124.19        138.32        11.29 o                         
   5   4   4        301.92        307.54        12.31 o                         
   6   4   4        229.29        249.93        18.09 o                         
   7   4   4         13.80         19.14        11.57 o                         
  -9   5   4        181.86        164.28        21.51 o                         
  -8   5   4         42.05         43.97         7.99 o                         
  -7   5   4         82.28         84.86         9.99 o                         
  -6   5   4          2.27          7.06         5.71 o                         
  -5   5   4         51.33         61.51         6.88 o                         
  -4   5   4       1337.51       1388.35        85.56 o                         
  -3   5   4       2959.42       2890.55       119.95 o                         
  -2   5   4       1358.94       1216.20        38.48 o                         
  -1   5   4        468.37        401.30        24.79 o                         
   0   5   4        102.14         99.05        17.18 o                         
   1   5   4       1823.44       1866.58       138.16 o                         
   2   5   4       1782.00       1982.75       107.63 o                         
   3   5   4       1066.65       1025.37        19.16 o                         
   4   5   4        437.64        466.95        23.53 o                         
   5   5   4        862.55        890.31        17.84 o                         
   6   5   4        360.46        371.27        13.56 o                         
   7   5   4        109.57        112.31        13.26 o                         
  -9   6   4        143.79        140.36        11.72 o                         
  -8   6   4        684.29        740.41        46.04 o                         
  -7   6   4        386.01        420.59        25.55 o                         
  -6   6   4        264.32        278.66        11.90 o                         
  -5   6   4          7.64          6.64         8.71 o                         
  -4   6   4        610.57        629.60        49.95 o                         
  -3   6   4         72.15         90.02        11.54 o                         
  -2   6   4        709.79        787.07        62.43 o                         
  -1   6   4       2609.43       2733.87       191.32 o                         
   0   6   4       2879.93       3063.95       203.73 o                         
   1   6   4       1599.31       1625.20        66.85 o                         
   2   6   4          4.39          0.95        12.56 o                         
   3   6   4        209.00        193.16        11.47 o                         
   4   6   4        939.47        924.00        18.97 o                         
   5   6   4       2234.88       2113.01        30.39 o                         
   6   6   4       2623.04       2397.44        83.21 o                         
  -9   7   4        467.14        508.43        39.33 o                         
  -8   7   4         34.62         41.24        11.92 o                         
  -7   7   4         14.50         19.88         8.69 o                         
  -6   7   4        463.93        496.88        26.89 o                         
  -5   7   4       3136.90       3276.00       207.72 o                         
  -4   7   4       3039.35       3170.96       243.98 o                         
  -3   7   4        283.35        275.70        16.29 o                         
  -2   7   4         20.31         19.45        13.68 o                         
   1   7   4         39.94         45.88        18.95 o                         
   2   7   4       1724.71       1607.50        31.96 o                         
   3   7   4        723.51        695.03        19.71 o                         
   4   7   4        433.19        384.46        15.62 o                         
   5   7   4         38.00         28.97         8.99 o                         
   6   7   4        147.55        121.94        12.93 o                         
  -8   8   4        448.83        512.36        44.09 o                         
  -7   8   4       1129.78       1190.37        91.87 o                         
  -6   8   4        744.69        800.59        51.83 o                         
  -5   8   4          0.48         -4.66        12.98 o                         
  -4   8   4       3444.00       3550.10       112.80 o                         
  -3   8   4       4413.71       4473.16        59.82 o                         
   2   8   4         39.89         55.26        23.91 o                         
   3   8   4        148.92        140.60        13.77 o                         
   4   8   4        180.88        178.80        12.45 o                         
   5   8   4         27.48         33.69        11.27 o                         
  -8   9   4        118.28        111.89        14.15 o                         
  -7   9   4        285.18        293.77        15.72 o                         
  -6   9   4       1161.75       1140.87        65.20 o                         
  -5   9   4       1521.46       1517.89        26.27 o                         
  -4   9   4       1385.80       1324.45        63.00 o                         
  -3   9   4        103.92        120.61        23.24 o                         
   3   9   4        200.54        203.25        27.00 o                         
   4   9   4         94.70         89.22        19.64 o                         
  -7  10   4        207.44        187.32        14.71 o                         
  -6  10   4          2.05          4.72        13.93 o                         
  -5  10   4         21.65         31.88        14.82 o                         
  -4  10   4          4.81          6.08        17.75 o                         
  -6  11   4        489.34        480.66        29.72 o                         
  -5  11   4        204.22        209.89        19.85 o                         
  -5  12   4        629.18        578.68        94.87 o                         
   0 -13   5         67.56         67.54        22.38 o                         
   1 -13   5         47.44         33.45        17.56 o                         
   2 -13   5        295.63        281.42        25.52 o                         
   3 -13   5        118.52        106.37        21.29 o                         
   4 -13   5        401.43        389.54        44.99 o                         
  -2 -12   5        783.18        788.03        36.63 o                         
  -1 -12   5        145.76        133.12        17.54 o                         
   0 -12   5        240.52        253.76        15.99 o                         
   1 -12   5        182.56        194.28        19.33 o                         
   2 -12   5        139.75        130.35        18.93 o                         
   3 -12   5         37.88         40.99        14.45 o                         
   4 -12   5         40.12         33.76        15.92 o                         
   5 -12   5          1.25         -8.74        13.94 o                         
   6 -12   5         55.07         56.87        13.17 o                         
  -3 -11   5        735.74        739.52        23.43 o                         
  -2 -11   5        903.68        943.36        28.32 o                         
  -1 -11   5        976.01       1083.95        43.80 o                         
   0 -11   5        818.96        865.13        48.95 o                         
   1 -11   5        304.18        293.53        17.33 o                         
   2 -11   5        827.24        829.83        39.35 o                         
   3 -11   5        135.03        134.22        13.24 o                         
   4 -11   5       2151.67       2077.65        92.16 o                         
   5 -11   5       1205.54       1208.35        52.84 o                         
   6 -11   5        261.96        245.07        12.85 o                         
   7 -11   5         10.83         18.38        16.15 o                         
  -4 -10   5         73.69         75.54        16.24 o                         
  -3 -10   5        400.84        396.15        18.25 o                         
  -2 -10   5         88.90         86.72        14.97 o                         
  -1 -10   5         61.13         57.33        12.76 o                         
   0 -10   5        172.68        166.88        16.67 o                         
   1 -10   5       1191.17       1192.99        29.88 o                         
   2 -10   5       3082.92       3012.86       180.02 o                         
   3 -10   5       1079.73       1093.86        65.73 o                         
   4 -10   5          4.39         13.42        12.51 o                         
   5 -10   5        387.70        386.20        14.49 o                         
   6 -10   5        957.11        943.29        50.18 o                         
   7 -10   5        480.91        500.86        40.19 o                         
  -5  -9   5        293.20        296.09        23.67 o                         
  -4  -9   5        380.73        383.03        31.40 o                         
  -3  -9   5        123.87        119.73        14.52 o                         
  -2  -9   5        190.59        184.88        14.74 o                         
  -1  -9   5        524.16        529.04        28.88 o                         
   0  -9   5        257.70        248.05        13.83 o                         
   1  -9   5        546.27        517.30        15.59 o                         
   2  -9   5        637.59        659.38        28.93 o                         
   3  -9   5       1176.82       1155.77        63.40 o                         
   4  -9   5        973.38       1022.21        61.28 o                         
   5  -9   5        868.28        914.12        49.99 o                         
   6  -9   5        392.15        392.17        22.15 o                         
   7  -9   5          0.13         -2.43        14.05 o                         
   8  -9   5        569.85        556.06        18.93 o                         
  -6  -8   5        387.72        413.62        16.85 o                         
  -5  -8   5        398.94        457.82        17.37 o                         
  -4  -8   5        246.26        254.06        14.01 o                         
  -3  -8   5         44.83         44.95        10.40 o                         
  -2  -8   5        308.29        294.14        17.17 o                         
  -1  -8   5       1359.16       1373.94        80.56 o                         
   0  -8   5       2325.84       2318.92        41.97 o                         
   1  -8   5        188.66        169.51        12.60 o                         
   2  -8   5         83.55         93.35        11.60 o                         
   3  -8   5        401.94        409.68        11.94 o                         
   4  -8   5         95.31        103.75        11.09 o                         
   5  -8   5        138.74        160.17        13.50 o                         
   6  -8   5       1367.22       1397.69        41.31 o                         
   7  -8   5        609.25        668.09        64.48 o                         
   8  -8   5        133.78        109.43        14.05 o                         
  -7  -7   5          0.06         10.65        17.41 o                         
  -6  -7   5        244.03        262.24        16.64 o                         
  -5  -7   5       1047.85       1117.41        31.03 o                         
  -4  -7   5       3724.96       3766.64        38.29 o                         
  -3  -7   5       3177.84       3111.53        33.40 o                         
  -2  -7   5        795.25        735.01        35.13 o                         
  -1  -7   5          6.88          8.78        11.23 o                         
   0  -7   5        784.66        744.13        16.80 o                         
   1  -7   5       6599.30       6730.26       389.83 o                         
   2  -7   5       5647.53       5443.36       244.99 o                         
   3  -7   5       2515.71       2524.86        52.97 o                         
   4  -7   5       1151.44       1156.88        17.72 o                         
   5  -7   5         42.02         44.69         8.76 o                         
   6  -7   5         16.54         34.14        10.20 o                         
   7  -7   5         20.05         16.22         9.47 o                         
   8  -7   5        361.30        321.64        14.72 o                         
   9  -7   5         25.34         25.37        17.92 o                         
  -7  -6   5          0.16         -7.68        12.33 o                         
  -6  -6   5         23.16         13.97        14.43 o                         
  -5  -6   5         91.58         80.74        12.71 o                         
  -4  -6   5          9.80         10.37        10.83 o                         
  -3  -6   5       1737.98       1522.76        92.73 o                         
  -2  -6   5       2452.16       2225.42       114.64 o                         
  -1  -6   5        384.31        343.54        13.59 o                         
   0  -6   5        332.41        274.72        13.66 o                         
   1  -6   5       1241.17       1300.81        31.06 o                         
   2  -6   5        260.82        283.51        12.74 o                         
   3  -6   5       1673.35       1655.47        61.96 o                         
   4  -6   5       1812.15       1693.65        19.21 o                         
   5  -6   5       3127.01       3335.26        88.30 o                         
   6  -6   5       6042.80       6053.20       202.72 o                         
   7  -6   5       1104.44       1006.50        53.16 o                         
   8  -6   5          0.91          3.24        10.54 o                         
   9  -6   5          2.75         16.45        12.29 o                         
  -8  -5   5         58.88         63.03        13.62 o                         
  -7  -5   5        355.75        378.84        15.57 o                         
  -6  -5   5        219.80        220.10        12.32 o                         
  -5  -5   5        278.36        299.01        14.81 o                         
  -4  -5   5        525.74        540.61        12.00 o                         
  -3  -5   5          0.14          2.23         8.04 o                         
  -2  -5   5         91.95         89.18         9.19 o                         
  -1  -5   5        407.22        417.40        13.55 o                         
   0  -5   5        140.11        142.93        15.69 o                         
   1  -5   5        673.99        623.61        15.24 o                         
   2  -5   5       1489.55       1561.38        59.04 o                         
   3  -5   5          6.00         23.57        11.23 o                         
   4  -5   5         27.50         24.93        10.17 o                         
   5  -5   5         33.20         39.40         8.29 o                         
   6  -5   5       1903.33       1896.76        75.86 o                         
   7  -5   5       2232.07       2105.57       118.44 o                         
   8  -5   5        516.51        504.39        40.80 o                         
   9  -5   5        561.37        535.49        16.13 o                         
  -8  -4   5        466.75        535.91        16.11 o                         
  -7  -4   5        765.64        841.60        25.77 o                         
  -6  -4   5         92.84         85.95        12.28 o                         
  -5  -4   5        506.90        487.20        11.17 o                         
  -4  -4   5       4228.04       4165.38       122.76 o                         
  -3  -4   5       2166.18       2135.28       123.84 o                         
  -2  -4   5       2887.67       2577.45       142.44 o                         
  -1  -4   5       7288.85       7279.57       100.42 o                         
   0  -4   5       3524.40       3587.47        90.17 o                         
   1  -4   5         37.27         46.65        12.37 o                         
   2  -4   5        567.28        638.91        28.25 o                         
   3  -4   5       1866.97       2012.42        46.90 o                         
   4  -4   5        389.20        454.95        10.94 o                         
   5  -4   5         71.12         62.53         9.56 o                         
   6  -4   5         34.55         35.65         7.62 o                         
   7  -4   5        474.66        454.64        25.00 o                         
   8  -4   5        741.60        682.85        56.61 o                         
   9  -4   5        209.78        199.44        14.43 o                         
  -8  -3   5         17.32         20.31        13.60 o                         
  -7  -3   5        163.38        183.65        12.13 o                         
  -6  -3   5       1926.37       1860.31        47.31 o                         
  -5  -3   5       3103.47       2933.43       182.99 o                         
  -4  -3   5       1013.29       1023.10        58.41 o                         
  -3  -3   5        287.91        246.27        18.95 o                         
  -2  -3   5       2558.80       2389.15        82.55 o                         
  -1  -3   5       2106.56       1869.05        24.15 o                         
   0  -3   5       2296.34       2014.90        56.19 o                         
   1  -3   5      16409.79      17083.93       804.32 o                         
   2  -3   5       3312.75       3355.09       120.39 o                         
   3  -3   5        286.56        290.31        11.39 o                         
   4  -3   5        633.27        649.09        34.21 o                         
   5  -3   5       1220.03       1268.17        80.39 o                         
   6  -3   5        413.46        373.94        19.53 o                         
   7  -3   5         92.80         87.89         9.00 o                         
   8  -3   5        166.48        146.27        10.44 o                         
   9  -3   5         11.26          3.92        11.39 o                         
  -9  -2   5        233.77        221.73        16.54 o                         
  -8  -2   5        532.82        482.86        14.99 o                         
  -7  -2   5         97.36         93.31        13.11 o                         
  -6  -2   5         98.10         81.28         8.60 o                         
  -5  -2   5         16.12         17.29         7.59 o                         
  -4  -2   5          6.01          3.67         9.85 o                         
  -3  -2   5       4178.69       4331.79       268.40 o                         
  -2  -2   5       3373.04       3381.44       110.70 o                         
  -1  -2   5         70.05         66.98        10.62 o                         
   0  -2   5       2503.25       2335.49        96.72 o                         
   1  -2   5       4743.86       5021.33       237.10 o                         
   2  -2   5       8690.13       8766.10       303.72 o                         
   3  -2   5       3504.43       3173.28       139.56 o                         
   4  -2   5       1106.02       1093.26        55.65 o                         
   5  -2   5        210.51        202.97         8.56 o                         
   6  -2   5          1.08         -6.24         8.93 o                         
   7  -2   5        400.33        445.20        89.51 o                         
   8  -2   5        480.89        485.14        14.42 o                         
   9  -2   5        508.82        478.10        69.66 o                         
  -9  -1   5        521.69        544.78        27.81 o                         
  -8  -1   5        183.69        207.60        11.11 o                         
  -7  -1   5        396.56        409.09        31.71 o                         
  -6  -1   5         86.74         78.89         6.99 o                         
  -5  -1   5        171.76        166.95        17.58 o                         
  -4  -1   5        178.40        177.37        16.02 o                         
  -3  -1   5       1032.40       1166.21        81.10 o                         
  -2  -1   5       2007.82       2133.99        25.01 o                         
  -1  -1   5         75.70         63.46        12.35 o                         
   0  -1   5        176.66        167.95        10.98 o                         
   1  -1   5        387.64        441.92        12.82 o                         
   2  -1   5         19.66         21.03        11.13 o                         
   3  -1   5       5000.83       4807.43       116.90 o                         
   4  -1   5       2419.70       2433.00        89.41 o                         
   5  -1   5       2413.99       2296.75        89.42 o                         
   6  -1   5       4054.00       4039.73       162.22 o                         
   7  -1   5       1487.07       1394.70        87.60 o                         
   8  -1   5         13.69         15.76        12.56 o                         
   9  -1   5        363.80        332.50        12.30 o                         
  -9   0   5          3.51          2.10        10.08 o                         
  -8   0   5        377.87        347.66        21.46 o                         
  -7   0   5        537.24        538.55        44.93 o                         
  -6   0   5       3033.44       2836.90       186.86 o                         
  -5   0   5       5811.48       5322.72       488.54 o                         
  -4   0   5       4125.60       3818.09       456.33 o                         
  -3   0   5       1476.02       1457.21        91.32 o                         
  -2   0   5       1029.45       1063.13        28.80 o                         
  -1   0   5       2542.33       2535.42        29.38 o                         
   0   0   5        602.13        600.22        14.81 o                         
   1   0   5         89.79         89.94         9.86 o                         
   2   0   5          0.80          2.17        10.94 o                         
   3   0   5         22.75          9.16        11.46 o                         
   4   0   5         15.59         20.38         8.16 o                         
   5   0   5          2.38          3.28         6.86 o                         
   6   0   5        773.91        795.06        29.65 o                         
   7   0   5        936.95        949.88        38.30 o                         
   8   0   5        693.04        710.13        14.75 o                         
  -9   1   5        500.71        515.15        42.48 o                         
  -8   1   5        255.11        234.62        10.97 o                         
  -7   1   5        278.17        248.33        20.00 o                         
  -6   1   5        215.31        214.62        13.21 o                         
  -5   1   5       3245.57       3214.70       177.88 o                         
  -4   1   5      10598.46      10534.76       861.75 o                         
  -3   1   5      20519.13      20396.26       927.38 o                         
  -2   1   5       8794.67       8642.43       169.29 o                         
  -1   1   5         10.21         19.40         8.36 o                         
   0   1   5       1572.68       1720.58        24.60 o                         
   1   1   5        398.15        448.48        15.49 o                         
   2   1   5         75.36         51.31        11.03 o                         
   3   1   5       4402.46       4609.98       124.79 o                         
   4   1   5        727.14        788.22        36.26 o                         
   5   1   5          2.97         -1.63         7.12 o                         
   6   1   5         26.69         24.05        10.09 o                         
   7   1   5         15.97         16.44        11.65 o                         
   8   1   5          7.73         12.66        13.54 o                         
  -9   2   5        649.83        601.23        41.41 o                         
  -8   2   5        219.28        194.73         9.34 o                         
  -7   2   5          0.64         -4.03         6.96 o                         
  -6   2   5          8.26          6.15         5.59 o                         
  -5   2   5       2010.14       1985.42       114.65 o                         
  -4   2   5       1653.50       1733.12        67.69 o                         
  -3   2   5        313.99        275.75        14.55 o                         
  -2   2   5       6455.16       6669.30       372.20 o                         
  -1   2   5       6412.64       5926.10        55.35 o                         
   0   2   5       2410.15       2121.38        57.76 o                         
   1   2   5       1170.59       1067.20        20.01 o                         
   2   2   5       1587.50       1610.91        65.84 o                         
   3   2   5        943.97       1175.73        68.26 o                         
   4   2   5       1677.03       1879.01        22.48 o                         
   5   2   5        960.75       1035.26        16.40 o                         
   6   2   5        938.92       1086.30        32.50 o                         
   7   2   5       1086.68       1130.18        71.76 o                         
   8   2   5        670.07        666.22        53.59 o                         
  -9   3   5       1070.36       1004.93        37.74 o                         
  -8   3   5        419.46        408.36        30.22 o                         
  -7   3   5        243.26        255.70        15.66 o                         
  -6   3   5        122.90        129.22         8.22 o                         
  -5   3   5        275.21        268.39        17.52 o                         
  -4   3   5        933.72       1035.07        15.40 o                         
  -3   3   5         50.10         49.14         6.73 o                         
  -2   3   5        741.55        683.54        47.46 o                         
  -1   3   5        495.47        489.06        16.45 o                         
   0   3   5       2081.59       2183.83        93.64 o                         
   1   3   5      16009.23      17622.06       476.11 o                         
   2   3   5       5066.39       5777.21       234.28 o                         
   3   3   5        651.91        592.77        19.00 o                         
   4   3   5        382.84        382.54        12.81 o                         
   5   3   5         38.57         32.85        10.89 o                         
   6   3   5        201.03        218.57        11.23 o                         
   7   3   5        603.86        653.17        17.65 o                         
   8   3   5       1202.74       1314.58        23.69 o                         
  -9   4   5       1484.20       1438.34        86.81 o                         
  -8   4   5       1575.86       1599.94       132.55 o                         
  -7   4   5       1336.35       1372.46        99.00 o                         
  -6   4   5        537.55        535.31        35.26 o                         
  -5   4   5          2.33         10.78         8.01 o                         
  -4   4   5         75.90         69.41         9.92 o                         
  -3   4   5       1298.03       1226.52        18.66 o                         
  -2   4   5       2854.37       2782.88       163.53 o                         
  -1   4   5       1513.63       1443.84        34.58 o                         
   0   4   5         76.95         85.80        14.93 o                         
   1   4   5        586.07        653.38        50.13 o                         
   2   4   5        284.91        310.74        18.43 o                         
   3   4   5        435.45        497.93        14.05 o                         
   4   4   5        147.80        142.36         9.59 o                         
   5   4   5        851.27        912.78        16.54 o                         
   6   4   5        805.57        800.06        15.69 o                         
   7   4   5         55.40         67.29        11.59 o                         
  -9   5   5        322.27        313.13        12.20 o                         
  -8   5   5        149.20        164.04        12.27 o                         
  -7   5   5        263.94        259.33        22.74 o                         
  -6   5   5        238.83        238.21        18.88 o                         
  -5   5   5       4155.20       4023.39       103.40 o                         
  -4   5   5       5490.12       5615.68        51.89 o                         
  -3   5   5       1139.60       1197.31        19.74 o                         
  -2   5   5        200.63        177.18        14.19 o                         
  -1   5   5       3563.68       3628.47       208.27 o                         
   0   5   5       1242.78       1176.71        48.01 o                         
   1   5   5        723.35        769.68        56.99 o                         
   2   5   5       2969.78       3142.88       119.95 o                         
   3   5   5       1349.67       1318.76        32.14 o                         
   4   5   5         43.96         35.79        12.39 o                         
   5   5   5         58.99         51.94        11.89 o                         
   6   5   5          3.10          7.64        13.33 o                         
   7   5   5          5.95          6.19        13.12 o                         
  -9   6   5         17.76         13.79        12.18 o                         
  -8   6   5          4.50          7.63        11.65 o                         
  -7   6   5          0.48          3.01         8.44 o                         
  -6   6   5        543.75        628.29        43.10 o                         
  -5   6   5         53.46         51.61        10.75 o                         
  -4   6   5       1955.51       2044.34        78.86 o                         
  -3   6   5       2980.61       3106.55       122.36 o                         
  -2   6   5       5294.94       5250.59       290.41 o                         
  -1   6   5       2816.24       2800.79       159.59 o                         
   0   6   5         99.01        100.83        15.24 o                         
   1   6   5       1942.71       1891.02        94.56 o                         
   2   6   5        321.56        278.65        14.21 o                         
   3   6   5        111.03        122.79        13.00 o                         
   4   6   5       1174.44       1153.86        28.79 o                         
   5   6   5       1147.17       1050.26        21.66 o                         
   6   6   5        301.34        243.43        12.45 o                         
  -9   7   5        116.42        122.86        11.42 o                         
  -8   7   5        473.06        503.53        26.81 o                         
  -7   7   5        383.52        433.05        33.06 o                         
  -6   7   5         10.63         17.00        12.73 o                         
  -5   7   5        122.78        138.53        14.12 o                         
  -4   7   5        202.98        200.82        16.10 o                         
  -3   7   5         19.64         27.33        12.42 o                         
  -2   7   5        160.36        156.78        15.29 o                         
  -1   7   5        711.80        711.48        28.14 o                         
   1   7   5        183.24        184.22        17.75 o                         
   2   7   5        197.03        155.76        16.86 o                         
   3   7   5         43.79         47.96        13.26 o                         
   4   7   5        627.63        581.65        17.72 o                         
   5   7   5       1673.90       1450.21        29.54 o                         
   6   7   5       1174.80        968.83        29.67 o                         
  -8   8   5        417.37        435.43        30.62 o                         
  -7   8   5         10.30         22.47        12.07 o                         
  -6   8   5        605.67        631.75        37.05 o                         
  -5   8   5       4233.76       4445.02        93.70 o                         
  -4   8   5       2830.33       2899.24        40.54 o                         
  -3   8   5        577.26        600.58        22.01 o                         
  -2   8   5          7.91          9.10        18.07 o                         
   2   8   5        280.71        305.84        17.69 o                         
   3   8   5        116.79        112.63        13.07 o                         
   4   8   5        553.69        518.47        29.26 o                         
   5   8   5         24.66         21.18        15.58 o                         
  -8   9   5        250.23        240.08        21.68 o                         
  -7   9   5        976.34        944.64        38.18 o                         
  -6   9   5        311.95        317.61        16.98 o                         
  -5   9   5        540.35        550.85        17.19 o                         
  -4   9   5       1394.15       1403.61        54.98 o                         
  -3   9   5       1877.07       1875.57        41.75 o                         
   3   9   5         19.56          8.86        22.96 o                         
   4   9   5        108.95        115.37        19.42 o                         
  -7  10   5       1047.38        990.05        24.22 o                         
  -6  10   5        618.94        597.30        19.69 o                         
  -5  10   5         17.43         24.10        14.98 o                         
  -4  10   5       1049.62       1079.90        31.78 o                         
  -6  11   5          6.59          4.68        18.19 o                         
  -5  11   5          1.18         -0.85        19.65 o                         
   0 -13   6         12.86         16.72        14.38 o                         
   1 -13   6          2.34         -3.77        15.57 o                         
   2 -13   6        417.29        419.07        41.16 o                         
   3 -13   6       1054.70       1034.73       112.73 o                         
   4 -13   6        649.49        625.59        61.93 o                         
  -2 -12   6         26.31         20.28        16.61 o                         
  -1 -12   6         94.62         94.49        16.07 o                         
   0 -12   6        158.71        146.86        13.02 o                         
   1 -12   6          1.73         -0.72        14.92 o                         
   2 -12   6        147.11        150.32        16.96 o                         
   3 -12   6          0.66         -7.73        14.60 o                         
   4 -12   6          2.39          2.88        14.33 o                         
   5 -12   6        426.36        387.04        18.28 o                         
   6 -12   6        809.85        768.37        29.91 o                         
  -3 -11   6        175.10        200.19        18.42 o                         
  -2 -11   6        456.67        485.81        19.56 o                         
  -1 -11   6        470.85        471.84        30.24 o                         
   0 -11   6         48.15         38.07        13.51 o                         
   1 -11   6          8.82          9.31        14.79 o                         
   2 -11   6        898.85        908.81        40.51 o                         
   3 -11   6        396.36        390.12        15.41 o                         
   4 -11   6         11.85          9.86        14.64 o                         
   5 -11   6          4.90          8.22        14.19 o                         
   6 -11   6          0.74          2.65        13.87 o                         
   7 -11   6        100.70         82.52        12.31 o                         
  -4 -10   6        488.96        500.12        32.09 o                         
  -3 -10   6        710.79        762.11        23.31 o                         
  -2 -10   6       1794.40       1780.67        85.73 o                         
  -1 -10   6       1120.04       1195.73        64.32 o                         
   0 -10   6       1275.79       1300.98        30.19 o                         
   1 -10   6        918.64        922.60        21.36 o                         
   2 -10   6        430.18        418.39        27.59 o                         
   3 -10   6        182.51        217.17        23.19 o                         
   4 -10   6       3363.00       3270.43       137.67 o                         
   5 -10   6       1727.27       1686.78        83.84 o                         
   6 -10   6         32.23         40.92        11.52 o                         
   7 -10   6         50.81         43.66        11.67 o                         
  -5  -9   6         34.69         34.21        14.93 o                         
  -4  -9   6        436.24        446.31        17.67 o                         
  -3  -9   6        625.52        613.42        25.21 o                         
  -2  -9   6         77.48         82.33        10.98 o                         
  -1  -9   6         83.91         98.07        21.98 o                         
   0  -9   6        437.58        405.36        17.20 o                         
   1  -9   6        809.88        807.65        26.09 o                         
   2  -9   6        807.32        780.15        38.64 o                         
   3  -9   6       3374.31       3499.76       224.37 o                         
   4  -9   6       1118.93       1127.14        63.98 o                         
   5  -9   6         27.02         33.20        10.55 o                         
   6  -9   6        779.29        816.52        39.77 o                         
   7  -9   6        403.06        474.15        28.76 o                         
   8  -9   6        245.42        316.49        17.85 o                         
  -6  -8   6          0.51        -16.74        17.67 o                         
  -5  -8   6        313.97        333.94        16.31 o                         
  -4  -8   6        193.29        189.52        13.15 o                         
  -3  -8   6          4.26          8.50        12.64 o                         
  -2  -8   6        316.85        300.41        12.84 o                         
  -1  -8   6        237.37        230.38        11.45 o                         
   0  -8   6         33.14         28.47        11.64 o                         
   1  -8   6        319.00        287.68        20.28 o                         
   2  -8   6        376.71        374.85        26.80 o                         
   3  -8   6       2524.40       2411.57        51.20 o                         
   4  -8   6       2766.69       2993.03        96.13 o                         
   5  -8   6       1843.67       1901.58        39.81 o                         
   6  -8   6         39.04         46.11         9.89 o                         
   7  -8   6         18.94          7.37        11.97 o                         
   8  -8   6         65.58         37.20        12.31 o                         
  -6  -7   6       2351.44       2421.56        71.15 o                         
  -5  -7   6        819.12        861.28        15.85 o                         
  -4  -7   6         63.39         78.41        12.54 o                         
  -3  -7   6          1.65          2.98        10.07 o                         
  -2  -7   6        692.03        668.52        41.03 o                         
  -1  -7   6        952.33        900.71        16.21 o                         
   0  -7   6       1025.18        958.33        18.00 o                         
   1  -7   6         18.79         21.51         9.10 o                         
   2  -7   6        582.23        502.22        28.75 o                         
   3  -7   6        466.12        475.20        13.56 o                         
   4  -7   6        377.11        372.88        10.92 o                         
   5  -7   6        199.66        197.84        13.65 o                         
   6  -7   6       1245.15       1238.34        21.53 o                         
   7  -7   6       1167.17       1231.19        18.37 o                         
   8  -7   6        623.06        587.25        14.24 o                         
  -7  -6   6          0.01          1.20         9.98 o                         
  -6  -6   6        814.27        842.00        19.78 o                         
  -5  -6   6        727.66        721.87        28.73 o                         
  -4  -6   6       2452.70       2445.93        27.31 o                         
  -3  -6   6       3474.56       3142.58       177.87 o                         
  -2  -6   6       1016.61        972.89        60.63 o                         
  -1  -6   6        146.12        157.99        12.17 o                         
   0  -6   6        714.09        641.76        18.78 o                         
   1  -6   6        246.94        168.76        12.41 o                         
   2  -6   6       1116.83       1103.78        26.76 o                         
   3  -6   6       3197.82       3224.75        90.86 o                         
   4  -6   6        266.58        241.23        11.64 o                         
   5  -6   6       1129.96       1146.98        38.43 o                         
   6  -6   6       3125.44       3032.86        96.11 o                         
   7  -6   6         77.91         78.18        20.39 o                         
   8  -6   6        324.30        295.76        11.73 o                         
   9  -6   6        126.79         86.62        15.49 o                         
  -7  -5   6          7.47         13.82        11.84 o                         
  -6  -5   6         12.26          5.35         9.11 o                         
  -5  -5   6         35.36         33.54         8.58 o                         
  -4  -5   6         47.12         49.57         8.14 o                         
  -3  -5   6       1871.09       1663.57       110.48 o                         
  -2  -5   6       2564.38       2437.49       103.28 o                         
  -1  -5   6       1322.05       1149.85        18.98 o                         
   0  -5   6        685.06        590.64        14.30 o                         
   1  -5   6       2404.86       2467.43        89.74 o                         
   2  -5   6          1.66         -0.65         9.18 o                         
   3  -5   6        277.68        234.36        11.79 o                         
   4  -5   6       2635.47       2687.07        87.51 o                         
   5  -5   6       5149.49       5093.49       285.66 o                         
   6  -5   6        684.20        677.07        28.59 o                         
   7  -5   6        155.41        139.40        20.87 o                         
   8  -5   6        243.53        204.42        13.24 o                         
   9  -5   6         13.28         23.03        11.67 o                         
  -8  -4   6         11.42          8.59        14.08 o                         
  -7  -4   6        127.01        140.53        14.20 o                         
  -6  -4   6        237.27        217.96        12.74 o                         
  -5  -4   6         34.02         34.93        11.07 o                         
  -4  -4   6         14.63         19.03         7.00 o                         
  -3  -4   6          6.12         12.28         8.45 o                         
  -2  -4   6         42.51         51.54        12.19 o                         
  -1  -4   6        182.93        171.69        10.98 o                         
   0  -4   6        368.28        335.30        13.72 o                         
   1  -4   6       2575.96       2264.71       113.95 o                         
   2  -4   6       1339.61       1327.06        43.45 o                         
   3  -4   6        414.78        433.27        12.90 o                         
   4  -4   6        553.17        507.08        24.69 o                         
   5  -4   6        332.53        330.85        27.64 o                         
   6  -4   6       1207.76       1167.55        74.86 o                         
   7  -4   6       2180.81       2060.57       177.08 o                         
   8  -4   6        493.28        497.36        41.57 o                         
   9  -4   6        370.64        362.67        36.09 o                         
  -8  -3   6       2113.35       2094.24        25.07 o                         
  -7  -3   6       1275.44       1259.63        16.09 o                         
  -6  -3   6        963.27        974.64        29.96 o                         
  -5  -3   6       1885.29       1821.88       108.50 o                         
  -4  -3   6       1983.32       1846.92       107.19 o                         
  -3  -3   6       3141.15       3222.92       205.84 o                         
  -2  -3   6       3892.61       3931.49        34.05 o                         
  -1  -3   6        562.57        541.01        31.26 o                         
   0  -3   6         81.68         80.15        16.51 o                         
   1  -3   6        341.28        460.60        30.95 o                         
   2  -3   6        121.30        127.16        10.96 o                         
   3  -3   6         23.96         51.82         9.10 o                         
   4  -3   6         14.11         16.61         6.89 o                         
   5  -3   6        387.40        360.64        15.41 o                         
   6  -3   6         57.93         52.60         8.11 o                         
   7  -3   6        299.28        287.18        15.59 o                         
   8  -3   6        187.57        187.41        31.12 o                         
   9  -3   6        158.95        122.68        17.31 o                         
  -9  -2   6         99.72         88.46        11.70 o                         
  -8  -2   6        380.38        338.99        12.20 o                         
  -7  -2   6        699.86        718.24        28.49 o                         
  -6  -2   6       2064.69       2138.43       145.22 o                         
  -5  -2   6       2141.92       1974.13       153.62 o                         
  -4  -2   6       1121.84       1018.00        68.41 o                         
  -3  -2   6          2.12         17.57         6.97 o                         
  -2  -2   6       1280.42       1342.66        19.87 o                         
  -1  -2   6       4413.11       4350.94       127.00 o                         
   0  -2   6       2344.22       2208.17        88.66 o                         
   1  -2   6       5586.23       5654.99       173.35 o                         
   2  -2   6       1671.58       1563.32        43.79 o                         
   3  -2   6        376.62        450.59        11.71 o                         
   4  -2   6         25.19         47.70        18.45 o                         
   5  -2   6        711.29        650.53        42.56 o                         
   6  -2   6          8.28         15.71         9.30 o                         
   7  -2   6         30.83         41.15         8.78 o                         
   8  -2   6         40.24         63.32        10.09 o                         
   9  -2   6         92.86         69.40        13.77 o                         
  -9  -1   6         19.79         22.57        15.59 o                         
  -8  -1   6        139.68        131.80        11.18 o                         
  -7  -1   6          2.64         10.48         8.89 o                         
  -6  -1   6         27.34         36.28         7.69 o                         
  -5  -1   6        114.65         97.32         7.45 o                         
  -4  -1   6        101.24         80.54         7.71 o                         
  -3  -1   6       7933.17       8048.34       514.16 o                         
  -2  -1   6       8367.88       8570.64       318.27 o                         
  -1  -1   6        658.75        724.88        17.24 o                         
   0  -1   6        101.76         78.30        11.26 o                         
   1  -1   6       1532.11       1355.55        80.99 o                         
   2  -1   6       4828.57       4547.83       211.58 o                         
   3  -1   6       3788.16       3846.30       171.28 o                         
   4  -1   6       2550.26       2620.96       121.33 o                         
   5  -1   6       1699.10       1718.29        57.33 o                         
   6  -1   6         24.06         19.26        11.69 o                         
   7  -1   6        853.32        820.21        28.88 o                         
   8  -1   6        268.00        278.99        22.10 o                         
  -9   0   6        216.84        231.07        12.70 o                         
  -8   0   6        320.86        339.10        43.88 o                         
  -7   0   6        201.17        189.75        23.07 o                         
  -6   0   6          1.10          9.07         7.30 o                         
  -5   0   6         91.27         97.77        10.53 o                         
  -4   0   6        897.39       1001.85        62.59 o                         
  -3   0   6         51.11         48.51         9.48 o                         
  -2   0   6        676.90        825.02        16.30 o                         
  -1   0   6        201.35        205.46        12.33 o                         
   0   0   6       3308.26       3454.69        33.80 o                         
   1   0   6        339.70        325.04        14.20 o                         
   2   0   6        674.21        661.60        14.56 o                         
   3   0   6       2607.99       2674.68       103.34 o                         
   4   0   6       6757.31       6857.20       304.24 o                         
   5   0   6       6055.93       6217.20       138.90 o                         
   6   0   6       1682.69       1777.99        61.99 o                         
   7   0   6        333.43        314.90        13.05 o                         
   8   0   6         41.54         41.59        13.66 o                         
  -9   1   6         10.78          2.42         8.82 o                         
  -8   1   6          1.15          5.40        10.53 o                         
  -7   1   6         13.17         20.37         7.72 o                         
  -6   1   6       2556.21       2373.15       186.23 o                         
  -5   1   6       3594.34       3273.53       291.15 o                         
  -4   1   6       1197.95        967.45        49.26 o                         
  -3   1   6        354.13        355.68        20.90 o                         
  -2   1   6       4101.31       4393.37        98.09 o                         
  -1   1   6       3487.90       3606.48       107.18 o                         
   0   1   6        281.68        254.78        14.40 o                         
   1   1   6         42.12         65.76         9.98 o                         
   2   1   6         43.95         59.14        12.46 o                         
   3   1   6        462.04        499.54        13.52 o                         
   4   1   6         60.52         59.53         8.78 o                         
   5   1   6          7.03         -3.15        10.24 o                         
   6   1   6        355.10        379.31        11.99 o                         
   7   1   6       1411.45       1475.61        35.98 o                         
   8   1   6       1797.53       1728.98        49.08 o                         
  -9   2   6         83.43         79.08        12.71 o                         
  -8   2   6        575.87        555.50        43.85 o                         
  -7   2   6        549.40        510.81        22.66 o                         
  -6   2   6          3.37         11.94         7.57 o                         
  -5   2   6        835.71        821.92        53.33 o                         
  -4   2   6       1539.10       1625.41        77.41 o                         
  -3   2   6       9614.47       9342.17       611.95 o                         
  -2   2   6       5569.04       5091.27       180.67 o                         
  -1   2   6        883.09        757.95        16.33 o                         
   0   2   6        255.59        279.87        14.06 o                         
   1   2   6        696.94        819.06        26.94 o                         
   2   2   6         79.87         66.99         9.62 o                         
   3   2   6        626.84        582.10        23.24 o                         
   4   2   6         41.38         59.57        10.70 o                         
   5   2   6         13.14         10.80        11.01 o                         
   6   2   6          1.12          7.70        12.24 o                         
   7   2   6          1.03          0.85        14.30 o                         
   8   2   6        100.54        103.88        17.43 o                         
  -9   3   6         75.00         75.01         8.54 o                         
  -8   3   6        124.09        129.98         8.04 o                         
  -7   3   6        522.67        500.02        13.32 o                         
  -6   3   6        269.30        245.28         8.11 o                         
  -5   3   6       1171.08       1103.73        51.86 o                         
  -4   3   6         78.89         75.63         9.97 o                         
  -3   3   6         69.52         72.01         8.98 o                         
  -2   3   6       1253.61       1133.61        54.03 o                         
  -1   3   6       7712.94       6937.48        79.96 o                         
   0   3   6       5363.15       4960.59       300.96 o                         
   1   3   6       2201.66       2096.34        71.54 o                         
   2   3   6       1620.63       1732.42        75.03 o                         
   3   3   6        135.78        137.51         8.73 o                         
   4   3   6        500.77        541.63        21.60 o                         
   5   3   6        136.94        134.92        11.31 o                         
   6   3   6        142.09        167.26        12.88 o                         
   7   3   6        456.79        460.26        30.22 o                         
  -9   4   6         14.87         10.86         7.70 o                         
  -8   4   6         18.13         37.07         8.92 o                         
  -7   4   6        124.47        112.68        11.88 o                         
  -6   4   6          0.80         -3.22        11.79 o                         
  -5   4   6         26.72         19.74         8.40 o                         
  -4   4   6          4.90          5.60         9.86 o                         
  -3   4   6        193.05        204.35        12.79 o                         
  -2   4   6        548.50        502.22        28.85 o                         
  -1   4   6         37.65         33.02        12.41 o                         
   0   4   6        441.70        483.89        22.25 o                         
   1   4   6       5244.18       5263.07       273.29 o                         
   2   4   6       4991.77       5257.26       164.86 o                         
   3   4   6       2579.48       2634.12       147.16 o                         
   4   4   6         71.26         74.78        10.91 o                         
   5   4   6        193.48        188.09        13.18 o                         
   6   4   6         82.35         82.76        11.88 o                         
   7   4   6        349.61        376.05        15.36 o                         
  -9   5   6        504.27        521.06        18.16 o                         
  -8   5   6       1459.67       1471.75        69.64 o                         
  -7   5   6        744.50        783.09        15.72 o                         
  -6   5   6        151.17        154.16        10.44 o                         
  -5   5   6        104.02        106.04         8.62 o                         
  -4   5   6          2.86          5.37        10.12 o                         
  -3   5   6        320.64        299.17        12.34 o                         
  -2   5   6       1359.55       1275.26        79.61 o                         
  -1   5   6        139.19        126.99        15.21 o                         
   0   5   6        375.28        384.00        22.75 o                         
   1   5   6          2.74          6.88        11.06 o                         
   2   5   6         21.00         21.35        12.06 o                         
   3   5   6         54.72         46.61        10.66 o                         
   4   5   6       2175.14       2143.88        52.06 o                         
   5   5   6       1300.12       1286.08        96.88 o                         
   6   5   6        843.63        845.71        42.79 o                         
  -9   6   6         35.45         30.36        13.93 o                         
  -8   6   6        592.60        560.73        16.58 o                         
  -7   6   6        423.43        454.41        14.25 o                         
  -6   6   6         21.68         24.17        10.56 o                         
  -5   6   6       1342.72       1383.65        19.87 o                         
  -4   6   6       4875.38       4922.41       195.91 o                         
  -3   6   6       3073.14       3131.28        41.94 o                         
  -2   6   6         35.45         50.40        11.11 o                         
  -1   6   6       1231.89       1208.88        67.24 o                         
   0   6   6        536.45        501.49        18.06 o                         
   1   6   6       1489.96       1452.60        42.98 o                         
   2   6   6        968.54        989.21        31.01 o                         
   3   6   6        124.73        117.49        12.79 o                         
   4   6   6         14.19          6.68        11.44 o                         
   5   6   6         38.04         31.34        13.12 o                         
   6   6   6         23.28          7.05        15.49 o                         
  -8   7   6         80.79         74.62        14.55 o                         
  -7   7   6          0.77          3.09        11.60 o                         
  -6   7   6        124.35        127.27        13.15 o                         
  -5   7   6        107.48        121.53        13.78 o                         
  -4   7   6       2520.61       2736.31        80.89 o                         
  -3   7   6       6041.69       6338.26       256.76 o                         
  -2   7   6       5537.64       5704.71        85.10 o                         
  -1   7   6       2555.52       2643.07        99.95 o                         
   0   7   6        565.43        542.29        23.28 o                         
   1   7   6        269.78        275.49        19.42 o                         
   2   7   6        548.47        612.63        20.06 o                         
   3   7   6       1099.08       1092.65        26.89 o                         
   4   7   6        994.41        907.25        22.60 o                         
   5   7   6        217.44        194.11        14.74 o                         
  -8   8   6        232.37        238.99        18.22 o                         
  -7   8   6          1.60         -2.80        11.69 o                         
  -6   8   6        330.08        339.20        14.63 o                         
  -5   8   6        253.25        282.09        14.70 o                         
  -4   8   6          0.16          0.53        13.15 o                         
  -3   8   6        279.49        283.30        16.83 o                         
  -2   8   6         41.24         46.36        17.37 o                         
   2   8   6       1109.19        909.71        29.13 o                         
   3   8   6         16.42         17.31        17.45 o                         
   4   8   6        653.76        614.66        23.05 o                         
  -7   9   6        104.25        104.91        14.73 o                         
  -6   9   6          5.32          7.55        12.13 o                         
  -5   9   6         37.08         35.19        12.57 o                         
  -4   9   6       1517.48       1500.09        31.91 o                         
  -3   9   6        328.06        337.01        21.66 o                         
   3   9   6        582.26        490.31        35.19 o                         
  -7  10   6        472.93        448.71        20.00 o                         
  -6  10   6        234.50        215.70        17.32 o                         
  -5  10   6        490.87        481.92        22.81 o                         
  -4  10   6          1.72          6.19        18.67 o                         
  -5  11   6        499.11        526.58        76.56 o                         
   1 -13   7        576.25        569.60        49.10 o                         
   2 -13   7        447.91        475.19        43.08 o                         
   3 -13   7        209.51        186.23        26.12 o                         
  -2 -12   7        857.50        904.28        29.57 o                         
  -1 -12   7       1323.84       1298.30        73.95 o                         
   0 -12   7        411.14        406.86        26.31 o                         
   1 -12   7         82.61         84.00        15.92 o                         
   2 -12   7        145.95        134.17        16.17 o                         
   3 -12   7        343.76        347.03        19.61 o                         
   4 -12   7       1133.98       1146.71        81.13 o                         
   5 -12   7        775.55        778.21        61.88 o                         
  -3 -11   7          1.57         -3.26        18.24 o                         
  -2 -11   7          0.80         -4.41        10.78 o                         
  -1 -11   7        108.66        124.75        13.67 o                         
   0 -11   7        382.97        396.87        19.10 o                         
   1 -11   7          4.63          8.38        15.29 o                         
   2 -11   7          2.77          2.57        13.65 o                         
   3 -11   7        107.94        111.12        15.47 o                         
   4 -11   7        214.11        199.60        13.60 o                         
   5 -11   7        656.46        628.97        18.41 o                         
   6 -11   7        556.30        596.93        46.32 o                         
  -4 -10   7        883.55        942.52        42.96 o                         
  -3 -10   7        645.27        715.76        32.30 o                         
  -2 -10   7        660.97        671.74        37.47 o                         
  -1 -10   7        408.75        423.72        21.54 o                         
   0 -10   7          5.90          6.43        14.08 o                         
   1 -10   7         79.52         93.57        13.99 o                         
   2 -10   7         87.07         90.79        13.80 o                         
   3 -10   7         12.41         13.40        12.86 o                         
   4 -10   7         20.13         17.38        10.74 o                         
   5 -10   7        124.55        123.36        12.87 o                         
   6 -10   7         26.28         29.38        12.06 o                         
   7 -10   7         20.95         33.92        11.92 o                         
  -5  -9   7        232.24        236.78        18.83 o                         
  -4  -9   7          1.69          9.49        14.76 o                         
  -3  -9   7        852.94        781.56        60.18 o                         
  -2  -9   7       2643.94       2645.05       139.52 o                         
  -1  -9   7       1890.79       1860.46        71.43 o                         
   0  -9   7       1044.95       1086.71        19.86 o                         
   1  -9   7        210.22        222.04        13.16 o                         
   2  -9   7         53.09         46.43        13.79 o                         
   3  -9   7        109.34        116.83        13.76 o                         
   4  -9   7        454.61        463.78        13.36 o                         
   5  -9   7        630.44        627.17        20.17 o                         
   6  -9   7        638.76        609.04        23.52 o                         
   7  -9   7         74.66         75.18        12.45 o                         
  -6  -8   7         70.46        111.62        12.74 o                         
  -5  -8   7         40.77         52.71        14.53 o                         
  -4  -8   7        544.28        525.20        23.00 o                         
  -3  -8   7       1148.01       1105.41        52.20 o                         
  -2  -8   7        184.61        186.54        15.88 o                         
  -1  -8   7        381.72        374.43        14.44 o                         
   0  -8   7       1364.51       1267.88        57.57 o                         
   1  -8   7       1601.62       1519.92        65.26 o                         
   2  -8   7       1423.88       1319.16        59.36 o                         
   3  -8   7       3377.08       3272.77        32.57 o                         
   4  -8   7       1430.22       1491.42        22.42 o                         
   5  -8   7          1.43         -1.05        12.70 o                         
   6  -8   7        577.44        579.17        22.58 o                         
   7  -8   7       1538.16       1507.77        40.02 o                         
   8  -8   7       3245.39       2957.46        32.56 o                         
  -6  -7   7        130.71        125.04        14.69 o                         
  -5  -7   7         25.59         35.58        14.12 o                         
  -4  -7   7        188.00        206.43        12.76 o                         
  -3  -7   7          0.29          7.86         9.95 o                         
  -2  -7   7          1.43          7.88        10.78 o                         
  -1  -7   7         91.73         86.36         9.92 o                         
   0  -7   7        423.03        368.89        12.03 o                         
   1  -7   7         25.80         36.86        11.33 o                         
   2  -7   7       1402.63       1324.78        32.17 o                         
   3  -7   7       1608.90       1571.97        44.55 o                         
   4  -7   7        998.23       1028.26        14.57 o                         
   5  -7   7        210.71        226.90        13.58 o                         
   6  -7   7        323.81        350.22        13.72 o                         
   7  -7   7        204.69        189.59        15.14 o                         
   8  -7   7        154.78        147.74        11.80 o                         
  -7  -6   7       2363.55       2713.32       109.17 o                         
  -6  -6   7       1483.33       1587.80        21.82 o                         
  -5  -6   7       1561.86       1582.19        33.21 o                         
  -4  -6   7        463.54        380.58        30.08 o                         
  -3  -6   7        421.37        407.82        18.67 o                         
  -2  -6   7       2371.76       2158.50       135.68 o                         
  -1  -6   7        411.45        398.28        13.65 o                         
   0  -6   7       1081.47        934.96        17.20 o                         
   1  -6   7       1903.27       1884.48        27.64 o                         
   2  -6   7        677.07        710.45        38.27 o                         
   3  -6   7        194.54        201.51        12.75 o                         
   4  -6   7         10.47         10.82         8.65 o                         
   5  -6   7         73.41         89.66         9.21 o                         
   6  -6   7        526.44        554.20        11.62 o                         
   7  -6   7       1598.67       1618.22        72.33 o                         
   8  -6   7        719.95        698.28        55.71 o                         
  -7  -5   7         26.61         31.23        10.84 o                         
  -6  -5   7          1.49          8.61         9.73 o                         
  -5  -5   7          8.16          7.81        10.07 o                         
  -4  -5   7       3149.81       2775.56       157.88 o                         
  -3  -5   7      10785.97      10448.10       624.13 o                         
  -2  -5   7       4750.96       4459.64       154.68 o                         
  -1  -5   7         53.84         58.21        11.99 o                         
   0  -5   7        515.74        488.52        14.91 o                         
   1  -5   7       1319.77       1265.65        28.49 o                         
   2  -5   7        461.92        439.75        11.83 o                         
   3  -5   7       1284.62       1213.82        16.02 o                         
   4  -5   7        775.28        777.69        32.42 o                         
   5  -5   7          0.53          4.14         8.35 o                         
   6  -5   7          7.65         -0.41         8.45 o                         
   7  -5   7         68.82         70.15        14.60 o                         
   8  -5   7        212.75        175.03        15.06 o                         
  -8  -4   7          0.13          3.60        16.27 o                         
  -7  -4   7         59.03         83.24        16.75 o                         
  -6  -4   7         49.41         41.32         9.30 o                         
  -5  -4   7         18.55         15.32         9.75 o                         
  -4  -4   7         70.67         69.69         8.48 o                         
  -3  -4   7       1602.86       1661.70       103.93 o                         
  -2  -4   7       4428.56       4492.42       150.36 o                         
  -1  -4   7       5363.42       5262.53        41.51 o                         
   0  -4   7       2501.43       2372.19        48.96 o                         
   1  -4   7       1272.32       1204.05        59.37 o                         
   2  -4   7        275.68        246.01        10.87 o                         
   3  -4   7       1097.62       1125.62        47.08 o                         
   4  -4   7       1372.55       1439.31       116.76 o                         
   5  -4   7       2100.65       2061.30       119.96 o                         
   6  -4   7       1715.00       1648.51        88.04 o                         
   7  -4   7        496.56        479.72        25.44 o                         
   8  -4   7         44.06         31.18        12.32 o                         
  -8  -3   7          2.32         -7.07        11.45 o                         
  -7  -3   7         91.62        102.65        11.84 o                         
  -6  -3   7         19.64         28.21        11.82 o                         
  -5  -3   7          4.55         -1.00         7.02 o                         
  -4  -3   7        197.34        208.24        11.29 o                         
  -3  -3   7          9.49         11.44         7.85 o                         
  -2  -3   7         49.34         56.15        10.57 o                         
  -1  -3   7       1450.62       1746.88        22.87 o                         
   0  -3   7       1344.56       1405.20        37.08 o                         
   1  -3   7       1011.79       1040.81        30.83 o                         
   2  -3   7       1910.77       1615.02        50.82 o                         
   3  -3   7        183.93        176.47         9.68 o                         
   4  -3   7         45.16         49.46         8.35 o                         
   5  -3   7        304.18        265.10        23.63 o                         
   6  -3   7        660.58        607.63        43.97 o                         
   7  -3   7       1051.36       1023.93        57.53 o                         
   8  -3   7       1076.09       1037.06       104.18 o                         
  -8  -2   7       1068.68       1029.97        16.29 o                         
  -7  -2   7        248.36        267.57         9.36 o                         
  -6  -2   7        417.74        388.75        39.16 o                         
  -5  -2   7        277.10        307.82        16.20 o                         
  -4  -2   7        901.06        889.32        61.41 o                         
  -3  -2   7       3634.00       3788.43       236.29 o                         
  -2  -2   7        736.95        654.83        13.82 o                         
  -1  -2   7         19.94         10.43        12.23 o                         
   0  -2   7          1.80          7.09        10.05 o                         
   1  -2   7         35.81         27.70        11.64 o                         
   2  -2   7         54.81         60.22        10.38 o                         
   3  -2   7       1262.78       1310.89        59.76 o                         
   4  -2   7        223.62        227.89        14.22 o                         
   5  -2   7        126.50        113.47         8.40 o                         
   6  -2   7        721.30        687.82        49.48 o                         
   7  -2   7        370.43        317.05        22.70 o                         
   8  -2   7        151.51        154.03        11.01 o                         
  -9  -1   7         23.78         11.90        12.74 o                         
  -8  -1   7        208.48        201.47        13.85 o                         
  -7  -1   7       1246.42       1300.30        87.82 o                         
  -6  -1   7       1189.76       1146.50       129.41 o                         
  -5  -1   7        694.33        671.99        47.41 o                         
  -4  -1   7       2046.38       2232.88       108.42 o                         
  -3  -1   7         14.46         27.88         8.54 o                         
  -2  -1   7       3341.89       3920.76        34.76 o                         
  -1  -1   7       6480.68       7021.60       187.04 o                         
   0  -1   7       4446.24       4370.99       259.02 o                         
   1  -1   7       3082.06       3113.46        35.48 o                         
   2  -1   7       1490.65       1501.00        70.90 o                         
   3  -1   7       1792.74       1970.48        77.38 o                         
   4  -1   7       1036.99       1040.54        15.51 o                         
   5  -1   7        495.00        499.48        30.02 o                         
   6  -1   7        198.25        195.92        13.86 o                         
   7  -1   7         41.95         43.71         9.71 o                         
   8  -1   7        145.02        142.36        16.23 o                         
  -9   0   7          1.91        -12.63        12.63 o                         
  -8   0   7         39.45         37.62        13.01 o                         
  -7   0   7       1092.18       1058.30        97.54 o                         
  -6   0   7        388.40        393.25        48.05 o                         
  -5   0   7        408.85        405.50        25.44 o                         
  -4   0   7        634.34        575.96        37.42 o                         
  -3   0   7       4153.37       4470.53       301.86 o                         
  -2   0   7       6692.15       7721.75        97.83 o                         
  -1   0   7       1119.25       1075.33        32.21 o                         
   0   0   7       2067.27       2245.49        70.44 o                         
   1   0   7       4967.48       4975.20       170.79 o                         
   2   0   7       4242.97       4259.26        61.27 o                         
   3   0   7       1896.71       1895.34        52.68 o                         
   4   0   7       1869.72       1831.53        54.68 o                         
   5   0   7        143.95        117.38         8.80 o                         
   6   0   7        262.49        262.04        12.95 o                         
   7   0   7        382.46        401.32        11.74 o                         
   8   0   7        120.46        126.60        15.24 o                         
  -9   1   7        240.57        247.04        15.95 o                         
  -8   1   7        788.76        701.16        84.54 o                         
  -7   1   7       2008.23       1965.46        67.45 o                         
  -6   1   7        298.49        310.65        34.29 o                         
  -5   1   7        109.61        117.36        13.27 o                         
  -4   1   7        136.43        127.98         8.80 o                         
  -3   1   7        148.94        139.79        10.02 o                         
  -2   1   7       1414.61       1495.68        35.14 o                         
  -1   1   7        973.63        882.01        15.09 o                         
   0   1   7       1469.43       1383.46        33.28 o                         
   1   1   7       2289.63       2336.10        25.95 o                         
   2   1   7        121.94        124.62         9.55 o                         
   3   1   7       3855.40       4175.84        44.87 o                         
   4   1   7       2705.76       2961.80        28.91 o                         
   5   1   7        688.17        722.52        17.92 o                         
   6   1   7       1171.12       1234.42        27.84 o                         
   7   1   7        654.28        721.38        32.40 o                         
   8   1   7         22.46         22.94        11.88 o                         
  -9   2   7        645.84        589.43        53.03 o                         
  -8   2   7         49.45         54.77        10.68 o                         
  -7   2   7       1377.39       1306.80        57.83 o                         
  -6   2   7       2208.48       2035.23       104.66 o                         
  -5   2   7       1386.83       1344.99        16.32 o                         
  -4   2   7        174.79        155.23        11.57 o                         
  -3   2   7        488.92        469.79        29.62 o                         
  -2   2   7        234.09        280.38        14.15 o                         
  -1   2   7        408.20        345.65        13.45 o                         
   0   2   7        346.33        398.38        16.05 o                         
   1   2   7         11.70         18.66        11.91 o                         
   2   2   7        310.16        313.59        12.83 o                         
   3   2   7       1058.90       1054.52        40.00 o                         
   4   2   7        262.07        269.03        14.90 o                         
   5   2   7        354.98        389.17        12.81 o                         
   6   2   7        338.03        359.06        14.00 o                         
   7   2   7       2033.70       2170.92        31.21 o                         
  -9   3   7       1824.40       1721.50        20.84 o                         
  -8   3   7       1020.26       1029.32        26.80 o                         
  -7   3   7         49.25         44.24         9.80 o                         
  -6   3   7        269.64        277.41        12.87 o                         
  -5   3   7        249.82        238.74         9.34 o                         
  -4   3   7        825.72        811.92        14.81 o                         
  -3   3   7       5159.74       4815.82       297.90 o                         
  -2   3   7      13096.53      13009.50       473.52 o                         
  -1   3   7       6288.92       6306.31        58.26 o                         
   0   3   7         21.38         19.12         9.84 o                         
   1   3   7       1959.25       1944.67        82.64 o                         
   2   3   7        184.31        177.56        10.26 o                         
   3   3   7          4.87         12.06         8.98 o                         
   4   3   7        273.43        319.78        15.45 o                         
   5   3   7        339.95        350.24        12.52 o                         
   6   3   7         28.36         30.22        11.86 o                         
   7   3   7          0.78          2.93        14.12 o                         
  -9   4   7         73.78         73.81        13.50 o                         
  -8   4   7        636.13        617.23        47.07 o                         
  -7   4   7       1221.55       1181.10        64.34 o                         
  -6   4   7       1380.68       1320.06        17.30 o                         
  -5   4   7        809.97        808.84        14.79 o                         
  -4   4   7        203.89        201.50         9.86 o                         
  -3   4   7        176.71        173.15         9.11 o                         
  -2   4   7       1895.90       1835.87        99.16 o                         
  -1   4   7       2513.80       2316.14        29.13 o                         
   0   4   7       4919.88       4942.30       143.53 o                         
   1   4   7       2717.20       2739.91        97.25 o                         
   2   4   7       1089.12       1106.10        43.56 o                         
   3   4   7         12.64          8.71        10.72 o                         
   4   4   7        118.32        105.12        11.18 o                         
   5   4   7          3.69          7.39        12.06 o                         
   6   4   7        155.26        184.96        14.80 o                         
   7   4   7        204.38        224.08        17.36 o                         
  -9   5   7         59.15         51.97        13.00 o                         
  -8   5   7         39.46         35.18         9.74 o                         
  -7   5   7          4.49         11.43        11.43 o                         
  -6   5   7         92.89         93.91        10.84 o                         
  -5   5   7         90.58         92.19        10.16 o                         
  -4   5   7        840.63        803.72        15.56 o                         
  -3   5   7          2.45          1.79         8.24 o                         
  -2   5   7        818.34        776.48        48.03 o                         
  -1   5   7       2337.34       2312.73        69.17 o                         
   0   5   7         77.50         89.60        13.31 o                         
   1   5   7       1317.88       1236.87        60.92 o                         
   2   5   7       2517.66       2444.08       140.34 o                         
   3   5   7       1192.45       1255.78        41.16 o                         
   4   5   7         20.23         28.57         9.88 o                         
   5   5   7          4.19          6.43        13.58 o                         
   6   5   7          4.67          3.83        11.05 o                         
  -8   6   7        658.00        654.82        15.59 o                         
  -7   6   7       1096.63       1148.85        22.19 o                         
  -6   6   7        792.04        823.53        23.18 o                         
  -5   6   7          7.98         11.33         9.92 o                         
  -4   6   7         39.57         45.84        10.57 o                         
  -3   6   7        205.81        204.44        12.87 o                         
  -2   6   7        152.36        152.33         9.86 o                         
  -1   6   7         23.84         26.28        11.94 o                         
   0   6   7         57.60         58.17        13.43 o                         
   1   6   7        454.83        450.45        16.58 o                         
   2   6   7        558.69        547.25        32.21 o                         
   3   6   7        785.29        779.47        18.99 o                         
   4   6   7        430.69        457.97        17.06 o                         
   5   6   7        488.51        477.13        16.64 o                         
  -8   7   7          6.51         20.60        15.69 o                         
  -7   7   7         88.74        106.89        15.47 o                         
  -6   7   7        110.26        104.07        11.21 o                         
  -5   7   7       1537.17       1607.17        24.21 o                         
  -4   7   7       1626.80       1684.89        38.09 o                         
  -3   7   7          4.96          7.54        14.27 o                         
  -2   7   7         15.81         14.69        16.23 o                         
  -1   7   7        291.14        289.59        21.54 o                         
   0   7   7       1002.99        999.65        33.20 o                         
   1   7   7        536.95        486.28        20.92 o                         
   2   7   7        687.46        586.81        18.87 o                         
   3   7   7        121.79        101.14        12.51 o                         
   4   7   7         44.63         33.36        13.79 o                         
   5   7   7         21.08          7.43        18.25 o                         
  -8   8   7         63.13         74.93        13.97 o                         
  -7   8   7        111.63         96.78        10.86 o                         
  -6   8   7        155.69        157.41        11.64 o                         
  -5   8   7        623.80        646.33        17.92 o                         
  -4   8   7       1514.72       1552.70        28.19 o                         
  -3   8   7         88.11         86.77        16.61 o                         
  -2   8   7        962.11        994.91        27.28 o                         
  -1   8   7       1802.89       1870.05        44.57 o                         
   0   8   7        535.79        547.34        43.13 o                         
   1   8   7        292.36        267.17        21.23 o                         
   2   8   7       1979.07       1826.94        45.79 o                         
   3   8   7        663.63        616.70        52.03 o                         
   4   8   7        216.24        245.79        24.36 o                         
  -7   9   7         35.27         44.21        14.57 o                         
  -6   9   7         25.70         24.49        14.56 o                         
  -5   9   7         16.47         15.52        18.20 o                         
  -4   9   7          1.22         12.98        13.94 o                         
  -3   9   7          0.07          4.10        14.72 o                         
   3   9   7         45.07         43.68        20.10 o                         
  -6  10   7         33.94         28.60        17.81 o                         
  -5  10   7        691.69        643.77        25.71 o                         
  -4  10   7        426.22        402.86        47.33 o                         
  -5  11   7        107.02         86.55        23.68 o                         
  -1 -12   8         66.52         57.59        15.29 o                         
   0 -12   8        932.28        956.86        35.66 o                         
   1 -12   8        587.91        611.45        27.58 o                         
   2 -12   8        652.75        690.12        41.02 o                         
   3 -12   8        646.36        633.61        40.13 o                         
   4 -12   8        185.85        194.11        15.75 o                         
   5 -12   8          9.14         -2.79        17.46 o                         
  -3 -11   8        214.07        245.07        20.13 o                         
  -2 -11   8       1022.72       1001.48        40.23 o                         
  -1 -11   8       2465.01       2523.17       125.46 o                         
   0 -11   8        484.62        534.16        20.18 o                         
   1 -11   8         74.41         76.54        16.49 o                         
   2 -11   8        509.40        504.13        47.40 o                         
   3 -11   8        796.08        799.71        43.91 o                         
   4 -11   8        670.87        683.91        43.75 o                         
   5 -11   8       1325.12       1217.50        72.12 o                         
   6 -11   8        566.80        525.85        29.14 o                         
  -4 -10   8         19.63          6.81        18.45 o                         
  -3 -10   8         17.53         21.64        15.51 o                         
  -2 -10   8         12.97         16.35        13.01 o                         
  -1 -10   8        161.43        172.96        24.84 o                         
   0 -10   8         47.33         44.40        14.18 o                         
   1 -10   8         28.46         27.19        13.77 o                         
   2 -10   8          3.02          2.27        13.11 o                         
   3 -10   8        103.05         93.44        12.64 o                         
   4 -10   8         39.98         33.37        12.87 o                         
   5 -10   8        845.13        833.71        17.36 o                         
   6 -10   8        763.45        761.17        23.15 o                         
   7 -10   8        680.68        688.96        24.41 o                         
  -5  -9   8        517.11        600.92        45.70 o                         
  -4  -9   8       1589.96       1634.90        29.41 o                         
  -3  -9   8        668.05        707.70        30.19 o                         
  -2  -9   8        283.83        288.36        19.29 o                         
  -1  -9   8        168.86        164.36        15.04 o                         
   0  -9   8        320.63        301.25        13.85 o                         
   1  -9   8        125.55        122.23        14.43 o                         
   2  -9   8         59.69         66.03        11.02 o                         
   3  -9   8        794.25        762.97        30.45 o                         
   4  -9   8        232.98        225.11        11.91 o                         
   5  -9   8         67.42         70.00        10.60 o                         
   6  -9   8         22.21         31.34        14.41 o                         
   7  -9   8        280.06        242.53        26.70 o                         
  -5  -8   8        905.42        973.40        57.74 o                         
  -4  -8   8        222.77        203.86        12.50 o                         
  -3  -8   8        479.30        459.40        27.62 o                         
  -2  -8   8        586.41        610.09        35.91 o                         
  -1  -8   8       2234.30       2147.56        46.47 o                         
   0  -8   8       2146.88       2141.75        74.45 o                         
   1  -8   8         88.77         64.08         9.57 o                         
   2  -8   8        191.69        179.42        11.97 o                         
   3  -8   8       1761.79       1700.49        56.30 o                         
   4  -8   8         98.96         99.49        13.30 o                         
   5  -8   8        674.72        693.32        32.52 o                         
   6  -8   8        143.00        163.55        15.14 o                         
   7  -8   8         24.05         22.14        14.10 o                         
  -6  -7   8         59.01         52.68        11.16 o                         
  -5  -7   8         14.02         21.61        10.72 o                         
  -4  -7   8         11.92         15.85         8.09 o                         
  -3  -7   8        164.74        168.71        13.45 o                         
  -2  -7   8         80.77         77.24         9.88 o                         
  -1  -7   8         37.72         33.81         9.52 o                         
   0  -7   8        857.62        796.36        38.59 o                         
   1  -7   8       2914.25       2690.81        65.82 o                         
   2  -7   8       1973.11       1880.96        52.34 o                         
   3  -7   8       3733.78       3716.90        34.54 o                         
   4  -7   8       1010.20       1074.65        30.41 o                         
   5  -7   8          6.09          5.95         8.91 o                         
   6  -7   8        538.93        525.46        23.22 o                         
   7  -7   8       1040.14        962.04        43.69 o                         
   8  -7   8        297.60        290.94        45.60 o                         
  -7  -6   8        393.51        429.08        18.14 o                         
  -6  -6   8        160.49        152.52        14.65 o                         
  -5  -6   8         45.29         51.41         9.19 o                         
  -4  -6   8        516.24        448.53        31.17 o                         
  -3  -6   8        186.65        206.49        11.46 o                         
  -2  -6   8        556.96        537.73        12.69 o                         
  -1  -6   8        531.05        530.07        14.17 o                         
   0  -6   8        617.04        602.62        30.11 o                         
   1  -6   8         69.67         57.35        10.53 o                         
   2  -6   8        561.80        572.65        14.11 o                         
   3  -6   8       1489.47       1498.25        60.87 o                         
   4  -6   8       1198.26       1177.37        15.66 o                         
   5  -6   8        704.86        724.66        15.71 o                         
   6  -6   8        851.06        828.15        56.79 o                         
   7  -6   8        395.45        368.74        12.96 o                         
   8  -6   8        114.05        109.23        15.74 o                         
  -7  -5   8        994.32        990.02        76.72 o                         
  -6  -5   8       2739.28       2840.78        86.36 o                         
  -5  -5   8       1940.55       1938.45        30.99 o                         
  -4  -5   8        636.79        562.49        24.50 o                         
  -3  -5   8        818.04        796.18        38.12 o                         
  -2  -5   8          5.58          3.09         9.26 o                         
  -1  -5   8        147.81        141.85        10.38 o                         
   0  -5   8       1453.51       1520.91        20.01 o                         
   1  -5   8          1.29          4.29         8.05 o                         
   2  -5   8        426.79        507.81        15.11 o                         
   3  -5   8        120.10        133.27         8.46 o                         
   4  -5   8         32.54         26.14         8.54 o                         
   5  -5   8          2.73          2.67        12.43 o                         
   6  -5   8        857.19        812.61        69.88 o                         
   7  -5   8       1727.91       1688.58        96.60 o                         
   8  -5   8        781.52        694.74        42.31 o                         
  -8  -4   8        195.53        197.26        28.71 o                         
  -7  -4   8        152.13        141.75        13.87 o                         
  -6  -4   8         82.38         75.08        11.69 o                         
  -5  -4   8        600.28        611.25        13.05 o                         
  -4  -4   8       4584.69       4560.46       225.47 o                         
  -3  -4   8      10133.01      10152.71       528.95 o                         
  -2  -4   8       5870.71       5676.29       104.76 o                         
  -1  -4   8       1179.40       1199.02        18.16 o                         
   0  -4   8        363.99        429.50        14.34 o                         
   1  -4   8       3394.87       3396.49        98.61 o                         
   2  -4   8        659.27        647.13        33.91 o                         
   3  -4   8        769.75        809.04        47.19 o                         
   4  -4   8        731.66        731.91        22.21 o                         
   5  -4   8        126.45        118.15         9.20 o                         
   6  -4   8         58.58         58.55        11.54 o                         
   7  -4   8         41.62         62.14        12.79 o                         
   8  -4   8         70.80         56.59        12.74 o                         
  -8  -3   8          4.89         -0.41        12.70 o                         
  -7  -3   8        175.29        194.82        11.43 o                         
  -6  -3   8        256.56        292.57        12.84 o                         
  -5  -3   8        161.96        185.35        10.71 o                         
  -4  -3   8          6.10         12.13         7.43 o                         
  -3  -3   8       2274.66       2261.95       119.62 o                         
  -2  -3   8       3013.57       2947.31        91.18 o                         
  -1  -3   8       7233.45       7552.35       311.84 o                         
   0  -3   8       5700.64       6268.16        62.58 o                         
   1  -3   8       1839.81       1900.90        71.04 o                         
   2  -3   8         25.01         15.40         9.42 o                         
   3  -3   8        507.62        495.52        35.11 o                         
   4  -3   8        828.95        742.30        56.66 o                         
   5  -3   8        793.34        808.90        45.11 o                         
   6  -3   8        442.51        451.66        31.19 o                         
   7  -3   8        605.07        562.05        23.75 o                         
   8  -3   8        201.82        189.78        15.71 o                         
  -8  -2   8          7.23          3.34        11.05 o                         
  -7  -2   8        108.36        101.53        11.53 o                         
  -6  -2   8        137.74        129.82        23.27 o                         
  -5  -2   8        203.31        186.25        19.42 o                         
  -4  -2   8        570.08        572.37        34.60 o                         
  -3  -2   8         58.31         42.25        11.79 o                         
  -2  -2   8        533.37        631.43        15.66 o                         
  -1  -2   8        612.16        662.43        13.66 o                         
   0  -2   8         72.82        154.09        11.96 o                         
   1  -2   8        793.67        789.88        26.61 o                         
   2  -2   8       7389.90       7676.62       328.98 o                         
   3  -2   8       1820.63       1869.72       124.66 o                         
   4  -2   8        837.83        836.93        46.64 o                         
   5  -2   8         13.03          9.58        12.13 o                         
   6  -2   8       1122.41       1111.80        92.88 o                         
   7  -2   8       2176.06       2198.21       161.84 o                         
   8  -2   8        998.86        900.29        33.89 o                         
  -8  -1   8       1013.19       1030.78        65.73 o                         
  -7  -1   8        682.35        679.05        23.06 o                         
  -6  -1   8        214.91        226.40        17.58 o                         
  -5  -1   8        587.06        603.52        62.41 o                         
  -4  -1   8         70.47         68.79         9.04 o                         
  -3  -1   8       1333.54       1365.65        16.42 o                         
  -2  -1   8         19.87         13.55         9.13 o                         
  -1  -1   8          9.76         22.45        11.29 o                         
   0  -1   8       1172.52       1419.64        69.40 o                         
   1  -1   8        165.96        168.64        11.26 o                         
   2  -1   8        996.28       1083.67        45.81 o                         
   3  -1   8       2012.03       1936.17       137.00 o                         
   4  -1   8       1068.87       1099.31        43.30 o                         
   5  -1   8        669.12        720.53        53.63 o                         
   6  -1   8        113.63        109.17        12.13 o                         
   7  -1   8         17.91         33.31        11.06 o                         
   8  -1   8        122.39        121.08        16.22 o                         
  -9   0   8          8.84         19.55        15.67 o                         
  -8   0   8         77.25         69.22        13.26 o                         
  -7   0   8        431.36        425.94        37.70 o                         
  -6   0   8       2797.33       2774.62       213.92 o                         
  -5   0   8       3122.86       3176.06       368.20 o                         
  -4   0   8        527.24        501.10        46.12 o                         
  -3   0   8        188.02        197.07        12.50 o                         
  -2   0   8        729.37        800.53        36.15 o                         
  -1   0   8       1664.41       1755.61        40.58 o                         
   0   0   8        556.04        447.76        15.23 o                         
   1   0   8       2840.99       2907.24        28.11 o                         
   2   0   8       4183.09       4405.55       233.38 o                         
   3   0   8       1589.28       1723.81        57.83 o                         
   4   0   8        449.21        431.73        12.65 o                         
   5   0   8        144.18        157.88        13.09 o                         
   6   0   8          6.39         11.28        11.96 o                         
   7   0   8          3.13          1.51         9.80 o                         
   8   0   8         65.86         47.61        16.65 o                         
  -9   1   8          8.67          4.33        12.63 o                         
  -8   1   8         32.09         40.27        13.10 o                         
  -7   1   8        108.58        112.95        11.75 o                         
  -6   1   8         57.42         73.03        10.02 o                         
  -5   1   8       1387.03       1383.76       125.40 o                         
  -4   1   8        252.79        236.64        16.72 o                         
  -3   1   8       1705.50       1736.76        93.72 o                         
  -2   1   8       2736.91       2569.82       113.39 o                         
  -1   1   8        640.32        640.19        16.01 o                         
   0   1   8        138.26        156.06        13.13 o                         
   1   1   8        882.08        792.76        45.47 o                         
   2   1   8       3610.14       3547.13        68.13 o                         
   3   1   8       2615.46       2611.70        61.07 o                         
   4   1   8        772.99        785.18        14.24 o                         
   5   1   8         12.85         13.38        10.34 o                         
   6   1   8         23.50         20.33         8.60 o                         
   7   1   8         64.35         66.23        14.47 o                         
  -9   2   8        619.15        613.68        59.77 o                         
  -8   2   8       1206.31       1171.20        75.66 o                         
  -7   2   8        109.72        101.54         9.64 o                         
  -6   2   8        168.60        155.11         9.25 o                         
  -5   2   8        263.34        262.72         9.56 o                         
  -4   2   8          0.13         -0.14         5.90 o                         
  -3   2   8         95.21         83.81         8.16 o                         
  -2   2   8       1142.77       1118.78        44.92 o                         
  -1   2   8       1308.63       1199.22        25.35 o                         
   0   2   8       1946.83       1900.96        89.80 o                         
   1   2   8        463.83        388.95        19.38 o                         
   2   2   8        495.93        485.62        12.55 o                         
   3   2   8        608.85        615.43        14.39 o                         
   4   2   8       2435.02       2655.50        29.02 o                         
   5   2   8       1779.74       1987.27        24.63 o                         
   6   2   8        945.42       1010.00        18.05 o                         
   7   2   8        221.88        243.18        28.01 o                         
  -9   3   8        175.93        170.47        16.16 o                         
  -8   3   8         45.27         57.79        13.35 o                         
  -7   3   8         63.74         80.38        16.71 o                         
  -6   3   8       1006.63       1021.67        17.10 o                         
  -5   3   8        810.54        781.03        12.47 o                         
  -4   3   8        295.32        253.89        22.23 o                         
  -3   3   8       1212.84       1180.59        78.90 o                         
  -2   3   8        405.66        398.85        13.85 o                         
  -1   3   8        237.41        216.48        11.12 o                         
   0   3   8         64.77         62.71        11.69 o                         
   1   3   8        414.44        410.67        21.30 o                         
   2   3   8        390.77        376.53        13.27 o                         
   3   3   8       1796.81       1767.68        66.81 o                         
   4   3   8        248.18        246.10        16.02 o                         
   5   3   8         46.53         53.07         9.00 o                         
   6   3   8       1728.13       1784.47        25.18 o                         
   7   3   8       1667.91       1746.30        54.36 o                         
  -9   4   8        303.89        292.32        12.86 o                         
  -8   4   8        802.55        841.80        40.03 o                         
  -7   4   8        717.95        706.52        15.20 o                         
  -6   4   8         14.44         14.55        10.18 o                         
  -5   4   8        469.73        468.45        14.58 o                         
  -4   4   8        251.76        227.13        18.44 o                         
  -3   4   8       2683.26       2467.46       157.64 o                         
  -2   4   8       9636.83       8724.23        90.00 o                         
  -1   4   8       3287.07       3116.84        48.16 o                         
   0   4   8        278.38        307.17        13.66 o                         
   1   4   8        746.11        708.36        24.30 o                         
   2   4   8         37.00         34.43         9.09 o                         
   3   4   8        472.31        483.38        18.95 o                         
   4   4   8          1.84         -0.81        12.40 o                         
   5   4   8         56.23         69.10        12.04 o                         
   6   4   8          0.54         -0.82        13.95 o                         
  -8   5   8        319.13        312.00        15.06 o                         
  -7   5   8       1022.86       1055.58        43.06 o                         
  -6   5   8       1402.51       1407.86        35.61 o                         
  -5   5   8        735.93        732.90        27.25 o                         
  -4   5   8         45.54         50.27        10.42 o                         
  -3   5   8        177.97        165.35        12.36 o                         
  -2   5   8       1590.40       1578.84        92.45 o                         
  -1   5   8       5468.68       5330.68       123.80 o                         
   0   5   8       3857.76       3699.51        53.21 o                         
   1   5   8       2140.56       2051.19        88.85 o                         
   2   5   8       2884.14       3017.92       182.43 o                         
   3   5   8        335.31        340.48        15.05 o                         
   4   5   8        113.90        128.50        15.84 o                         
   5   5   8        187.86        222.86        14.77 o                         
   6   5   8        162.70        152.59        14.09 o                         
  -8   6   8         61.59         66.56        11.64 o                         
  -7   6   8        112.18        116.91        14.55 o                         
  -6   6   8         29.55         34.26         9.75 o                         
  -5   6   8        210.27        243.82        13.65 o                         
  -4   6   8       2657.04       2759.22        32.94 o                         
  -3   6   8       2974.25       3173.19       103.46 o                         
  -2   6   8       1074.89       1066.02        66.70 o                         
  -1   6   8        106.54        102.19        13.76 o                         
   0   6   8         23.27         22.82        14.54 o                         
   1   6   8        198.33        192.40        15.33 o                         
   2   6   8       2247.25       2240.15        82.34 o                         
   3   6   8       4282.07       4069.53       151.00 o                         
   4   6   8       2094.56       1865.49        43.70 o                         
   5   6   8         92.79         85.79        16.62 o                         
  -8   7   8       1698.18       1728.75        24.28 o                         
  -7   7   8       1780.55       1845.60        97.54 o                         
  -6   7   8        356.63        395.50        16.61 o                         
  -5   7   8         43.95         37.95        12.72 o                         
  -4   7   8        107.02        112.21        13.48 o                         
  -3   7   8       1054.38       1161.83        23.13 o                         
  -2   7   8        106.86         85.93        11.68 o                         
  -1   7   8        118.22        124.98        14.51 o                         
   0   7   8        303.95        257.81        19.18 o                         
   1   7   8        122.11        100.51        16.92 o                         
   2   7   8         40.98         42.76        14.10 o                         
   3   7   8          9.71         10.89        14.29 o                         
   4   7   8        698.21        638.60        20.67 o                         
  -7   8   8        375.51        347.47        13.14 o                         
  -6   8   8       1081.68       1126.49        23.09 o                         
  -5   8   8        785.88        824.86        22.74 o                         
  -4   8   8        613.12        621.79        20.46 o                         
  -3   8   8        987.29        970.08        24.40 o                         
  -2   8   8        404.40        362.01        18.96 o                         
  -1   8   8         42.68         41.81        16.17 o                         
   0   8   8        131.01        137.71        15.49 o                         
   1   8   8        269.92        257.63        22.69 o                         
   2   8   8        141.83        129.18        19.14 o                         
   3   8   8         21.03         32.05        17.90 o                         
  -7   9   8        168.18        176.52        23.76 o                         
  -6   9   8          3.06         10.14        14.47 o                         
  -5   9   8         11.38         11.21        16.66 o                         
  -4   9   8        178.04        188.83        18.08 o                         
  -3   9   8        823.22        865.97        28.96 o                         
  -2   9   8       1191.13       1319.74        71.95 o                         
   2   9   8        539.32        474.53        55.42 o                         
  -5  10   8        450.96        454.74        24.27 o                         
  -4  10   8         18.52         24.26        18.25 o                         
  -3  10   8        305.83        313.33        42.06 o                         
  -1 -12   9        281.61        315.54        21.03 o                         
   0 -12   9        138.49        129.84        20.08 o                         
   1 -12   9        137.62        129.66        18.42 o                         
   2 -12   9          6.72          2.97        16.16 o                         
   3 -12   9          7.87          6.07        18.29 o                         
   4 -12   9         70.39         74.69        18.09 o                         
  -2 -11   9        639.07        672.19        25.71 o                         
  -1 -11   9         27.73         38.00        16.73 o                         
   0 -11   9       1240.38       1323.85        73.89 o                         
   1 -11   9       1044.00       1074.47        49.97 o                         
   2 -11   9       1445.87       1491.43       107.74 o                         
   3 -11   9        816.10        824.01       111.70 o                         
   4 -11   9          1.22         -8.16        14.87 o                         
   5 -11   9        106.71         86.29        15.25 o                         
  -3 -10   9        319.34        289.63        14.96 o                         
  -2 -10   9       1498.08       1524.42        85.70 o                         
  -1 -10   9       2851.62       2932.42       113.74 o                         
   0 -10   9        681.50        702.27        38.79 o                         
   1 -10   9        176.00        156.97        10.63 o                         
   2 -10   9        726.30        677.94        15.68 o                         
   3 -10   9       1373.58       1410.79        38.47 o                         
   4 -10   9        652.79        678.07        33.48 o                         
   5 -10   9        304.45        297.62        21.46 o                         
   6 -10   9        265.10        307.18        18.50 o                         
  -4  -9   9          0.13          2.70        11.66 o                         
  -3  -9   9          3.61         -2.16        12.03 o                         
  -2  -9   9         33.57         22.78        10.65 o                         
  -1  -9   9        291.08        284.60        13.08 o                         
   0  -9   9        400.11        375.47        13.84 o                         
   1  -9   9        445.85        440.76        17.80 o                         
   2  -9   9        536.03        497.43        32.33 o                         
   3  -9   9        565.34        570.83        15.92 o                         
   4  -9   9         11.48          5.85        12.51 o                         
   5  -9   9        590.81        616.15        15.49 o                         
   6  -9   9        396.17        454.72        16.45 o                         
   7  -9   9        156.69        189.65        13.82 o                         
  -5  -8   9        549.45        584.62        17.08 o                         
  -4  -8   9       1184.26       1173.11        92.37 o                         
  -3  -8   9       1375.98       1395.05        81.31 o                         
  -2  -8   9        800.81        728.20        42.32 o                         
  -1  -8   9         29.83         35.87        11.53 o                         
   0  -8   9        931.95        930.58        27.91 o                         
   1  -8   9          6.56         -2.94        13.95 o                         
   2  -8   9        199.73        211.92        14.21 o                         
   3  -8   9         27.44         24.90        10.58 o                         
   4  -8   9        194.09        199.93        13.46 o                         
   5  -8   9         36.74         37.29         8.74 o                         
   6  -8   9        485.61        471.66        16.22 o                         
   7  -8   9        305.24        294.68        19.27 o                         
  -6  -7   9        892.28        983.35        41.03 o                         
  -5  -7   9        607.56        638.87        16.81 o                         
  -4  -7   9        106.32         88.02         9.58 o                         
  -3  -7   9          2.83          4.61         9.95 o                         
  -2  -7   9       1688.65       1518.58        31.94 o                         
  -1  -7   9       6318.08       6244.90       157.68 o                         
   0  -7   9       3725.06       3470.12        55.93 o                         
   1  -7   9        478.11        463.67        12.23 o                         
   2  -7   9        263.71        243.28        26.67 o                         
   3  -7   9         57.84         50.34        13.46 o                         
   4  -7   9          9.94         24.30        12.95 o                         
   5  -7   9         66.73         58.68        10.29 o                         
   6  -7   9        123.42        113.11        12.08 o                         
   7  -7   9         81.65         90.66        11.53 o                         
  -6  -6   9        123.48        132.72        13.93 o                         
  -5  -6   9          3.82         14.93        10.37 o                         
  -4  -6   9         77.46         68.66         9.66 o                         
  -3  -6   9        408.56        410.61        22.96 o                         
  -2  -6   9       1000.48        976.73        16.58 o                         
  -1  -6   9          0.94          5.56         8.11 o                         
   0  -6   9       1075.24       1028.53        46.55 o                         
   1  -6   9       2447.27       2333.90        23.37 o                         
   2  -6   9       1241.04       1171.99        18.00 o                         
   3  -6   9       1964.52       1944.06        26.63 o                         
   4  -6   9        491.43        519.89        19.20 o                         
   5  -6   9         39.61         45.54        10.35 o                         
   6  -6   9         25.27         34.76        11.99 o                         
   7  -6   9         23.49         34.96        10.97 o                         
   8  -6   9        176.17        161.67        13.68 o                         
  -7  -5   9        293.15        306.50        17.66 o                         
  -6  -5   9        179.91        171.76        12.32 o                         
  -5  -5   9         13.20         15.33        11.69 o                         
  -4  -5   9         43.93         44.96         9.97 o                         
  -3  -5   9         74.49         63.09         8.92 o                         
  -2  -5   9        632.58        583.12        14.39 o                         
  -1  -5   9        950.29        922.01        14.02 o                         
   0  -5   9        673.85        599.50        41.67 o                         
   1  -5   9         17.25         18.42         9.41 o                         
   2  -5   9        389.05        386.13        17.02 o                         
   3  -5   9        825.18        879.59        55.69 o                         
   4  -5   9       2072.09       2020.88        48.93 o                         
   5  -5   9       1155.51       1139.95        70.61 o                         
   6  -5   9        563.84        526.04        23.37 o                         
   7  -5   9        176.17        181.60        11.76 o                         
   8  -5   9         84.68         70.88        11.11 o                         
  -7  -4   9        869.48        879.90        16.20 o                         
  -6  -4   9       1404.17       1427.29        96.02 o                         
  -5  -4   9       1235.00       1193.57        63.27 o                         
  -4  -4   9         46.80         57.13         8.15 o                         
  -3  -4   9         26.35         20.29         9.31 o                         
  -2  -4   9          1.36         -2.01         8.33 o                         
  -1  -4   9        212.61        236.67         9.95 o                         
   0  -4   9        122.80        124.66         9.18 o                         
   1  -4   9         52.15         67.35        11.93 o                         
   2  -4   9         64.19         59.47         8.19 o                         
   3  -4   9          6.35          2.86        10.80 o                         
   4  -4   9          7.75          1.39        10.35 o                         
   5  -4   9        450.27        449.16        31.60 o                         
   6  -4   9        639.73        644.87        89.46 o                         
   7  -4   9        432.07        411.64        65.77 o                         
   8  -4   9        980.24        887.54        90.29 o                         
  -8  -3   9        321.42        334.63        39.52 o                         
  -7  -3   9         56.70         67.86        11.42 o                         
  -6  -3   9         32.75         32.64         8.26 o                         
  -5  -3   9        556.15        588.01        40.16 o                         
  -4  -3   9       1989.89       1824.71       113.61 o                         
  -3  -3   9       3810.09       3694.90        28.84 o                         
  -2  -3   9       5421.38       5463.42        45.08 o                         
  -1  -3   9        337.80        355.42        10.94 o                         
   0  -3   9       2473.64       2631.66        58.89 o                         
   1  -3   9       5106.56       5833.91       345.90 o                         
   2  -3   9       1817.95       1936.97        65.12 o                         
   3  -3   9        288.28        286.61         9.30 o                         
   4  -3   9        179.36        163.53         8.16 o                         
   5  -3   9         15.55         35.80        11.00 o                         
   6  -3   9         35.46         44.39        11.61 o                         
   7  -3   9          0.56          6.67        10.65 o                         
   8  -3   9         53.24         49.81        17.05 o                         
  -8  -2   9         33.90         57.29        13.06 o                         
  -7  -2   9        284.83        303.21        12.37 o                         
  -6  -2   9        202.89        217.67        12.47 o                         
  -5  -2   9        277.94        265.96        17.74 o                         
  -4  -2   9        248.49        233.69        16.08 o                         
  -3  -2   9         95.94         75.73         9.95 o                         
  -2  -2   9       4403.23       4622.05       112.06 o                         
  -1  -2   9       6213.31       6585.93       185.02 o                         
   0  -2   9       4930.48       5192.43        85.27 o                         
   1  -2   9       1738.09       1774.11        55.78 o                         
   2  -2   9        284.53        322.66        12.70 o                         
   3  -2   9        660.17        707.61        44.86 o                         
   4  -2   9         76.89         63.57        10.61 o                         
   5  -2   9         37.36         33.68        10.08 o                         
   6  -2   9        208.44        200.19        11.71 o                         
   7  -2   9        136.25        137.21        10.26 o                         
   8  -2   9         28.85         33.40        11.38 o                         
  -8  -1   9          1.79          2.72         9.48 o                         
  -7  -1   9         24.63         35.58        16.46 o                         
  -6  -1   9         52.64         50.27        12.08 o                         
  -5  -1   9        452.06        404.13        24.93 o                         
  -4  -1   9         25.78         18.01         7.82 o                         
  -3  -1   9        672.02        642.80        39.89 o                         
  -2  -1   9          3.51         -4.98         9.99 o                         
  -1  -1   9        221.50        239.77        11.72 o                         
   0  -1   9       2026.60       2201.48        87.14 o                         
   1  -1   9       3126.02       3218.13       122.97 o                         
   2  -1   9       5348.81       5456.07       297.46 o                         
   3  -1   9       3254.96       3132.00       100.86 o                         
   4  -1   9        801.96        809.19        32.52 o                         
   5  -1   9        217.07        235.17        13.22 o                         
   6  -1   9       1167.38       1220.57        84.59 o                         
   7  -1   9        664.22        671.52        20.47 o                         
  -8   0   9        790.14        773.63        92.67 o                         
  -7   0   9       2279.20       2146.37       140.78 o                         
  -6   0   9       1350.21       1396.97       142.81 o                         
  -5   0   9        172.92        190.70        11.17 o                         
  -4   0   9       1163.50       1130.63        70.06 o                         
  -3   0   9       2138.78       2193.31        71.04 o                         
  -2   0   9          5.81          7.12         9.86 o                         
  -1   0   9        248.38        284.04        11.67 o                         
   0   0   9          3.32          7.60        11.92 o                         
   1   0   9          0.05         12.18         9.32 o                         
   2   0   9        656.56        623.72        21.68 o                         
   3   0   9       2164.99       2207.05        22.51 o                         
   4   0   9        493.50        484.31        12.91 o                         
   5   0   9        361.93        359.54        14.23 o                         
   6   0   9        325.39        321.43        11.69 o                         
   7   0   9        255.31        250.60        12.58 o                         
  -8   1   9        539.49        524.55        24.21 o                         
  -7   1   9       3182.58       3119.88       254.68 o                         
  -6   1   9       2347.09       2483.16        43.27 o                         
  -5   1   9         56.09         59.77         6.60 o                         
  -4   1   9        612.00        607.37        28.05 o                         
  -3   1   9          0.38         -2.75        11.23 o                         
  -2   1   9        479.07        488.16        22.21 o                         
  -1   1   9        324.69        312.26        13.31 o                         
   0   1   9       1854.34       1813.13        39.90 o                         
   1   1   9       2925.79       3032.93       146.20 o                         
   2   1   9        850.60        847.09        15.62 o                         
   3   1   9         88.11         87.85         8.09 o                         
   4   1   9         25.55         24.25        15.66 o                         
   5   1   9          5.49          8.49        13.69 o                         
   6   1   9         23.24          8.84        11.87 o                         
   7   1   9         15.98         12.32        13.99 o                         
  -8   2   9        155.65        160.07        13.91 o                         
  -7   2   9         83.28         66.31         9.73 o                         
  -6   2   9        197.36        216.65        12.69 o                         
  -5   2   9        438.98        474.37        14.42 o                         
  -4   2   9       1348.82       1279.16        71.66 o                         
  -3   2   9       3528.54       3451.72       173.34 o                         
  -2   2   9       4773.83       4411.39       100.52 o                         
  -1   2   9        854.89        809.65        16.17 o                         
   0   2   9          0.19         -0.77        11.30 o                         
   1   2   9        147.13        125.85        11.84 o                         
   2   2   9       2578.74       2570.25        34.27 o                         
   3   2   9       1285.14       1223.32        31.62 o                         
   4   2   9        601.82        631.66        29.92 o                         
   5   2   9        902.74        968.48        31.14 o                         
   6   2   9        310.73        336.42        16.00 o                         
   7   2   9        196.21        200.61        15.33 o                         
  -8   3   9        130.46        124.35        13.71 o                         
  -7   3   9         20.63         15.97         9.70 o                         
  -6   3   9         54.03         51.81         8.58 o                         
  -5   3   9        138.19        145.66        11.11 o                         
  -4   3   9          0.57          4.02         8.19 o                         
  -3   3   9         14.32         17.75         8.69 o                         
  -2   3   9       3616.06       3227.91        38.51 o                         
  -1   3   9       2010.34       1939.44        24.39 o                         
   0   3   9       1779.78       1800.87        23.55 o                         
   1   3   9       3217.26       3110.58        87.74 o                         
   2   3   9        864.43        847.68        16.27 o                         
   3   3   9         90.75        111.28        13.85 o                         
   4   3   9        611.77        596.45        38.42 o                         
   5   3   9        574.44        637.90        24.22 o                         
   6   3   9        495.21        503.63        22.36 o                         
  -8   4   9        121.08        116.79        15.30 o                         
  -7   4   9         38.50         44.57        10.80 o                         
  -6   4   9        374.17        375.66        27.21 o                         
  -5   4   9       1999.70       2095.52        72.15 o                         
  -4   4   9       2098.11       1902.84       130.61 o                         
  -3   4   9        375.02        360.62        17.04 o                         
  -2   4   9         68.42         70.79        11.58 o                         
  -1   4   9        449.42        427.37        17.79 o                         
   0   4   9         10.97         14.26        11.70 o                         
   1   4   9        133.01        126.00        12.06 o                         
   2   4   9        234.88        239.45        14.77 o                         
   3   4   9       1412.12       1410.61        78.92 o                         
   4   4   9          8.67         15.41        10.25 o                         
   5   4   9         26.12         40.32        14.30 o                         
   6   4   9         12.31         17.10        14.06 o                         
  -8   5   9        806.51        862.16        74.27 o                         
  -7   5   9        708.96        764.66        49.82 o                         
  -6   5   9        914.24        907.18        39.08 o                         
  -5   5   9         81.69         78.33        12.43 o                         
  -4   5   9         79.38         86.36        12.94 o                         
  -3   5   9       1559.94       1497.61       100.90 o                         
  -2   5   9       2418.58       2199.17        93.18 o                         
  -1   5   9        129.69        118.22        12.78 o                         
   0   5   9         31.32         36.49        11.90 o                         
   1   5   9          6.69          1.33        13.95 o                         
   2   5   9         60.11         55.42        13.55 o                         
   3   5   9         30.15         41.35        12.79 o                         
   4   5   9         16.12         30.82        12.05 o                         
   5   5   9          0.77          5.73        13.77 o                         
  -8   6   9          1.30         17.18        16.78 o                         
  -7   6   9        761.98        741.29        41.53 o                         
  -6   6   9       1392.87       1459.81        31.70 o                         
  -5   6   9        511.44        547.19        15.40 o                         
  -4   6   9        138.04        139.68        13.34 o                         
  -3   6   9         12.58          7.47        10.69 o                         
  -2   6   9        848.89        878.04        55.79 o                         
  -1   6   9        300.70        295.74        16.89 o                         
   0   6   9        918.41        988.11        22.65 o                         
   1   6   9       1574.87       1654.17        29.52 o                         
   2   6   9       1349.35       1333.81        40.28 o                         
   3   6   9        191.04        186.43        18.14 o                         
   4   6   9        425.95        400.13        20.72 o                         
   5   6   9         86.19         75.43        17.13 o                         
  -7   7   9          0.70          5.03        14.46 o                         
  -6   7   9         36.75         39.48        11.66 o                         
  -5   7   9          1.24          4.43        10.90 o                         
  -4   7   9        976.70        968.95        20.56 o                         
  -3   7   9        663.18        687.40        18.76 o                         
  -2   7   9        290.52        307.89        21.13 o                         
  -1   7   9        128.33        142.85        14.46 o                         
   0   7   9        196.02        178.97        15.25 o                         
   1   7   9        569.43        554.00        22.48 o                         
   2   7   9       1746.52       1633.82        77.39 o                         
   3   7   9       2602.71       2380.17       149.96 o                         
   4   7   9        738.78        732.10        53.66 o                         
  -7   8   9        537.84        560.00        32.39 o                         
  -6   8   9        184.77        186.59        13.44 o                         
  -5   8   9         16.06         22.58        14.71 o                         
  -4   8   9         92.03         85.36        15.79 o                         
  -3   8   9        103.07         99.15        14.20 o                         
  -2   8   9          1.21          0.14        14.90 o                         
  -1   8   9        620.89        558.39        34.11 o                         
   0   8   9        180.36        177.28        16.62 o                         
   1   8   9        177.55        180.94        20.45 o                         
   2   8   9         29.78         28.34        16.45 o                         
   3   8   9        105.03         94.22        22.78 o                         
  -6   9   9        682.10        690.11        23.28 o                         
  -5   9   9        175.10        189.02        16.17 o                         
  -4   9   9        315.08        319.24        17.61 o                         
  -3   9   9        291.43        298.88        20.33 o                         
  -2   9   9        264.07        258.28        22.92 o                         
  -1   9   9         34.96         46.27        25.99 o                         
   1   9   9          6.04         12.15        23.13 o                         
   2   9   9         24.07         22.22        27.34 o                         
  -5  10   9        139.03        124.99        28.47 o                         
  -4  10   9        518.46        493.46        96.33 o                         
  -3  10   9       1887.15       2045.26       407.56 o                         
   0 -12  10         44.82         41.38        19.81 o                         
   1 -12  10          4.60          0.39        19.38 o                         
   2 -12  10         20.36         15.64        15.34 o                         
   3 -12  10        540.93        554.56        47.44 o                         
  -2 -11  10        329.48        329.81        17.19 o                         
  -1 -11  10        192.04        198.62        17.63 o                         
   0 -11  10         23.50         30.33        13.45 o                         
   1 -11  10        159.79        151.72        16.94 o                         
   2 -11  10          1.56          7.39        15.54 o                         
   3 -11  10          1.63          4.20        12.77 o                         
   4 -11  10        102.33         95.25        15.44 o                         
   5 -11  10        465.40        406.83        42.24 o                         
  -3 -10  10       1797.22       1966.33       128.55 o                         
  -2 -10  10        214.82        236.25        14.85 o                         
  -1 -10  10          4.52         13.70        16.36 o                         
   0 -10  10         81.49         73.81        16.69 o                         
   1 -10  10        964.26        956.97        46.25 o                         
   2 -10  10       2004.65       1961.42        99.69 o                         
   3 -10  10        393.65        388.38        21.23 o                         
   4 -10  10          1.50          6.19        14.79 o                         
   5 -10  10        241.19        229.18        15.56 o                         
   6 -10  10         37.93         33.75        14.79 o                         
  -4  -9  10         39.47         46.64        13.96 o                         
  -3  -9  10        172.28        176.19        13.64 o                         
  -2  -9  10        245.79        315.61        27.02 o                         
  -1  -9  10       1079.87       1002.24        61.10 o                         
   0  -9  10       1013.74        977.96        37.88 o                         
   1  -9  10         80.13         64.54        13.68 o                         
   2  -9  10         30.56         34.53        13.04 o                         
   3  -9  10        884.77        861.18        32.83 o                         
   4  -9  10        716.24        755.37        63.43 o                         
   5  -9  10        960.46        974.74        19.63 o                         
   6  -9  10        543.93        577.29        23.46 o                         
  -5  -8  10         22.07          9.13        13.24 o                         
  -4  -8  10         26.95         22.42        11.28 o                         
  -3  -8  10         14.34          9.24        11.85 o                         
  -2  -8  10          0.01          0.99        12.90 o                         
  -1  -8  10        595.06        545.46        34.77 o                         
   0  -8  10       1795.33       1637.19        67.82 o                         
   1  -8  10       2018.94       1906.94        51.16 o                         
   2  -8  10       1304.40       1267.90        51.04 o                         
   3  -8  10        618.93        628.87        15.82 o                         
   4  -8  10          1.57         -7.36        10.49 o                         
   5  -8  10        761.95        811.55        18.49 o                         
   6  -8  10       1068.40       1110.26        37.41 o                         
   7  -8  10        688.58        756.00        19.96 o                         
  -6  -7  10         61.42         73.72        16.51 o                         
  -5  -7  10        160.89        166.98        14.03 o                         
  -4  -7  10       1654.72       1578.86       111.11 o                         
  -3  -7  10       1326.56       1260.57        62.73 o                         
  -2  -7  10        159.70        168.05        13.87 o                         
  -1  -7  10        210.59        224.50        14.29 o                         
   0  -7  10          1.32          7.92        11.40 o                         
   1  -7  10         72.64         75.77        11.71 o                         
   2  -7  10         11.90         17.53        13.33 o                         
   3  -7  10        160.36        154.30        21.02 o                         
   4  -7  10       1160.98       1193.45        54.24 o                         
   5  -7  10         15.47         33.48        12.09 o                         
   6  -7  10         18.72         24.35        11.66 o                         
   7  -7  10         24.22         26.53        16.63 o                         
  -6  -6  10        263.69        257.09        12.08 o                         
  -5  -6  10        547.49        476.07        41.31 o                         
  -4  -6  10          2.39         13.95         6.55 o                         
  -3  -6  10        248.97        225.42        11.24 o                         
  -2  -6  10       1241.06       1221.34        35.74 o                         
  -1  -6  10       5120.84       4986.69        41.07 o                         
   0  -6  10       3636.69       3415.31       133.11 o                         
   1  -6  10        464.73        468.71        25.96 o                         
   2  -6  10          7.92         10.66         8.93 o                         
   3  -6  10        131.18        138.23        16.01 o                         
   4  -6  10         30.48         37.96         9.20 o                         
   5  -6  10         32.17         24.06        12.36 o                         
   6  -6  10          1.39         -2.58        11.49 o                         
   7  -6  10          0.66         -5.33        11.17 o                         
  -7  -5  10        111.13        108.27        18.95 o                         
  -6  -5  10        181.85        205.96        14.21 o                         
  -5  -5  10        242.04        246.57        22.84 o                         
  -4  -5  10        713.31        716.13        32.20 o                         
  -3  -5  10        809.06        799.17        48.24 o                         
  -2  -5  10        657.14        582.19        13.79 o                         
  -1  -5  10          1.90          1.68         9.65 o                         
   0  -5  10        232.28        209.66        10.76 o                         
   1  -5  10       2829.43       2777.72       105.82 o                         
   2  -5  10       2870.06       2942.06        65.42 o                         
   3  -5  10       3038.22       3106.12       291.51 o                         
   4  -5  10       2602.19       2636.35       171.71 o                         
   5  -5  10        141.24        130.73        19.91 o                         
   6  -5  10         14.62         10.03        14.00 o                         
   7  -5  10          9.21         25.41        10.81 o                         
  -7  -4  10         43.60         31.39        10.74 o                         
  -6  -4  10        228.82        235.91        14.82 o                         
  -5  -4  10        204.75        193.12         8.15 o                         
  -4  -4  10         42.59         37.12         7.48 o                         
  -3  -4  10        694.37        620.77        15.68 o                         
  -2  -4  10       1378.71       1394.34        17.35 o                         
  -1  -4  10        617.21        565.81        25.33 o                         
   0  -4  10        598.41        548.64        12.91 o                         
   1  -4  10         40.35         28.17         9.50 o                         
   2  -4  10         67.48         55.73         9.42 o                         
   3  -4  10        787.23        771.01        33.64 o                         
   4  -4  10       5359.77       5445.23       428.85 o                         
   5  -4  10       2430.43       2396.84       218.78 o                         
   6  -4  10        423.47        436.47        45.67 o                         
   7  -4  10         34.03         43.16        10.94 o                         
  -7  -3  10       1040.93       1101.04        57.90 o                         
  -6  -3  10       1123.79       1200.09        75.23 o                         
  -5  -3  10       1504.27       1507.76        81.71 o                         
  -4  -3  10        887.46        890.75        54.19 o                         
  -3  -3  10       1302.98       1291.17        51.89 o                         
  -2  -3  10        575.99        585.74        19.01 o                         
  -1  -3  10        165.28        147.13        10.96 o                         
   0  -3  10        154.56        146.71         9.38 o                         
   1  -3  10         21.03         16.72         9.48 o                         
   2  -3  10       1275.31       1351.93        95.08 o                         
   3  -3  10        295.93        306.97        20.64 o                         
   4  -3  10          1.29         -3.70         9.25 o                         
   5  -3  10         98.94        116.18        12.54 o                         
   6  -3  10        493.05        525.06        38.73 o                         
   7  -3  10        787.36        757.41       104.84 o                         
  -8  -2  10        494.05        522.85        15.57 o                         
  -7  -2  10        157.33        141.08        19.33 o                         
  -6  -2  10          0.24          8.03        14.47 o                         
  -5  -2  10         38.96         41.07         7.39 o                         
  -4  -2  10        921.20        948.76        56.14 o                         
  -3  -2  10       6285.15       6306.18        79.11 o                         
  -2  -2  10       4415.11       4298.32        95.57 o                         
  -1  -2  10        757.22        779.16        23.11 o                         
   0  -2  10        286.47        300.73        12.86 o                         
   1  -2  10       1973.19       2040.73       100.27 o                         
   2  -2  10         11.47         19.41         9.08 o                         
   3  -2  10          1.82          6.72        13.29 o                         
   4  -2  10        451.40        442.04        12.47 o                         
   5  -2  10          0.01         -4.21         8.65 o                         
   6  -2  10         26.60         33.34        10.11 o                         
   7  -2  10         53.93         46.97        11.35 o                         
  -8  -1  10        196.15        209.58        27.26 o                         
  -7  -1  10       1151.70       1139.90       167.40 o                         
  -6  -1  10       1417.15       1454.77       107.09 o                         
  -5  -1  10       1325.92       1311.55        83.96 o                         
  -4  -1  10        618.55        599.60        47.26 o                         
  -3  -1  10       1106.25       1029.22        22.37 o                         
  -2  -1  10       1785.10       1851.71        40.45 o                         
  -1  -1  10       4018.07       4116.65       129.48 o                         
   0  -1  10       6381.04       6425.18       191.24 o                         
   1  -1  10       2240.54       2213.53        78.80 o                         
   2  -1  10        496.99        523.34        12.34 o                         
   3  -1  10         35.18         34.38         8.83 o                         
   4  -1  10        191.90        205.65        10.08 o                         
   5  -1  10        819.12        831.41        26.33 o                         
   6  -1  10        229.47        229.25        14.20 o                         
   7  -1  10          7.12          3.52        11.56 o                         
  -8   0  10         11.91          3.50        13.55 o                         
  -7   0  10         29.04         33.06        11.32 o                         
  -6   0  10         63.75         50.26        10.08 o                         
  -5   0  10        147.84        146.98        10.70 o                         
  -4   0  10        449.17        445.02        21.45 o                         
  -3   0  10        832.51        812.11        39.04 o                         
  -2   0  10         99.59         96.82        12.31 o                         
  -1   0  10        118.00         99.84        12.38 o                         
   0   0  10        688.44        708.33        13.80 o                         
   1   0  10       2752.85       2592.66       132.75 o                         
   2   0  10       5233.08       5216.95        41.41 o                         
   3   0  10       1028.28        993.11        19.95 o                         
   4   0  10        346.86        356.92        11.13 o                         
   5   0  10         59.02         58.69         9.22 o                         
   6   0  10       1060.09       1080.53        16.83 o                         
   7   0  10        395.19        394.55        18.61 o                         
  -8   1  10       1481.10       1488.48       132.92 o                         
  -7   1  10       1272.02       1250.13       127.15 o                         
  -6   1  10        196.35        195.09        12.58 o                         
  -5   1  10          0.66          7.72         7.68 o                         
  -4   1  10        152.75        146.28         9.13 o                         
  -3   1  10        587.35        571.21        16.96 o                         
  -2   1  10          6.15          1.64        11.46 o                         
  -1   1  10         28.85         22.32         9.38 o                         
   0   1  10        301.24        298.27        12.77 o                         
   1   1  10          1.14          6.10         9.22 o                         
   2   1  10        282.63        258.83        14.24 o                         
   3   1  10        151.61        147.19        11.83 o                         
   4   1  10        468.80        505.87        15.37 o                         
   5   1  10       1472.38       1533.60        66.29 o                         
   6   1  10        522.05        552.27        17.08 o                         
   7   1  10         12.58         16.56        12.25 o                         
  -8   2  10        366.82        338.13        13.40 o                         
  -7   2  10        838.66        883.34        15.80 o                         
  -6   2  10       1054.52       1130.83        18.30 o                         
  -5   2  10        297.16        311.91        12.27 o                         
  -4   2  10        141.87        131.62         8.82 o                         
  -3   2  10        256.78        247.66         9.42 o                         
  -2   2  10        599.12        567.72        12.91 o                         
  -1   2  10         11.54         14.04         9.29 o                         
   0   2  10       2576.03       2388.01        62.39 o                         
   1   2  10       1474.87       1407.32        27.72 o                         
   2   2  10         88.34         85.96        11.49 o                         
   3   2  10        319.32        322.71        15.19 o                         
   4   2  10        276.13        279.27        14.20 o                         
   5   2  10         15.53         19.69        14.92 o                         
   6   2  10        233.67        251.56        16.05 o                         
  -8   3  10        201.01        197.07        16.60 o                         
  -7   3  10         61.42         76.48        10.84 o                         
  -6   3  10        223.39        217.04        18.70 o                         
  -5   3  10       1275.07       1314.79        17.88 o                         
  -4   3  10       1465.02       1517.63        82.57 o                         
  -3   3  10       1996.05       1880.02       105.56 o                         
  -2   3  10       1213.51       1058.13        17.40 o                         
  -1   3  10        231.18        217.12         9.70 o                         
   0   3  10        139.41        142.49        12.20 o                         
   1   3  10       2770.64       2689.10       162.05 o                         
   2   3  10       2453.65       2439.22       113.94 o                         
   3   3  10        848.42        826.44        59.45 o                         
   4   3  10       1439.33       1498.39        84.33 o                         
   5   3  10        930.59        934.57        18.20 o                         
   6   3  10         72.93         73.97        14.03 o                         
  -8   4  10         44.44         71.25        11.60 o                         
  -7   4  10         72.47         65.54         9.91 o                         
  -6   4  10          0.35          6.21         8.86 o                         
  -5   4  10        283.81        298.67        13.45 o                         
  -4   4  10         82.18         84.08        10.35 o                         
  -3   4  10        300.58        292.82        15.01 o                         
  -2   4  10       1809.00       1702.70        30.83 o                         
  -1   4  10       4170.48       3889.68       127.73 o                         
   0   4  10       2544.61       2442.74        42.43 o                         
   1   4  10         29.24         23.46         9.90 o                         
   2   4  10         26.02         47.01        13.33 o                         
   3   4  10          7.96          9.10        15.24 o                         
   4   4  10        454.46        491.94        17.36 o                         
   5   4  10       1281.26       1223.18        23.10 o                         
  -8   5  10        117.66        101.46        13.55 o                         
  -7   5  10        126.23        121.52        14.34 o                         
  -6   5  10       1605.08       1681.29        66.97 o                         
  -5   5  10       1232.52       1226.50        18.13 o                         
  -4   5  10        151.05        135.80        13.49 o                         
  -3   5  10          2.32          2.75        10.67 o                         
  -2   5  10          9.06         11.85        14.21 o                         
  -1   5  10        517.52        532.44        17.93 o                         
   0   5  10          6.87         16.46        11.45 o                         
   1   5  10          3.84          1.56        13.77 o                         
   2   5  10        763.98        735.90        20.46 o                         
   3   5  10       1403.34       1346.27        85.63 o                         
   4   5  10        260.96        249.22        26.12 o                         
   5   5  10        149.49        132.12        20.26 o                         
  -7   6  10       1673.22       1649.36        73.62 o                         
  -6   6  10        542.12        585.42        15.40 o                         
  -5   6  10          0.11          2.42         9.53 o                         
  -4   6  10        409.38        437.05        15.22 o                         
  -3   6  10        608.21        613.76        37.82 o                         
  -2   6  10       1831.56       1823.41       111.01 o                         
  -1   6  10       1704.41       1674.40        60.64 o                         
   0   6  10        353.38        338.30        16.74 o                         
   1   6  10         22.84         30.69        13.29 o                         
   2   6  10          3.54          4.97        15.27 o                         
   3   6  10         47.93         52.82        12.06 o                         
   4   6  10        179.42        173.87        19.99 o                         
  -7   7  10        789.48        828.14        19.64 o                         
  -6   7  10       2289.66       2429.52        33.80 o                         
  -5   7  10       2266.04       2409.48        52.52 o                         
  -4   7  10        113.35        130.75        15.85 o                         
  -3   7  10         24.85         29.14        13.29 o                         
  -2   7  10         30.02         37.87        11.01 o                         
  -1   7  10       1037.79       1019.90        25.17 o                         
   0   7  10       1305.76       1310.29        29.20 o                         
   1   7  10       1217.91       1276.14        50.38 o                         
   2   7  10        756.13        747.74        31.83 o                         
   3   7  10        175.11        129.18        18.51 o                         
  -6   8  10         42.81         43.37        15.15 o                         
  -5   8  10          1.61         -1.84        14.90 o                         
  -4   8  10        398.11        431.20        19.51 o                         
  -3   8  10        937.87       1004.55        26.61 o                         
  -2   8  10        685.52        763.63        47.80 o                         
  -1   8  10        112.43        129.36        13.49 o                         
   0   8  10          3.02         -1.39        18.48 o                         
   1   8  10        203.73        207.97        35.53 o                         
   2   8  10        764.59        721.63        92.67 o                         
  -5   9  10         48.52         46.36        17.68 o                         
  -4   9  10         66.42         53.42        14.90 o                         
  -3   9  10        142.21        128.58        16.74 o                         
  -2   9  10         45.92         38.12        17.08 o                         
  -1   9  10        502.94        535.32        30.28 o                         
   0   9  10        569.43        664.76        54.97 o                         
   1   9  10        113.92        103.63        21.70 o                         
  -1 -11  11         90.86         79.52        21.42 o                         
   0 -11  11          9.95          0.92        19.77 o                         
   1 -11  11        272.66        249.29        27.68 o                         
   2 -11  11        267.34        272.31        45.98 o                         
   3 -11  11        701.77        719.87        84.10 o                         
   4 -11  11        716.77        713.63        26.91 o                         
  -3 -10  11          0.62         -0.05        20.12 o                         
  -2 -10  11        433.86        417.92        34.01 o                         
  -1 -10  11        761.65        788.38        28.89 o                         
   0 -10  11        229.53        240.45        17.13 o                         
   1 -10  11         17.33         13.51        11.41 o                         
   2 -10  11        343.28        324.99        17.91 o                         
   3 -10  11         39.14         28.16        12.11 o                         
   4 -10  11         63.53         49.42        12.14 o                         
   5 -10  11         25.53         21.06        12.53 o                         
  -4  -9  11        827.93        821.46        53.19 o                         
  -3  -9  11        871.19        865.43        51.92 o                         
  -2  -9  11       1209.16       1131.85        89.74 o                         
  -1  -9  11        387.84        374.69        17.57 o                         
   0  -9  11        482.02        510.44        15.61 o                         
   1  -9  11       1829.23       1793.88        47.21 o                         
   2  -9  11       1203.11       1178.10        22.50 o                         
   3  -9  11        398.13        379.91        16.74 o                         
   4  -9  11         73.91         71.52        14.82 o                         
   5  -9  11          6.68         15.02        10.18 o                         
   6  -9  11          6.74         -9.78        12.60 o                         
  -4  -8  11        156.89        149.43        14.88 o                         
  -3  -8  11         27.00         31.04        11.78 o                         
  -2  -8  11        341.93        327.93        26.35 o                         
  -1  -8  11       2562.59       2458.16       165.47 o                         
   0  -8  11       3648.52       3427.92        86.37 o                         
   1  -8  11        642.20        618.11        16.30 o                         
   2  -8  11         37.49         43.56        13.00 o                         
   3  -8  11        987.15        958.02        21.56 o                         
   4  -8  11        715.35        727.97        16.04 o                         
   5  -8  11        613.03        607.01        15.08 o                         
   6  -8  11        365.10        374.23        18.52 o                         
  -5  -7  11         13.63         16.32         9.55 o                         
  -4  -7  11         14.55         19.02         9.79 o                         
  -3  -7  11        194.96        176.24        10.07 o                         
  -2  -7  11         52.64         57.30        13.26 o                         
  -1  -7  11        233.11        214.57        14.65 o                         
   0  -7  11       2069.74       2039.73        55.34 o                         
   1  -7  11       2210.49       2174.37        74.43 o                         
   2  -7  11        537.53        492.96        12.23 o                         
   3  -7  11        305.43        296.18        18.49 o                         
   4  -7  11          2.58          7.93        10.17 o                         
   5  -7  11        192.70        220.45        21.25 o                         
   6  -7  11        433.41        490.10        15.25 o                         
  -6  -6  11        170.31        175.83        22.29 o                         
  -5  -6  11        224.26        207.73        17.51 o                         
  -4  -6  11        364.61        363.58        21.78 o                         
  -3  -6  11        211.02        188.12        10.13 o                         
  -2  -6  11        111.79        116.74        21.25 o                         
  -1  -6  11         34.27         42.78        14.25 o                         
   0  -6  11        106.61        127.40        14.57 o                         
   1  -6  11         12.35         14.43        11.53 o                         
   2  -6  11         93.99        106.96         9.99 o                         
   3  -6  11        456.24        472.63        41.37 o                         
   4  -6  11       1349.10       1296.25        81.58 o                         
   5  -6  11        538.60        578.54        56.27 o                         
   6  -6  11        141.67        125.51        12.13 o                         
   7  -6  11         54.24         50.21        13.38 o                         
  -6  -5  11       1013.06       1102.92        37.88 o                         
  -5  -5  11        588.08        609.38        27.60 o                         
  -4  -5  11         36.75         40.18         7.16 o                         
  -3  -5  11         58.91         56.20        11.14 o                         
  -2  -5  11         36.41         34.05        11.85 o                         
  -1  -5  11        463.79        483.26        12.75 o                         
   0  -5  11       1788.62       1727.74        42.56 o                         
   1  -5  11         98.75         96.04         8.64 o                         
   2  -5  11        322.93        314.20        12.81 o                         
   3  -5  11        181.21        189.94        13.55 o                         
   4  -5  11         37.53         43.45        10.53 o                         
   5  -5  11        419.61        419.79        31.64 o                         
   6  -5  11         40.50         42.00        11.55 o                         
   7  -5  11          9.64          7.00        13.13 o                         
  -7  -4  11          1.17          6.52        12.66 o                         
  -6  -4  11        741.08        763.67        68.60 o                         
  -5  -4  11       1382.25       1275.21        46.26 o                         
  -4  -4  11        897.41        919.89        35.05 o                         
  -3  -4  11        266.07        249.10        12.50 o                         
  -2  -4  11        477.07        473.73        22.44 o                         
  -1  -4  11       1561.39       1669.56        19.05 o                         
   0  -4  11        300.29        298.90        11.69 o                         
   1  -4  11       2706.18       2861.32       150.40 o                         
   2  -4  11       2739.83       2624.41       123.51 o                         
   3  -4  11       2641.88       2602.52       167.63 o                         
   4  -4  11        465.15        466.60        52.02 o                         
   5  -4  11         21.76         30.32         9.96 o                         
   6  -4  11         19.56          7.12        13.84 o                         
   7  -4  11         42.98         24.49        13.50 o                         
  -7  -3  11          3.32         23.33        13.20 o                         
  -6  -3  11         83.45         99.73         9.95 o                         
  -5  -3  11         44.86         49.86         9.92 o                         
  -4  -3  11         21.96         25.04         7.64 o                         
  -3  -3  11        263.30        262.28        15.29 o                         
  -2  -3  11         66.48         69.95        12.38 o                         
  -1  -3  11       1491.56       1461.61        43.10 o                         
   0  -3  11        823.86        840.72        35.02 o                         
   1  -3  11         86.77         73.63        11.97 o                         
   2  -3  11        520.16        523.43        24.32 o                         
   3  -3  11        992.79        992.25        67.78 o                         
   4  -3  11       2109.81       2176.17       145.68 o                         
   5  -3  11       1205.86       1129.34       103.43 o                         
   6  -3  11        266.04        293.23        27.71 o                         
   7  -3  11         53.19         69.16        13.44 o                         
  -7  -2  11        659.91        678.69        58.67 o                         
  -6  -2  11        310.12        343.19        38.90 o                         
  -5  -2  11       1071.26       1076.66        82.33 o                         
  -4  -2  11       1110.91       1181.06        67.20 o                         
  -3  -2  11         29.63         38.21         9.25 o                         
  -2  -2  11         16.93          7.05        10.06 o                         
  -1  -2  11         88.24        107.72        12.64 o                         
   0  -2  11         91.32         83.01        12.38 o                         
   1  -2  11        249.22        257.33        21.34 o                         
   2  -2  11        903.18        856.81        54.89 o                         
   3  -2  11        904.07        920.87        54.42 o                         
   4  -2  11        102.66         98.14        10.09 o                         
   5  -2  11        509.86        551.53        19.60 o                         
   6  -2  11        485.24        518.64        14.91 o                         
   7  -2  11        597.01        630.77        28.11 o                         
  -7  -1  11        170.15        170.11        18.71 o                         
  -6  -1  11          3.50         -2.89        12.97 o                         
  -5  -1  11        694.26        674.19        55.03 o                         
  -4  -1  11       1339.50       1498.52       105.44 o                         
  -3  -1  11        411.69        421.40        10.62 o                         
  -2  -1  11       2129.40       2184.06        87.82 o                         
  -1  -1  11       2017.85       2022.89        28.73 o                         
   0  -1  11         56.31         57.40        12.01 o                         
   1  -1  11        226.82        212.56        21.71 o                         
   2  -1  11        443.24        414.18        12.71 o                         
   3  -1  11         80.74         76.90        12.45 o                         
   4  -1  11         80.33         90.20        13.14 o                         
   5  -1  11         89.30        104.46        17.88 o                         
   6  -1  11          0.92         -2.47        14.42 o                         
   7  -1  11         36.66         26.08        13.67 o                         
  -8   0  11        321.46        333.31        31.55 o                         
  -7   0  11       1162.73       1089.74       119.83 o                         
  -6   0  11       1903.40       1914.58       132.92 o                         
  -5   0  11         69.56         92.61        10.38 o                         
  -4   0  11          0.97          1.02         8.37 o                         
  -3   0  11        217.95        214.18        11.20 o                         
  -2   0  11       2469.84       2391.06        77.34 o                         
  -1   0  11       4188.84       4104.53       106.45 o                         
   0   0  11       5672.24       5526.75        50.19 o                         
   1   0  11       2555.12       2462.49        24.09 o                         
   2   0  11        246.34        243.07        13.47 o                         
   3   0  11          1.94          3.26        13.12 o                         
   4   0  11        967.29        982.59        30.99 o                         
   5   0  11        536.80        540.40        15.27 o                         
   6   0  11         10.31         11.64        12.20 o                         
  -8   1  11         32.02         30.27        13.45 o                         
  -7   1  11        402.90        381.97        22.88 o                         
  -6   1  11          3.38          5.35        11.58 o                         
  -5   1  11        125.76        130.17        10.16 o                         
  -4   1  11        650.98        599.21        32.94 o                         
  -3   1  11       1603.87       1506.73       103.80 o                         
  -2   1  11        150.65        135.75        10.13 o                         
  -1   1  11          0.22          0.03         9.44 o                         
   0   1  11        888.47        863.10        15.88 o                         
   1   1  11       1586.84       1468.77        23.84 o                         
   2   1  11       3720.59       3774.37       155.24 o                         
   3   1  11       4704.55       4835.11       210.10 o                         
   4   1  11       1132.62       1258.61        22.07 o                         
   5   1  11         38.11         33.59        12.11 o                         
   6   1  11         13.42         -2.63        12.02 o                         
  -8   2  11        769.16        796.83        27.90 o                         
  -7   2  11        194.23        182.58        17.40 o                         
  -6   2  11         85.12         82.99        10.08 o                         
  -5   2  11         33.30         24.81         9.74 o                         
  -4   2  11         10.88          9.25         8.08 o                         
  -3   2  11        676.47        629.93        19.94 o                         
  -2   2  11        157.99        138.52        10.02 o                         
  -1   2  11        156.71        147.05        11.93 o                         
   0   2  11        593.44        582.59        14.41 o                         
   1   2  11       1528.13       1480.41        38.46 o                         
   2   2  11         12.05         14.90        13.58 o                         
   3   2  11       2370.78       2332.73        54.85 o                         
   4   2  11       1729.98       1809.34       130.87 o                         
   5   2  11       1690.97       1631.27        24.45 o                         
   6   2  11        316.47        328.31        14.15 o                         
  -8   3  11         73.27         74.58        14.22 o                         
  -7   3  11        994.24        951.20        68.13 o                         
  -6   3  11       1727.36       1750.17        89.12 o                         
  -5   3  11        914.56        930.57        63.46 o                         
  -4   3  11       2134.11       2033.85       142.14 o                         
  -3   3  11       1485.48       1318.27        80.61 o                         
  -2   3  11        119.22        108.06        10.32 o                         
  -1   3  11          7.61          5.69        14.12 o                         
   0   3  11        226.85        234.58        15.01 o                         
   1   3  11        221.63        224.70        14.79 o                         
   2   3  11         13.03         17.49        10.93 o                         
   3   3  11         29.88         34.95        12.86 o                         
   4   3  11         84.45         85.83        12.63 o                         
   5   3  11        352.34        382.74        19.55 o                         
  -7   4  11        309.46        303.10        15.45 o                         
  -6   4  11          0.91          2.83        10.59 o                         
  -5   4  11        681.65        707.34        15.55 o                         
  -4   4  11       1424.92       1346.20        69.66 o                         
  -3   4  11        828.18        860.76        41.49 o                         
  -2   4  11        590.15        585.55        31.58 o                         
  -1   4  11        236.06        226.13        15.44 o                         
   0   4  11         21.79         24.60        14.02 o                         
   1   4  11         51.20         49.48        13.74 o                         
   2   4  11        413.99        397.98        40.86 o                         
   3   4  11        708.87        724.28        49.36 o                         
   4   4  11        160.86        200.03        15.60 o                         
   5   4  11         86.24         88.49        17.63 o                         
  -7   5  11          1.50         11.10        16.57 o                         
  -6   5  11        221.59        216.37        14.98 o                         
  -5   5  11        150.07        146.84        15.06 o                         
  -4   5  11          0.90          5.75         9.86 o                         
  -3   5  11        212.31        206.86        11.74 o                         
  -2   5  11        965.13        923.09        43.69 o                         
  -1   5  11       2136.69       2126.25       120.81 o                         
   0   5  11        815.79        901.89        24.77 o                         
   1   5  11        998.74       1019.63        51.27 o                         
   2   5  11        128.89        156.93        16.35 o                         
   3   5  11         20.41         22.14        12.13 o                         
   4   5  11        206.85        204.68        18.24 o                         
  -7   6  11         15.63         11.55        13.51 o                         
  -6   6  11         47.69         59.80        14.54 o                         
  -5   6  11         10.13         18.68        11.59 o                         
  -4   6  11         18.51         14.74        12.91 o                         
  -3   6  11          1.39          6.55        10.53 o                         
  -2   6  11         24.70         23.47         9.82 o                         
  -1   6  11          0.66        -11.73        14.40 o                         
   0   6  11         90.02         97.44        14.27 o                         
   1   6  11        585.65        589.90        20.27 o                         
   2   6  11        439.26        401.74        18.30 o                         
   3   6  11       1240.41       1102.32        39.55 o                         
  -6   7  11        726.05        799.64        38.69 o                         
  -5   7  11          0.01         -7.87        14.93 o                         
  -4   7  11        539.21        571.58        19.53 o                         
  -3   7  11        310.56        357.95        24.84 o                         
  -2   7  11        730.89        748.53        50.28 o                         
  -1   7  11        364.51        351.12        20.26 o                         
   0   7  11        204.41        200.89        17.13 o                         
   1   7  11         45.54         55.06        15.81 o                         
   2   7  11        111.53        114.89        18.79 o                         
  -5   8  11       1201.89       1335.89        29.90 o                         
  -4   8  11        485.10        493.88        19.50 o                         
  -3   8  11        531.01        540.91        20.25 o                         
  -2   8  11         26.48         29.52        11.70 o                         
  -1   8  11       1269.41       1161.88        82.41 o                         
   0   8  11       1242.14       1193.63       117.01 o                         
   1   8  11        491.69        501.91        53.25 o                         
  -4   9  11        256.89        256.43        19.68 o                         
  -3   9  11       1517.03       1432.19       130.63 o                         
  -2   9  11       1668.79       1583.02       139.57 o                         
  -1   9  11        187.73        180.72        23.34 o                         
   0 -11  12         91.68        108.66        14.46 o                         
   1 -11  12        276.13        269.46        33.13 o                         
   2 -11  12       1076.21       1090.62        51.67 o                         
  -2 -10  12        183.55        198.30        19.91 o                         
  -1 -10  12          3.11         18.88        17.64 o                         
   0 -10  12         26.02         28.57        12.84 o                         
   1 -10  12         98.70         97.69        15.83 o                         
   2 -10  12        245.35        248.52        20.72 o                         
   3 -10  12       1082.78        998.11        28.99 o                         
   4 -10  12       1042.95        996.66        32.85 o                         
  -3  -9  12          0.83          6.26        14.44 o                         
  -2  -9  12        381.94        361.79        24.11 o                         
  -1  -9  12        158.11        154.09        13.49 o                         
   0  -9  12        553.31        564.00        19.42 o                         
   1  -9  12        368.95        392.27        16.72 o                         
   2  -9  12         98.29        101.14        13.07 o                         
   3  -9  12         16.24         27.72        14.52 o                         
   4  -9  12        147.83        153.73        15.04 o                         
   5  -9  12        161.93        160.43        18.11 o                         
  -4  -8  12        346.09        335.22        23.99 o                         
  -3  -8  12        635.31        600.34        41.69 o                         
  -2  -8  12        544.91        564.42        46.00 o                         
  -1  -8  12        101.67        103.91        13.37 o                         
   0  -8  12          5.85          4.40        13.17 o                         
   1  -8  12        824.58        803.37        30.82 o                         
   2  -8  12       1961.51       1784.57        58.39 o                         
   3  -8  12        804.86        791.89        18.44 o                         
   4  -8  12          0.54          3.85        12.23 o                         
   5  -8  12         55.52         47.87        10.37 o                         
   6  -8  12          6.37        -11.27        16.37 o                         
  -5  -7  12         67.33         42.50        12.01 o                         
  -4  -7  12         34.18         24.08        11.23 o                         
  -3  -7  12        365.19        383.65        15.94 o                         
  -2  -7  12       1536.40       1476.23        56.99 o                         
  -1  -7  12       2897.45       2879.03        32.43 o                         
   0  -7  12       1904.01       1839.62        91.66 o                         
   1  -7  12         68.49         63.14        13.37 o                         
   2  -7  12         17.28         16.56         9.45 o                         
   3  -7  12       1415.08       1388.70        67.83 o                         
   4  -7  12       1561.26       1542.81       108.61 o                         
   5  -7  12        576.71        555.82        53.23 o                         
   6  -7  12        798.75        872.71        20.29 o                         
  -5  -6  12        158.52        138.98        20.36 o                         
  -4  -6  12        384.10        376.91        33.54 o                         
  -3  -6  12         16.30         20.99        12.32 o                         
  -2  -6  12         46.36         51.13        11.15 o                         
  -1  -6  12       1201.77       1179.54        21.75 o                         
   0  -6  12       1458.88       1440.73        49.60 o                         
   1  -6  12        276.51        272.45        14.68 o                         
   2  -6  12        657.85        653.87        26.25 o                         
   3  -6  12       1012.68        992.95        59.20 o                         
   4  -6  12        302.34        264.91        20.86 o                         
   5  -6  12          4.25         14.10        11.74 o                         
   6  -6  12       1342.70       1347.90       133.39 o                         
  -6  -5  12         46.41         44.91        12.98 o                         
  -5  -5  12        377.85        368.89        23.23 o                         
  -4  -5  12        285.67        318.70        18.98 o                         
  -3  -5  12        213.02        212.94        11.64 o                         
  -2  -5  12        168.43        170.88        15.93 o                         
  -1  -5  12        456.02        473.79        12.62 o                         
   0  -5  12        250.37        239.75        15.16 o                         
   1  -5  12          0.29        -11.13        13.96 o                         
   2  -5  12        110.95        139.32        13.81 o                         
   3  -5  12        568.15        541.97        48.57 o                         
   4  -5  12       3589.31       3549.30       199.53 o                         
   5  -5  12       1666.51       1634.36       153.38 o                         
   6  -5  12         19.52         25.86         9.94 o                         
  -6  -4  12       1897.34       1839.17        58.13 o                         
  -5  -4  12       1445.69       1360.68        65.48 o                         
  -4  -4  12         13.16         28.74        10.09 o                         
  -3  -4  12          5.09         17.58        13.62 o                         
  -2  -4  12          4.09         14.71        11.83 o                         
  -1  -4  12       1561.73       1640.14        53.03 o                         
   0  -4  12       1699.11       1851.00        91.88 o                         
   1  -4  12        427.66        429.96        35.25 o                         
   2  -4  12        107.60        108.44        11.61 o                         
   3  -4  12          4.63          3.08        10.64 o                         
   4  -4  12        172.53        192.10        13.17 o                         
   5  -4  12        271.93        283.16        31.62 o                         
   6  -4  12         14.05         17.87        11.32 o                         
  -7  -3  12          4.92          8.53        13.29 o                         
  -6  -3  12        620.21        592.60        39.55 o                         
  -5  -3  12       2444.84       2409.34       121.10 o                         
  -4  -3  12       2904.90       2949.24       166.70 o                         
  -3  -3  12        986.00        962.19        36.44 o                         
  -2  -3  12        286.11        344.73        17.26 o                         
  -1  -3  12         31.82         25.28        14.68 o                         
   0  -3  12         51.57         49.46        10.38 o                         
   1  -3  12        713.08        740.26        37.61 o                         
   2  -3  12       2173.62       2121.88       147.82 o                         
   3  -3  12       1498.50       1500.05       155.98 o                         
   4  -3  12        864.48        878.17        82.05 o                         
   5  -3  12        104.03        112.28        14.80 o                         
   6  -3  12          3.19          6.85        13.94 o                         
  -7  -2  12          5.69          3.46        13.19 o                         
  -6  -2  12          0.61         -1.95         8.76 o                         
  -5  -2  12         28.59         25.70         7.06 o                         
  -4  -2  12        151.48        153.69        12.77 o                         
  -3  -2  12        437.42        468.39        24.95 o                         
  -2  -2  12       1352.94       1379.26        42.36 o                         
  -1  -2  12       1486.42       1464.31        49.41 o                         
   0  -2  12       1160.09       1192.08        63.10 o                         
   1  -2  12        290.99        287.99        22.96 o                         
   2  -2  12          7.90         12.76        11.09 o                         
   3  -2  12         65.26         61.81        14.84 o                         
   4  -2  12       1714.34       1744.71       144.43 o                         
   5  -2  12       1069.70       1086.60        53.94 o                         
   6  -2  12        394.79        391.07        30.74 o                         
  -7  -1  12         60.82         74.96        15.54 o                         
  -6  -1  12        696.57        701.58        42.44 o                         
  -5  -1  12       1452.56       1364.61        72.90 o                         
  -4  -1  12        161.32        160.20        11.11 o                         
  -3  -1  12         15.89         26.46        13.99 o                         
  -2  -1  12        548.36        577.77        31.69 o                         
  -1  -1  12        353.66        356.36        18.22 o                         
   0  -1  12         90.57         94.42         9.89 o                         
   1  -1  12        133.97         99.95        14.29 o                         
   2  -1  12        702.20        754.25        16.88 o                         
   3  -1  12        262.28        259.36        29.48 o                         
   4  -1  12         55.38         57.25         9.10 o                         
   5  -1  12         10.06          0.39        14.79 o                         
   6  -1  12        367.36        391.56        21.92 o                         
  -7   0  12        569.86        560.30        77.46 o                         
  -6   0  12          0.49          5.90        13.82 o                         
  -5   0  12        352.25        377.64        20.71 o                         
  -4   0  12       1095.20       1162.93        78.71 o                         
  -3   0  12        369.99        387.06        32.21 o                         
  -2   0  12        221.48        241.78        12.97 o                         
  -1   0  12       2268.06       2303.26        29.29 o                         
   0   0  12       2499.65       2568.01       108.42 o                         
   1   0  12         13.80         11.94         9.77 o                         
   2   0  12       1226.30       1206.74        41.66 o                         
   3   0  12        801.77        823.72        16.12 o                         
   4   0  12          8.37         10.75        10.05 o                         
   5   0  12       1192.48       1227.36        20.53 o                         
   6   0  12        162.57        160.97        18.12 o                         
  -7   1  12        554.41        563.51        20.41 o                         
  -6   1  12       1055.73       1064.15        16.96 o                         
  -5   1  12        778.39        762.37        54.01 o                         
  -4   1  12        137.41        136.33         8.90 o                         
  -3   1  12        376.45        366.81        13.12 o                         
  -2   1  12       1128.86       1140.24        32.37 o                         
  -1   1  12       1196.20       1219.92        18.29 o                         
   0   1  12       1338.29       1286.42        44.00 o                         
   1   1  12        499.11        463.19        13.08 o                         
   2   1  12         11.16          9.07        13.21 o                         
   3   1  12        782.97        791.06        37.18 o                         
   4   1  12        527.92        537.91        21.55 o                         
   5   1  12         97.65        101.27        12.19 o                         
   6   1  12         48.04         19.16        17.05 o                         
  -7   2  12         10.32          8.52        11.72 o                         
  -6   2  12         21.44         20.70         9.76 o                         
  -5   2  12        126.49        140.54        13.41 o                         
  -4   2  12        801.87        776.81        55.49 o                         
  -3   2  12       2877.50       2711.04       141.16 o                         
  -2   2  12         90.03         84.01        11.43 o                         
  -1   2  12        284.68        267.42        11.18 o                         
   0   2  12        256.55        275.74        14.73 o                         
   1   2  12       1459.45       1404.78        21.62 o                         
   2   2  12       3158.05       3122.43       215.85 o                         
   3   2  12       1156.12       1144.01        51.21 o                         
   4   2  12        824.46        893.15        35.79 o                         
   5   2  12        459.55        471.91        16.42 o                         
  -7   3  12        171.29        154.52        16.74 o                         
  -6   3  12        464.04        457.16        15.72 o                         
  -5   3  12          6.48          2.83         7.71 o                         
  -4   3  12        810.48        725.35        50.16 o                         
  -3   3  12        497.33        479.40        24.40 o                         
  -2   3  12        127.11        105.56        11.64 o                         
  -1   3  12        256.36        252.21        13.25 o                         
   0   3  12        257.82        245.74        14.84 o                         
   1   3  12          9.46         12.40        10.61 o                         
   2   3  12         56.42         67.46        13.15 o                         
   3   3  12        429.09        438.03        17.29 o                         
   4   3  12       1201.97       1173.99        20.59 o                         
   5   3  12       1679.44       1636.44        79.62 o                         
  -7   4  12        998.14        983.37        69.73 o                         
  -6   4  12       2240.63       2169.78        25.50 o                         
  -5   4  12       1766.79       1691.37        91.53 o                         
  -4   4  12        418.01        445.51        17.72 o                         
  -3   4  12          1.22          7.21         9.06 o                         
  -2   4  12        196.60        202.30        12.20 o                         
  -1   4  12          8.25          7.45        11.19 o                         
   0   4  12        106.43         88.92        14.27 o                         
   1   4  12        547.74        526.96        14.70 o                         
   2   4  12        148.16        153.28        15.97 o                         
   3   4  12         39.29         37.94        12.28 o                         
   4   4  12          0.16         -2.07        17.66 o                         
  -6   5  12          4.57         -1.44        10.91 o                         
  -5   5  12        314.75        302.13        12.00 o                         
  -4   5  12       1144.71       1171.57        69.90 o                         
  -3   5  12       2219.79       2222.87       127.42 o                         
  -2   5  12        642.89        660.21        56.19 o                         
  -1   5  12        192.27        203.44        15.24 o                         
   0   5  12        381.47        346.15        16.11 o                         
   1   5  12          1.31         10.13        12.69 o                         
   2   5  12        275.47        295.60        19.83 o                         
   3   5  12        451.75        420.09        32.53 o                         
  -6   6  12         33.24         30.23        13.94 o                         
  -5   6  12        216.81        205.16        32.13 o                         
  -4   6  12        225.64        230.27        17.16 o                         
  -3   6  12          5.38         15.16         9.75 o                         
  -2   6  12        622.63        670.30        44.39 o                         
  -1   6  12       1509.97       1596.25        64.50 o                         
   0   6  12       1113.09       1202.70        28.04 o                         
   1   6  12        780.49        832.69        22.77 o                         
   2   6  12        304.13        327.52        17.58 o                         
  -5   7  12        112.47        125.45        15.83 o                         
  -4   7  12         92.70         88.08        13.77 o                         
  -3   7  12         11.26         12.13        12.49 o                         
  -2   7  12         32.86         35.53        12.93 o                         
  -1   7  12        121.80        103.81        16.44 o                         
   0   7  12         69.27         63.24        17.16 o                         
   1   7  12        233.82        221.66        23.43 o                         
  -4   8  12        366.19        384.39        22.19 o                         
  -3   8  12        217.42        235.35        19.32 o                         
  -2   8  12        311.08        291.08        16.65 o                         
  -1   8  12         42.78         27.34        17.05 o                         
   0   8  12          3.17         10.69        19.19 o                         
  -1 -10  13         90.23         79.28        27.07 o                         
   0 -10  13        106.57        106.91        19.36 o                         
   1 -10  13        601.46        610.51        35.68 o                         
   2 -10  13       1421.19       1377.57        72.55 o                         
   3 -10  13        591.27        595.44        20.33 o                         
  -2  -9  13        165.93        170.81        15.63 o                         
  -1  -9  13         19.53          3.12        12.74 o                         
   0  -9  13         16.63         20.88        15.24 o                         
   1  -9  13         21.33         16.63        12.13 o                         
   2  -9  13        342.23        317.25        16.20 o                         
   3  -9  13       1478.90       1334.12        44.46 o                         
   4  -9  13        675.85        704.99        20.24 o                         
  -3  -8  13          8.04         -4.59        12.48 o                         
  -2  -8  13         37.56         41.22        12.39 o                         
  -1  -8  13        108.98        125.99        11.37 o                         
   0  -8  13        334.50        334.87        28.36 o                         
   1  -8  13        343.24        341.28        16.50 o                         
   2  -8  13         41.69         53.62        10.55 o                         
   3  -8  13         28.00         24.58        11.80 o                         
   4  -8  13        329.61        307.63        22.33 o                         
   5  -8  13        225.92        216.27        15.13 o                         
  -4  -7  13       1130.60       1117.63        60.18 o                         
  -3  -7  13        924.85        860.56        50.77 o                         
  -2  -7  13        897.96        912.78        21.63 o                         
  -1  -7  13        210.38        242.76        16.74 o                         
   0  -7  13        190.48        181.38        13.78 o                         
   1  -7  13         43.61         41.46        11.28 o                         
   2  -7  13        652.67        651.53        15.39 o                         
   3  -7  13        379.06        378.78        13.83 o                         
   4  -7  13        117.42        109.30        12.31 o                         
   5  -7  13        205.78        217.87        24.96 o                         
  -5  -6  13        663.87        608.16        63.64 o                         
  -4  -6  13         25.02         27.08         9.00 o                         
  -3  -6  13        735.50        764.09        16.12 o                         
  -2  -6  13       1803.61       1777.75        78.34 o                         
  -1  -6  13        362.72        372.42        11.60 o                         
   0  -6  13        669.45        682.05        23.01 o                         
   1  -6  13       1368.79       1411.37        55.49 o                         
   2  -6  13         57.23         64.09        10.86 o                         
   3  -6  13        424.86        438.00        39.71 o                         
   4  -6  13        448.51        439.65        39.85 o                         
   5  -6  13        209.60        224.25        35.67 o                         
  -5  -5  13        313.76        327.62        20.00 o                         
  -4  -5  13        547.98        559.04        34.68 o                         
  -3  -5  13        209.35        214.99        24.44 o                         
  -2  -5  13        119.90        107.69        14.08 o                         
  -1  -5  13        139.54        147.92        12.00 o                         
   0  -5  13        478.09        472.43        13.84 o                         
   1  -5  13       2285.05       2385.22       141.19 o                         
   2  -5  13       1421.90       1440.38        39.61 o                         
   3  -5  13       1267.22       1283.27        76.78 o                         
   4  -5  13        180.77        178.63        13.90 o                         
   5  -5  13         44.27         32.08        14.58 o                         
   6  -5  13        484.02        447.57        27.12 o                         
  -6  -4  13         42.68         28.00        11.63 o                         
  -5  -4  13        131.45        131.62         9.38 o                         
  -4  -4  13         93.06         91.99        19.73 o                         
  -3  -4  13        121.49        134.66        13.50 o                         
  -2  -4  13        275.64        280.11        24.00 o                         
  -1  -4  13        441.19        489.98        16.42 o                         
   0  -4  13         55.44         51.40        14.44 o                         
   1  -4  13        181.90        173.09        12.24 o                         
   2  -4  13        232.71        233.81        12.04 o                         
   3  -4  13        420.87        416.39        28.32 o                         
   4  -4  13       1587.62       1633.17       122.28 o                         
   5  -4  13       1474.76       1451.03       105.70 o                         
   6  -4  13        216.36        193.79        23.03 o                         
  -6  -3  13       1546.82       1525.55        65.75 o                         
  -5  -3  13        917.95        926.18        39.26 o                         
  -4  -3  13         77.35         93.46         9.23 o                         
  -3  -3  13        314.55        329.44        22.29 o                         
  -2  -3  13        597.18        649.85        20.80 o                         
  -1  -3  13         76.97         85.80        15.37 o                         
   0  -3  13         90.29        117.50        28.51 o                         
   1  -3  13         75.60         81.83        14.15 o                         
   2  -3  13         44.43         39.46        13.46 o                         
   3  -3  13          1.43          3.41        12.66 o                         
   4  -3  13         41.61         44.58        10.66 o                         
   5  -3  13        176.60        193.61        16.87 o                         
   6  -3  13         53.54         38.49        14.08 o                         
  -6  -2  13        308.75        315.76        14.13 o                         
  -5  -2  13       1523.18       1567.33        80.98 o                         
  -4  -2  13       3370.09       3517.15       207.61 o                         
  -3  -2  13        310.14        358.70        30.31 o                         
  -2  -2  13         14.10         15.80        18.53 o                         
  -1  -2  13         56.92         65.90        13.91 o                         
   0  -2  13        354.62        352.22        25.60 o                         
   1  -2  13        379.08        397.88        43.90 o                         
   2  -2  13        341.96        351.87        27.23 o                         
   3  -2  13        783.68        812.78        64.68 o                         
   4  -2  13        958.95        979.68        16.97 o                         
   5  -2  13        341.61        333.68        15.79 o                         
   6  -2  13         23.08          7.98        13.97 o                         
  -7  -1  13         27.15         24.03        13.28 o                         
  -6  -1  13         26.10         25.85        11.38 o                         
  -5  -1  13        249.00        247.66        14.43 o                         
  -4  -1  13         48.05         57.07         8.17 o                         
  -3  -1  13        257.43        277.20        33.93 o                         
  -2  -1  13       1744.46       1768.26        50.45 o                         
  -1  -1  13       4152.45       4403.87       147.90 o                         
   0  -1  13       1734.36       1757.39        65.95 o                         
   1  -1  13        126.82        127.37        11.68 o                         
   2  -1  13        176.45        196.01        13.69 o                         
   3  -1  13        147.09        149.93        10.92 o                         
   4  -1  13       1514.39       1538.54        37.48 o                         
   5  -1  13       3667.67       3399.80       152.29 o                         
  -7   0  13        119.83         92.78        16.47 o                         
  -6   0  13        445.44        415.48        13.97 o                         
  -5   0  13        130.64        133.10        17.33 o                         
  -4   0  13         47.65         56.73         9.06 o                         
  -3   0  13          5.62          5.56        19.98 o                         
  -2   0  13        298.57        271.86        12.84 o                         
  -1   0  13          6.48         15.38        14.03 o                         
   0   0  13         70.48         66.21        11.38 o                         
   1   0  13        432.47        418.89        12.91 o                         
   2   0  13        106.07        123.17        13.24 o                         
   3   0  13        565.56        556.04        12.03 o                         
   4   0  13        525.85        503.59        14.90 o                         
   5   0  13        324.49        312.02        12.33 o                         
  -7   1  13        317.45        296.35        37.99 o                         
  -6   1  13         28.98         33.21        10.28 o                         
  -5   1  13        148.90        152.35        13.51 o                         
  -4   1  13        768.06        768.17        47.84 o                         
  -3   1  13        595.18        586.16        23.85 o                         
  -2   1  13       2093.01       2006.17        43.74 o                         
  -1   1  13       3117.36       2997.27        45.56 o                         
   0   1  13        426.01        423.09        13.22 o                         
   1   1  13          0.68        -10.50        10.50 o                         
   2   1  13         22.58         28.38        12.81 o                         
   3   1  13        357.03        352.57        19.29 o                         
   4   1  13        121.50        113.21        11.26 o                         
   5   1  13        168.83        177.95        17.26 o                         
  -7   2  13        586.89        613.84        36.87 o                         
  -6   2  13       1355.70       1231.37        31.82 o                         
  -5   2  13       1790.01       1685.13        92.45 o                         
  -4   2  13       1263.93       1166.31        76.67 o                         
  -3   2  13         16.01         24.54         8.94 o                         
  -2   2  13       1153.94       1027.75        39.45 o                         
  -1   2  13       1102.65       1052.03        16.27 o                         
   0   2  13        733.52        748.66        19.83 o                         
   1   2  13        276.02        301.03        14.15 o                         
   2   2  13        223.17        218.60        18.62 o                         
   3   2  13       1127.79       1075.63        20.52 o                         
   4   2  13        148.09        144.20        11.37 o                         
  -6   3  13         66.49         54.40        13.78 o                         
  -5   3  13        529.00        510.53        32.14 o                         
  -4   3  13        881.74        797.81        44.64 o                         
  -3   3  13       1097.36        983.55        50.96 o                         
  -2   3  13        277.66        285.84        10.96 o                         
  -1   3  13        400.65        392.56        13.48 o                         
   0   3  13        161.25        153.93        11.91 o                         
   1   3  13       1620.67       1577.36        54.55 o                         
   2   3  13       1166.37       1220.99        22.05 o                         
   3   3  13       1767.90       1759.70       166.27 o                         
   4   3  13        872.38        918.62        85.70 o                         
  -6   4  13        279.90        299.69        15.03 o                         
  -5   4  13          1.50          5.75        11.13 o                         
  -4   4  13         40.49         40.62        10.48 o                         
  -3   4  13          5.35         16.69        12.32 o                         
  -2   4  13        111.82        113.53        13.64 o                         
  -1   4  13        502.45        498.63        14.44 o                         
   0   4  13        647.58        646.43        19.59 o                         
   1   4  13        152.66        137.42        13.86 o                         
   2   4  13         59.29         56.31        15.49 o                         
   3   4  13        651.49        649.66        67.05 o                         
  -6   5  13        709.17        688.56        24.32 o                         
  -5   5  13        405.84        387.49        14.57 o                         
  -4   5  13        301.84        328.36        18.42 o                         
  -3   5  13        111.39        130.43        13.22 o                         
  -2   5  13        147.80        143.31        17.75 o                         
  -1   5  13         11.91         15.85        11.83 o                         
   0   5  13         10.99         16.98        13.26 o                         
   1   5  13         17.26          6.80        15.75 o                         
   2   5  13          4.60          3.46        16.86 o                         
  -5   6  13        204.16        210.45        19.00 o                         
  -4   6  13        999.01        945.24        69.39 o                         
  -3   6  13       1828.63       1942.62       127.67 o                         
  -2   6  13       1224.00       1354.95        95.58 o                         
  -1   6  13        854.28        857.02        42.10 o                         
   0   6  13        247.84        236.71        17.54 o                         
   1   6  13        101.31         99.71        19.29 o                         
  -4   7  13         78.44         84.91        19.00 o                         
  -3   7  13         19.62         18.29        11.49 o                         
  -2   7  13        184.02        168.22        16.11 o                         
  -1   7  13       1682.80       1539.22        35.51 o                         
   0   7  13       1640.89       1527.51        38.72 o                         
  -1  -9  14         67.91         51.50        18.72 o                         
   0  -9  14        355.16        336.47        32.98 o                         
   1  -9  14        647.45        674.47        38.20 o                         
   2  -9  14        664.43        670.62        20.43 o                         
   3  -9  14         24.28         32.39        12.58 o                         
  -2  -8  14        933.09        924.66        43.83 o                         
  -1  -8  14        613.95        568.50        73.67 o                         
   0  -8  14         60.21         59.06        12.95 o                         
   1  -8  14        388.37        365.12        12.62 o                         
   2  -8  14        552.99        549.84        18.51 o                         
   3  -8  14        167.84        186.16        14.29 o                         
   4  -8  14        484.79        521.94        43.71 o                         
  -3  -7  14         12.03         25.16        14.62 o                         
  -2  -7  14         54.17         45.27        13.78 o                         
  -1  -7  14          3.53          6.09        10.97 o                         
   0  -7  14         33.89         41.91        11.22 o                         
   1  -7  14         76.58         86.06        15.92 o                         
   2  -7  14        124.68        111.45        15.52 o                         
   3  -7  14          7.45          6.52        10.51 o                         
   4  -7  14        111.09        126.12        39.45 o                         
  -4  -6  14        945.51        974.06        47.17 o                         
  -3  -6  14       1327.14       1260.12        99.96 o                         
  -2  -6  14        545.89        559.91        42.82 o                         
  -1  -6  14         31.52         40.60        16.17 o                         
   0  -6  14        115.15        111.69        11.78 o                         
   1  -6  14        139.66        156.51        13.43 o                         
   2  -6  14        460.32        454.87        13.00 o                         
   3  -6  14         33.03         30.52        12.20 o                         
   4  -6  14          3.11          1.34        14.55 o                         
   5  -6  14          7.40         -2.50        12.30 o                         
  -5  -5  14        538.35        534.03        43.52 o                         
  -4  -5  14          0.04          2.11         9.13 o                         
  -3  -5  14        655.70        646.24        37.94 o                         
  -2  -5  14       2290.03       2519.33       104.32 o                         
  -1  -5  14       2567.85       2618.94       199.39 o                         
   0  -5  14       1238.86       1360.41        98.61 o                         
   1  -5  14        171.08        177.66        22.68 o                         
   2  -5  14        158.65        170.73        15.96 o                         
   3  -5  14          8.72          6.27        12.25 o                         
   4  -5  14        387.81        397.65        66.12 o                         
   5  -5  14        135.68        112.09        14.43 o                         
  -5  -4  14        111.16        133.97        19.22 o                         
  -4  -4  14        576.79        609.25        36.25 o                         
  -3  -4  14        391.54        414.79        16.81 o                         
  -2  -4  14        525.59        542.51        27.89 o                         
  -1  -4  14        104.94        120.78        10.81 o                         
   0  -4  14       2278.53       2401.28       111.57 o                         
   1  -4  14       2639.30       2753.56       265.48 o                         
   2  -4  14       1823.06       1917.45       101.25 o                         
   3  -4  14        748.96        761.47       109.75 o                         
   4  -4  14         66.99         82.41        12.12 o                         
   5  -4  14         46.53         50.16        15.33 o                         
  -5  -3  14          3.42         12.39        14.39 o                         
  -4  -3  14        206.47        246.36        20.51 o                         
  -3  -3  14        690.56        684.04        24.45 o                         
  -2  -3  14        134.71        146.37        11.94 o                         
  -1  -3  14        340.85        385.25        13.55 o                         
   0  -3  14         12.73         18.56         9.74 o                         
   1  -3  14         99.49        103.01        13.77 o                         
   2  -3  14        134.68        119.14         9.72 o                         
   3  -3  14        207.61        225.85        15.45 o                         
   4  -3  14       1164.42       1140.21        98.05 o                         
   5  -3  14        834.92        868.37        71.50 o                         
  -6  -2  14       1238.74       1209.97        73.35 o                         
  -5  -2  14       1567.27       1525.08        59.84 o                         
  -4  -2  14        274.24        268.89        21.98 o                         
  -3  -2  14        216.15        203.76        12.19 o                         
  -2  -2  14        567.21        626.82        30.54 o                         
  -1  -2  14         28.69         24.00        10.20 o                         
   0  -2  14        319.85        330.90        22.79 o                         
   1  -2  14          1.26        -10.85        10.85 o                         
   2  -2  14        441.74        461.33        16.64 o                         
   3  -2  14        102.64        128.18        15.13 o                         
   4  -2  14          2.40          2.06        11.84 o                         
   5  -2  14         64.53         49.78        12.55 o                         
  -6  -1  14        187.99        183.25        10.97 o                         
  -5  -1  14       1020.21       1062.32        66.18 o                         
  -4  -1  14       2230.02       2343.64       128.25 o                         
  -3  -1  14        994.28       1016.76        61.09 o                         
  -2  -1  14        228.11        234.92        17.07 o                         
  -1  -1  14        107.51        119.18        19.12 o                         
   0  -1  14          5.12          2.37        11.18 o                         
   1  -1  14         10.73         13.11        10.60 o                         
   2  -1  14        108.07        116.99        10.87 o                         
   3  -1  14        128.38        129.22        12.48 o                         
   4  -1  14         27.98         26.89        14.77 o                         
   5  -1  14         63.20         61.14        18.70 o                         
  -6   0  14         15.88         14.15        11.40 o                         
  -5   0  14         28.79          7.85        12.25 o                         
  -4   0  14          0.53         -3.69         8.52 o                         
  -3   0  14        224.52        239.12        11.60 o                         
  -2   0  14       1177.20       1254.48        98.63 o                         
  -1   0  14       4112.39       4180.27        51.50 o                         
   0   0  14       1440.77       1340.83        18.31 o                         
   1   0  14         69.35         79.44        10.58 o                         
   2   0  14        337.61        315.64        16.92 o                         
   3   0  14        250.12        234.29        11.52 o                         
   4   0  14        527.89        524.64        27.58 o                         
  -6   1  14         33.98         59.29        10.96 o                         
  -5   1  14          0.85         17.27         9.84 o                         
  -4   1  14         66.68         65.30        10.50 o                         
  -3   1  14         84.31         75.96        13.64 o                         
  -2   1  14        296.92        256.12        17.62 o                         
  -1   1  14          4.59         21.98        13.01 o                         
   0   1  14        323.13        328.85        24.39 o                         
   1   1  14        291.96        278.13        11.70 o                         
   2   1  14        311.90        305.82        16.15 o                         
   3   1  14        281.03        271.00        15.99 o                         
   4   1  14        209.82        207.74        15.23 o                         
  -6   2  14         14.92          4.02         9.77 o                         
  -5   2  14         38.62         45.45        11.06 o                         
  -4   2  14        800.52        747.70        40.70 o                         
  -3   2  14        921.87        846.61        94.23 o                         
  -2   2  14        155.81        162.16        13.34 o                         
  -1   2  14        137.01        141.80        25.90 o                         
   0   2  14          0.13         -1.74        12.64 o                         
   1   2  14         15.87         16.06        12.56 o                         
   2   2  14         20.40         36.80        12.21 o                         
   3   2  14         15.94         12.77        12.15 o                         
   4   2  14         26.51         33.26        18.02 o                         
  -6   3  14       1085.64       1141.89        34.40 o                         
  -5   3  14       1612.97       1453.74        85.98 o                         
  -4   3  14        587.54        598.12        39.78 o                         
  -3   3  14         14.20          2.00        12.34 o                         
  -2   3  14        584.02        602.30        18.17 o                         
  -1   3  14       1258.79       1254.32        19.20 o                         
   0   3  14       1072.34       1139.76        47.93 o                         
   1   3  14        346.24        366.72        17.09 o                         
   2   3  14        339.30        316.43        14.17 o                         
   3   3  14        310.52        283.33        16.37 o                         
  -5   4  14        323.19        364.29        18.83 o                         
  -4   4  14        239.10        261.37        10.23 o                         
  -3   4  14       1068.60       1087.09        45.43 o                         
  -2   4  14        994.67        979.28        37.38 o                         
  -1   4  14        170.00        203.50        14.40 o                         
   0   4  14         17.53          7.72        13.19 o                         
   1   4  14        527.77        523.67        18.79 o                         
   2   4  14        762.50        784.35        33.64 o                         
  -5   5  14         50.10         45.84        14.35 o                         
  -4   5  14         52.03         52.14        13.05 o                         
  -3   5  14         13.60         14.13        10.94 o                         
  -2   5  14        136.20        135.91        25.49 o                         
  -1   5  14        307.98        316.06        28.23 o                         
   0   5  14        541.65        545.38        19.58 o                         
   1   5  14        214.23        217.95        19.84 o                         
  -3   6  14         69.62         84.52        16.96 o                         
  -2   6  14        140.93        132.80        14.50 o                         
  -1   6  14         50.33         60.00        19.79 o                         
   0   6  14         20.19          6.55        19.29 o                         
  -1  -8  15         43.52         41.10        14.95 o                         
   0  -8  15        486.01        498.88        20.07 o                         
   1  -8  15        317.43        333.28        16.28 o                         
   2  -8  15        472.91        477.11        29.72 o                         
  -2  -7  15        720.45        699.16        18.42 o                         
  -1  -7  15        598.74        628.70        17.89 o                         
   0  -7  15        204.94        210.92        18.96 o                         
   1  -7  15        373.79        347.13        42.91 o                         
   2  -7  15         25.92         21.23        13.07 o                         
   3  -7  15       1287.40       1256.26       102.85 o                         
  -3  -6  15         16.32         24.61        14.57 o                         
  -2  -6  15         30.69         40.56        12.98 o                         
  -1  -6  15          0.79         14.08        12.80 o                         
   0  -6  15          3.11          3.61        15.63 o                         
   1  -6  15        722.49        734.45        40.55 o                         
   2  -6  15        686.83        661.62        67.61 o                         
   3  -6  15         30.88         32.06        12.47 o                         
   4  -6  15        155.74        149.18        29.89 o                         
  -4  -5  15        513.89        519.95        31.16 o                         
  -3  -5  15        240.26        260.69        16.45 o                         
  -2  -5  15        418.42        437.37        24.51 o                         
  -1  -5  15        183.42        197.34        15.56 o                         
   0  -5  15         53.50         50.49        11.56 o                         
   1  -5  15        148.50        134.94        16.09 o                         
   2  -5  15         37.21         42.59        15.23 o                         
   3  -5  15         27.64         37.39        19.52 o                         
   4  -5  15         14.80         30.66        14.11 o                         
  -4  -4  15         10.73          3.31        12.04 o                         
  -3  -4  15        188.13        200.19        15.10 o                         
  -2  -4  15       1827.81       1971.66        64.69 o                         
  -1  -4  15       1714.93       1884.38        99.44 o                         
   0  -4  15        867.65        963.33        84.90 o                         
   1  -4  15        665.41        730.10        51.08 o                         
   2  -4  15         13.91          8.25        12.42 o                         
   3  -4  15        211.60        201.47        16.28 o                         
   4  -4  15         55.21         51.39        12.43 o                         
  -5  -3  15        461.17        471.30        34.19 o                         
  -4  -3  15        716.63        723.61        30.14 o                         
  -3  -3  15        570.41        583.80        18.12 o                         
  -2  -3  15        294.80        315.40        18.90 o                         
  -1  -3  15          3.61         -2.21        13.54 o                         
   0  -3  15       1201.66       1334.57        19.58 o                         
   1  -3  15       3024.17       3116.46       258.69 o                         
   2  -3  15       1461.80       1488.44       102.82 o                         
   3  -3  15        388.47        382.12        19.59 o                         
   4  -3  15          3.15          2.01        14.16 o                         
  -5  -2  15          3.32          2.38        12.16 o                         
  -4  -2  15         71.75         60.09         8.94 o                         
  -3  -2  15         17.53          5.30        19.08 o                         
  -2  -2  15          2.95         11.53        11.46 o                         
  -1  -2  15        173.36        185.28        14.13 o                         
   0  -2  15        334.71        359.49        23.48 o                         
   1  -2  15        357.80        367.57        32.76 o                         
   2  -2  15          3.08         10.25        10.49 o                         
   3  -2  15        863.22        843.14        15.02 o                         
   4  -2  15       1074.64       1086.70        19.45 o                         
  -5  -1  15       1534.98       1600.34        93.99 o                         
  -4  -1  15        294.06        300.04        13.97 o                         
  -3  -1  15         49.34         51.29        15.72 o                         
  -2  -1  15        204.78        215.21        16.73 o                         
  -1  -1  15        139.66        142.15        13.53 o                         
   0  -1  15        290.24        287.80        13.75 o                         
   1  -1  15        399.56        392.50        16.87 o                         
   2  -1  15         46.85         39.79        12.17 o                         
   3  -1  15         38.58         42.09        14.58 o                         
   4  -1  15         64.38         49.46        14.68 o                         
  -5   0  15       1000.08       1049.80        61.23 o                         
  -4   0  15       2522.86       2605.36       136.98 o                         
  -3   0  15       1694.27       1623.20        82.48 o                         
  -2   0  15       1097.79       1066.08        23.69 o                         
  -1   0  15        705.63        711.72        17.48 o                         
   0   0  15        141.95        153.42        13.08 o                         
   1   0  15        502.10        517.66        21.50 o                         
   2   0  15        216.03        223.50        13.21 o                         
   3   0  15         35.49         47.01        14.48 o                         
  -5   1  15         91.89         93.90        10.46 o                         
  -4   1  15          0.58         10.78        10.26 o                         
  -3   1  15        514.76        490.27        14.83 o                         
  -2   1  15        771.41        735.04        39.30 o                         
  -1   1  15       1385.60       1337.76        50.92 o                         
   0   1  15       1065.27       1064.28        17.02 o                         
   1   1  15        486.23        472.24        14.66 o                         
   2   1  15          3.26          9.52        10.36 o                         
   3   1  15        224.93        201.77        18.36 o                         
  -5   2  15         40.26         47.18        11.90 o                         
  -4   2  15         35.62         24.62         8.90 o                         
  -3   2  15         66.95         58.34        12.24 o                         
  -2   2  15         14.68         12.29        12.31 o                         
  -1   2  15         32.15         29.01        15.18 o                         
   0   2  15        310.48        306.77        26.73 o                         
   1   2  15       1181.04       1147.13        89.12 o                         
   2   2  15       1084.03       1103.87        91.83 o                         
  -5   3  15          8.09          4.38        10.18 o                         
  -4   3  15        449.64        490.20        30.69 o                         
  -3   3  15        185.95        178.02        11.58 o                         
  -2   3  15         18.41         18.82        10.88 o                         
  -1   3  15        383.45        366.46        14.75 o                         
   0   3  15         27.23         34.65        15.62 o                         
   1   3  15         64.81         90.31        15.34 o                         
   2   3  15        121.73        110.26        18.83 o                         
  -4   4  15        448.94        454.66        17.33 o                         
  -3   4  15          4.06          4.27        14.79 o                         
  -2   4  15        424.26        456.41        17.87 o                         
  -1   4  15       1448.82       1480.76        24.36 o                         
   0   4  15       1280.63       1353.50        76.98 o                         
   1   4  15        422.71        417.30        18.15 o                         
  -2   5  15        758.61        783.73        24.06 o                         
  -1   5  15        195.63        206.69        20.71 o                         
  -1  -7  16        425.32        377.25        21.11 o                         
   0  -7  16        735.31        727.92        18.54 o                         
   1  -7  16        660.84        714.89        64.72 o                         
  -2  -6  16        636.74        674.88        53.80 o                         
  -1  -6  16        518.68        554.91        30.21 o                         
   0  -6  16        455.25        492.78        39.74 o                         
   1  -6  16        224.16        255.11        15.93 o                         
   2  -6  16         79.00         62.86        12.94 o                         
  -3  -5  16         16.51         16.60        13.20 o                         
  -2  -5  16        104.30        112.86        16.11 o                         
  -1  -5  16          5.62         -5.35        16.17 o                         
   0  -5  16        147.03        140.00        16.66 o                         
   1  -5  16        691.05        711.53        61.63 o                         
   2  -5  16        339.65        333.41        16.11 o                         
   3  -5  16         50.25         44.51        22.93 o                         
  -3  -4  16        483.40        467.23        15.39 o                         
  -2  -4  16        634.04        675.48        18.60 o                         
  -1  -4  16         61.13         69.41        11.79 o                         
   0  -4  16         77.11         76.98        15.98 o                         
   1  -4  16        338.71        322.21        16.67 o                         
   2  -4  16        158.28        140.03        26.18 o                         
   3  -4  16         29.13          6.45        12.62 o                         
  -4  -3  16         39.91         38.76        11.44 o                         
  -3  -3  16         38.48         40.51        13.38 o                         
  -2  -3  16       1145.36       1198.07        17.94 o                         
  -1  -3  16       1444.47       1549.49        21.17 o                         
   0  -3  16        276.30        274.53        20.97 o                         
   1  -3  16        320.08        306.39        41.90 o                         
   2  -3  16        381.48        380.50        14.73 o                         
   3  -3  16         60.04         75.60        17.69 o                         
  -4  -2  16        318.36        331.44        22.74 o                         
  -3  -2  16        538.76        583.95        17.90 o                         
  -2  -2  16        430.86        425.08        33.41 o                         
  -1  -2  16          5.39          2.28        16.01 o                         
   0  -2  16        343.19        392.97        24.52 o                         
   1  -2  16       1511.06       1496.16        64.03 o                         
   2  -2  16       1518.95       1528.72        47.23 o                         
   3  -2  16        441.59        434.49        18.80 o                         
  -4  -1  16         28.35         -1.11        12.71 o                         
  -3  -1  16        215.87        215.20        13.81 o                         
  -2  -1  16         15.42         17.86        11.02 o                         
  -1  -1  16        690.64        688.50        16.28 o                         
   0  -1  16       1185.21       1114.41        16.85 o                         
   1  -1  16         74.04         67.88        12.20 o                         
   2  -1  16        122.84        118.19        12.49 o                         
   3  -1  16        307.10        297.72        13.63 o                         
  -4   0  16        227.01        240.44        14.71 o                         
  -3   0  16          7.53          2.76        15.12 o                         
  -2   0  16        336.78        341.75        16.57 o                         
  -1   0  16        621.00        554.11        20.30 o                         
   0   0  16         11.69         12.94        14.42 o                         
   1   0  16         78.09         52.94        14.99 o                         
   2   0  16         53.40         39.46        17.54 o                         
  -4   1  16       1239.19       1239.78        72.17 o                         
  -3   1  16       1741.36       1644.86       122.75 o                         
  -2   1  16        675.13        666.64        18.13 o                         
  -1   1  16         20.93         29.22        12.51 o                         
   0   1  16        122.37        129.35        15.36 o                         
   1   1  16         87.87         88.63        17.35 o                         
   2   1  16         66.09         78.48        17.82 o                         
  -4   2  16          0.39         11.59        10.58 o                         
  -3   2  16        172.88        157.74        15.29 o                         
  -2   2  16        190.48        209.17        15.39 o                         
  -1   2  16       1355.73       1381.49        22.98 o                         
   0   2  16       2488.49       2515.51        47.68 o                         
   1   2  16        846.30        885.71        49.23 o                         
  -3   3  16        300.02        291.05        16.18 o                         
  -2   3  16        127.96        128.71        17.31 o                         
  -1   3  16          3.96         -0.52        15.26 o                         
   0   3  16        634.03        644.66        44.46 o                         
   0  -5  17        650.90        678.45        18.52 o                         
  -2  -4  17          8.07         21.11        19.13 o                         
  -1  -4  17        428.05        480.57        43.38 o                         
   0  -4  17        414.14        446.19        36.39 o                         
   1  -4  17        335.87        343.83        16.55 o                         
  -2  -3  17        331.45        378.55        17.07 o                         
  -1  -3  17          0.74          8.35        15.59 o                         
   0  -3  17          1.16          0.63        15.23 o                         
   1  -3  17          1.30        -11.32        15.15 o                         
  -2  -2  17        725.80        805.09        36.71 o                         
  -1  -2  17       1026.44       1130.21        34.45 o                         
   0  -2  17        586.17        602.79        38.69 o                         
   1  -2  17        982.27        917.90        17.48 o                         
  -3  -1  17        590.99        494.06        21.99 o                         
  -2  -1  17        446.60        454.99        15.49 o                         
  -1  -1  17          0.73        -12.37        14.98 o                         
   0  -1  17        256.14        269.90        20.00 o                         
   1  -1  17        827.52        819.91        29.24 o                         
  -2   0  17         17.13         16.09        14.67 o                         
  -1   0  17         83.39         61.85        18.25 o                         
   0   0  17        273.84        274.58        15.52 o                         
  -1   1  17        420.23        422.70        19.36 o                         
                                                                                
